# Supplementary material for: Instantaneous dose rate as a crucial factor in reducing mortality and normal tissue toxicities in murine total-body irradiation: a comparative study of dose rate combinations
Source: Mol Med. 2025 Feb 26;31:79. doi: 10.1186/s10020-025-01135-3 (PMC11866584; doi:10.1186/s10020-025-01135-3)
Supplement: Supplementary file 2 — Supplementary Material 2 [file 10020_2025_1135_MOESM2_ESM.xlsx]

## Sheet: Table S1. Expression of genes i
ID	Symbol	LL-IR_Ctrl_1_fpkm	LL-IR_Ctrl_2_fpkm	LL-IR_Ctrl_3_fpkm	LL-IR_WBI_1_fpkm	LL-IR_WBI_2_fpkm	LL-IR_WBI_3_fpkm	HH-IR_Ctrl_1_fpkm	HH-IR_Ctrl_2_fpkm	HH-IR_Ctrl_3_fpkm	HH-IR_WBI_1_fpkm	HH-IR_WBI_2_fpkm	HH-IR_WBI_3_fpkm	Description	LL-IR_Ctrl_mean	LL-IR_WBI_mean	LL-IR_log2(fc)	LL-IR_PValue	LL-IR_FDR	HH-IR_Ctrl_mean	HH-IR_WBI_mean	HH-IR_log2(fc)	HH-IR_PValue	HH-IR_FDR
ENSMUSG00000000001	Gnai3	43.227	47.513	47.912	39.087	32.321	61.567	23.366	21.935	25.05	50.652	36.541	46.779	guanine nucleotide binding protein (G protein), alpha inhibiting 3 [Source:MGI Symbol;Acc:MGI:95773]	46.2173	44.325	-0.0603134	0.261593	0.550859	23.4503	44.6573	0.929289	4.47239e-07	8.32013e-06
ENSMUSG00000000003	Pbsn	0	0	0	0	0	0	0	0	0	0	0	0	probasin [Source:MGI Symbol;Acc:MGI:1860484]	0.001	0.001	0	1	1	0.001	0.001	0	1	1
ENSMUSG00000000028	Cdc45	4.797	4.318	4.256	7.074	2.194	1.853	5.664	5.382	4.72	3.08	4.191	2.87	cell division cycle 45 [Source:MGI Symbol;Acc:MGI:1338073]	4.457	3.707	-0.265821	0.577415	0.809945	5.25533	3.38033	-0.636617	0.0100678	0.03982
ENSMUSG00000000037	Scml2	0.136	0.281	0.145	0.2	0.206	0.093	0.148	0.107	0.11	0.15	0.112	0.033	Scm polycomb group protein like 2 [Source:MGI Symbol;Acc:MGI:1340042]	0.187333	0.166333	-0.17153	0.672003	0.863586	0.121667	0.0983333	-0.307182	0.554972	0.757481
ENSMUSG00000000049	Apoh	0.583	0.669	0.969	0.628	0.635	0.474	1.441	1.202	2.931	2.505	0.423	0.457	apolipoprotein H [Source:MGI Symbol;Acc:MGI:88058]	0.740333	0.579	-0.354612	0.60332	0.828957	1.858	1.12833	-0.719557	0.265484	0.475093
ENSMUSG00000000056	Narf	13.44	13.387	13.995	11.011	5.895	8.085	10.699	9.341	9.952	10.3	8.961	11.326	nuclear prelamin A recognition factor [Source:MGI Symbol;Acc:MGI:1914858]	13.6073	8.33033	-0.707938	0.00332186	0.058386	9.99733	10.1957	0.0283409	0.98316	1
ENSMUSG00000000058	Cav2	0.958	1.272	1.583	0.926	1.833	3.25	0.236	0.082	0.356	2.363	1.523	1.151	caveolin 2 [Source:MGI Symbol;Acc:MGI:107571]	1.271	2.003	0.656198	0.201051	0.486997	0.224667	1.679	2.90174	2.74702e-11	1.32676e-09
ENSMUSG00000000078	Klf6	35.986	34.231	33.637	31.908	21.297	46.141	25.894	17.118	24.146	30.883	34.053	44.753	Kruppel-like factor 6 [Source:MGI Symbol;Acc:MGI:1346318]	34.618	33.1153	-0.064023	0.31492	0.605323	22.386	36.563	0.707788	0.000985443	0.00599864
ENSMUSG00000000085	Scmh1	3.298	2.363	2.395	3.159	5.723	7.696	3.189	2.682	2.694	7.172	5.541	5.578	sex comb on midleg homolog 1 [Source:MGI Symbol;Acc:MGI:1352762]	2.68533	5.526	1.04113	0.00116408	0.0318895	2.855	6.097	1.09461	1.09205e-06	1.83783e-05
ENSMUSG00000000088	Cox5a	281.292	300.09	248.138	247.674	140.09	163.744	256.685	296.061	231.462	158.856	206.414	150.253	cytochrome c oxidase subunit 5A [Source:MGI Symbol;Acc:MGI:88474]	276.507	183.836	-0.588895	0.0157758	0.13652	261.403	171.841	-0.6052	0.0011235	0.00669443
ENSMUSG00000000093	Tbx2	1.355	0.947	1.425	1.03	1.737	3.11	0.66	0.725	1.002	2.8	1.714	2.377	T-box 2 [Source:MGI Symbol;Acc:MGI:98494]	1.24233	1.959	0.657065	0.223048	0.510644	0.795667	2.297	1.52951	3.75713e-07	7.13095e-06
ENSMUSG00000000094	Tbx4	0.014	0.028	0	0	0.071	0.056	0.067	0.013	0	0.088	0.099	0.066	T-box 4 [Source:MGI Symbol;Acc:MGI:102556]	0.014	0.0423333	1.59637	0.487737	0.752178	0.0266667	0.0843333	1.66107	0.256097	0.464581
ENSMUSG00000000103	Zfy2	0	0	0	0	0	0	0	0	0	0	0	0	zinc finger protein 2, Y-linked [Source:MGI Symbol;Acc:MGI:99213]	0.001	0.001	0	1	1	0.001	0.001	0	1	1
ENSMUSG00000000120	Ngfr	1.426	1.799	1.624	1.879	1.657	3.033	2.014	1.755	2.122	1.893	1.791	0.563	nerve growth factor receptor (TNFR superfamily, member 16) [Source:MGI Symbol;Acc:MGI:97323]	1.61633	2.18967	0.437987	0.336825	0.62587	1.96367	1.41567	-0.472068	0.142832	0.308364
ENSMUSG00000000125	Wnt3	0.733	0.749	0.833	0.702	0.792	3.165	0.337	0.244	0.375	2.261	0.833	1.982	wingless-type MMTV integration site family, member 3 [Source:MGI Symbol;Acc:MGI:98955]	0.771667	1.553	1.00901	0.133659	0.397205	0.318667	1.692	2.40861	1.84852e-08	4.76762e-07
ENSMUSG00000000126	Wnt9a	0.231	0.177	0.257	0.138	0.342	0.497	0.469	0.181	0.387	0.586	0.43	0.246	wingless-type MMTV integration site family, member 9A [Source:MGI Symbol;Acc:MGI:2446084]	0.221667	0.325667	0.555004	0.55663	0.79595	0.345667	0.420667	0.283296	0.637343	0.818513
ENSMUSG00000000127	Fer	2.529	2.651	2.896	2.2	2.064	3.624	1.753	1.441	1.201	2.735	2.487	2.339	fer (fms/fps related) protein kinase [Source:MGI Symbol;Acc:MGI:105917]	2.692	2.62933	-0.0339814	0.397217	0.680571	1.465	2.52033	0.782714	0.00489189	0.022252
ENSMUSG00000000131	Xpo6	11.515	10.439	10.757	12.827	12.648	13.983	11.921	12.643	11.093	14.049	13.771	12.301	exportin 6 [Source:MGI Symbol;Acc:MGI:2429950]	10.9037	13.1527	0.270542	0.610291	0.834689	11.8857	13.3737	0.170172	0.599225	0.793534
ENSMUSG00000000134	Tfe3	12.715	12.336	13.226	15.311	13.22	14.286	14.332	15.149	12.966	15.413	16.289	14.135	transcription factor E3 [Source:MGI Symbol;Acc:MGI:98511]	12.759	14.2723	0.161706	0.861072	0.936723	14.149	15.279	0.11085	0.766383	0.902263
ENSMUSG00000000142	Axin2	14.363	10.721	9.66	14.096	6.889	21.072	12.762	14.494	12.211	21.308	13.9	23.064	axin 2 [Source:MGI Symbol;Acc:MGI:1270862]	11.5813	14.019	0.275582	0.894749	0.954624	13.1557	19.424	0.562156	0.0280153	0.0890791
ENSMUSG00000000148	Brat1	3.471	3.559	3.778	3.291	3.193	3.113	3.86	3.844	3.783	3.703	3.266	2.968	BRCA1-associated ATM activator 1 [Source:MGI Symbol;Acc:MGI:1891679]	3.60267	3.199	-0.171444	0.22402	0.51177	3.829	3.31233	-0.20912	0.236812	0.439815
ENSMUSG00000000149	Gna12	8.852	8.876	8.639	9.064	8.371	12.335	7.181	6.718	7.368	11.72	8.65	8.82	guanine nucleotide binding protein, alpha 12 [Source:MGI Symbol;Acc:MGI:95767]	8.789	9.92333	0.175126	0.924102	0.969469	7.089	9.73	0.456858	0.020795	0.0707856
ENSMUSG00000000154	Slc22a18	50.093	54.757	46.703	51.031	40.817	36.093	42.744	43.73	46.897	33.859	40.985	37.19	solute carrier family 22 (organic cation transporter), member 18 [Source:MGI Symbol;Acc:MGI:1336884]	50.5177	42.647	-0.244344	0.172843	0.451816	44.457	37.3447	-0.251508	0.0926176	0.223693
ENSMUSG00000000157	Itgb2l	0	0.03	0.066	0.016	0.06	0.039	0.014	0.107	0.016	0.063	0	0.03	integrin beta 2-like [Source:MGI Symbol;Acc:MGI:1277979]	0.032	0.0383333	0.260528	0.896222	0.954961	0.0456667	0.031	-0.558873	0.665673	0.831952
ENSMUSG00000000159	Igsf5	35.23	33.279	33.823	33.016	26.059	41.733	31.142	32.966	37.633	28.475	35.441	29.735	immunoglobulin superfamily, member 5 [Source:MGI Symbol;Acc:MGI:1919308]	34.1107	33.6027	-0.0216472	0.396458	0.680252	33.9137	31.217	-0.119535	0.433375	0.656101
ENSMUSG00000000167	Pih1d2	0.417	0.445	0.374	0.529	0.301	0.307	0.361	0.218	0.212	0.241	0.167	0.062	PIH1 domain containing 2 [Source:MGI Symbol;Acc:MGI:1919864]	0.412	0.379	-0.120446	0.772782	0.917672	0.263667	0.156667	-0.751017	0.449441	0.671017
ENSMUSG00000000168	Dlat	22.143	25.075	21.415	22.629	10.999	8.67	11.476	11.357	9.851	11.937	11.29	5.389	dihydrolipoamide S-acetyltransferase (E2 component of pyruvate dehydrogenase complex) [Source:MGI Symbol;Acc:MGI:2385311]	22.8777	14.0993	-0.698313	0.0427946	0.225465	10.8947	9.53867	-0.191763	0.321362	0.540109
ENSMUSG00000000171	Sdhd	330.067	347.369	329.289	293.767	159.799	176.239	288.525	330.481	294.86	165.979	192.91	144.365	succinate dehydrogenase complex, subunit D, integral membrane protein [Source:MGI Symbol;Acc:MGI:1914175]	335.575	209.935	-0.676693	0.00942666	0.104461	304.622	167.751	-0.860696	3.60516e-07	6.86445e-06
ENSMUSG00000000182	Fgf23	0	0	0	0	0	0.061	0.044	0	0	0.024	0.069	0	fibroblast growth factor 23 [Source:MGI Symbol;Acc:MGI:1891427]	0.001	0.0203333	4.34577	0.64546	0.845437	0.0146667	0.031	1.07973	0.721971	0.870978
ENSMUSG00000000183	Fgf6	0	0	0	0	0	0	0	0	0	0	0	0	fibroblast growth factor 6 [Source:MGI Symbol;Acc:MGI:95520]	0.001	0.001	0	1	1	0.001	0.001	0	1	1
ENSMUSG00000000184	Ccnd2	24.264	25.933	23.245	61.375	55.392	119.978	17.059	18.054	18.665	119.339	67.68	83.629	cyclin D2 [Source:MGI Symbol;Acc:MGI:88314]	24.4807	78.915	1.68866	2.11e-10	7.93e-08	17.926	90.216	2.33133	2.74319e-34	2.22223e-31
ENSMUSG00000000194	Gpr107	21.708	24.154	21.697	21.091	16.127	19.352	25.924	30.025	25.603	20.459	24.567	21.541	G protein-coupled receptor 107 [Source:MGI Symbol;Acc:MGI:2139054]	22.5197	18.8567	-0.256111	0.0737661	0.293197	27.184	22.189	-0.292913	0.0710788	0.183696
ENSMUSG00000000197	Nalcn	0.04	0.088	0.06	0.058	0.141	0.154	0.056	0.042	0.068	0.109	0.083	0.011	sodium leak channel, non-selective [Source:MGI Symbol;Acc:MGI:2444306]	0.0626667	0.117667	0.908936	0.281792	0.570712	0.0553333	0.0676667	0.290296	0.793971	0.902263
ENSMUSG00000000202	Btbd17	0.07	0.024	0.075	0.048	0	0.032	0.046	0	0	0	0	0.023	BTB (POZ) domain containing 17 [Source:MGI Symbol;Acc:MGI:1919264]	0.0563333	0.0266667	-1.07895	0.514156	0.773109	0.0153333	0.00766667	-1	0.822743	0.906465
ENSMUSG00000000204	Slfn4	0.412	0.74	0.55	1.501	1.165	2.404	0.442	0.524	0.783	3.063	2.546	1.718	schlafen 4 [Source:MGI Symbol;Acc:MGI:1329010]	0.567333	1.69	1.57475	0.000119772	0.00694723	0.583	2.44233	2.06669	2.53845e-11	1.2327e-09
ENSMUSG00000000214	Th	0.176	0.13	0.117	0.318	0.161	0.361	0.389	0.493	0.66	0.546	0.138	0.34	tyrosine hydroxylase [Source:MGI Symbol;Acc:MGI:98735]	0.141	0.28	0.989732	0.26156	0.550859	0.514	0.341333	-0.590587	0.271996	0.48282
ENSMUSG00000000215	Ins2	0	0	0	5.157	21.307	0	0	0	0	0.095	0	0	insulin II [Source:MGI Symbol;Acc:MGI:96573]	0.001	8.82133	13.1068	0.0207364	0.157835	0.001	0.0316667	4.98489	0.813667	0.902263
ENSMUSG00000000216	Scnn1g	0	0	0	0	0.07	0	0	0	0.015	0.014	0	0.065	sodium channel, nonvoltage-gated 1 gamma [Source:MGI Symbol;Acc:MGI:104695]	0.001	0.0233333	4.54432	0.417312	0.697174	0.005	0.0263333	2.39689	0.358025	0.581122
ENSMUSG00000000223	Drp2	0.1	0.041	0.031	0.054	0.165	0.095	0.034	0.061	0.066	0.149	0.18	0.098	dystrophin related protein 2 [Source:MGI Symbol;Acc:MGI:107432]	0.0573333	0.104667	0.868356	0.539125	0.785566	0.0536667	0.142333	1.40718	0.0742429	0.189796
ENSMUSG00000000244	Tspan32	0.655	0.778	0.566	0.332	0.392	0.44	0.965	0.249	1.175	0.601	0.212	0.487	tetraspanin 32 [Source:MGI Symbol;Acc:MGI:1350360]	0.666333	0.388	-0.780187	0.105205	0.350359	0.796333	0.433333	-0.877895	0.31912	0.538108
ENSMUSG00000000247	Lhx2	0	0	0	0	0	0	0.05	0	0.052	0.025	0.015	0	LIM homeobox protein 2 [Source:MGI Symbol;Acc:MGI:96785]	0.001	0.001	0	1	1	0.034	0.0133333	-1.3505	0.592418	0.788622
ENSMUSG00000000248	Clec2g	0	0.057	0.018	0.035	0	0.226	0	0	0	0.018	0.035	0	C-type lectin domain family 2, member g [Source:MGI Symbol;Acc:MGI:1918059]	0.025	0.087	1.79909	0.576897	0.809495	0.001	0.0176667	4.14296	0.535312	0.742713
ENSMUSG00000000253	Gmpr	0.892	1.458	0.935	0.762	1.276	2.541	1.132	1.454	1.599	2.36	1.462	1.296	guanosine monophosphate reductase [Source:MGI Symbol;Acc:MGI:1913605]	1.095	1.52633	0.479139	0.524337	0.779829	1.395	1.706	0.290353	0.600826	0.794771
ENSMUSG00000000263	Glra1	0	0.035	0	0	0	0	0.02	0	0	0	0	0	glycine receptor, alpha 1 subunit [Source:MGI Symbol;Acc:MGI:95747]	0.0116667	0.001	-3.54432	0.645455	0.845437	0.00666667	0.001	-2.73697	0.813661	0.902263
ENSMUSG00000000266	Mid2	3.689	3.938	3.681	2.909	2.771	2.89	2.795	1.966	1.83	3.245	2.815	1.693	midline 2 [Source:MGI Symbol;Acc:MGI:1344333]	3.76933	2.85667	-0.399977	0.007235	0.0899643	2.197	2.58433	0.234257	0.354273	0.577082
ENSMUSG00000000275	Trim25	31.247	30.55	26.698	28.556	24.033	34.811	39.692	38.979	40.62	46.956	46.049	48.612	tripartite motif-containing 25 [Source:MGI Symbol;Acc:MGI:102749]	29.4983	29.1333	-0.0179627	0.359803	0.645339	39.7637	47.2057	0.247509	0.539688	0.744361
ENSMUSG00000000276	Dgke	0.539	0.771	0.72	0.878	0.675	0.877	0.519	0.558	0.586	1.25	0.68	0.589	diacylglycerol kinase, epsilon [Source:MGI Symbol;Acc:MGI:1889276]	0.676667	0.81	0.259477	0.700392	0.878823	0.554333	0.839667	0.599063	0.0736101	0.18856
ENSMUSG00000000278	Scpep1	21.313	19.072	16.03	15.299	11.033	16.814	16.053	14.509	14.243	16.83	12.093	14.016	serine carboxypeptidase 1 [Source:MGI Symbol;Acc:MGI:1921867]	18.805	14.382	-0.386852	0.0240608	0.169441	14.935	14.313	-0.0613711	0.626805	0.815098
ENSMUSG00000000282	Mnt	5.79	5.365	4.662	5.082	3.805	5.764	7.125	6.849	6.826	7.566	6.879	5.465	max binding protein [Source:MGI Symbol;Acc:MGI:109150]	5.27233	4.88367	-0.110477	0.257395	0.54592	6.93333	6.63667	-0.0630903	0.582187	0.780541
ENSMUSG00000000290	Itgb2	8.654	8.887	10.913	6.532	6.844	12.292	5.024	2.289	5.44	8.701	8.049	6.576	integrin beta 2 [Source:MGI Symbol;Acc:MGI:96611]	9.48467	8.556	-0.148661	0.180199	0.461263	4.251	7.77533	0.871102	0.000524673	0.00360059
ENSMUSG00000000295	Hddc2	6.054	5.076	5.327	8.32	4.943	6.091	6.508	7.836	6.972	3.323	4.551	4.661	HD domain containing 2 [Source:MGI Symbol;Acc:MGI:1916942]	5.48567	6.45133	0.23393	0.736372	0.899792	7.10533	4.17833	-0.765975	0.00808684	0.0335171
ENSMUSG00000000296	Tpd52l1	1.789	1.582	1.498	1.825	9.712	4.35	0.978	1.507	0.456	2.624	1.359	1.528	tumor protein D52-like 1 [Source:MGI Symbol;Acc:MGI:1298386]	1.623	5.29567	1.70615	0.00381048	0.0630815	0.980333	1.837	0.906007	0.118768	0.269059
ENSMUSG00000000301	Pemt	0.838	1.216	1.406	1.507	1.049	1.604	1.352	1.992	1.44	3.113	1.872	1.619	phosphatidylethanolamine N-methyltransferase [Source:MGI Symbol;Acc:MGI:104535]	1.15333	1.38667	0.265811	0.719007	0.889249	1.59467	2.20133	0.465123	0.379978	0.603788
ENSMUSG00000000303	Cdh1	198.506	182.645	172.279	180.077	136.532	196.488	241.382	241.734	212.035	191.207	215.996	199.632	cadherin 1 [Source:MGI Symbol;Acc:MGI:88354]	184.477	171.032	-0.109169	0.206435	0.492503	231.717	202.278	-0.196022	0.180023	0.362363
ENSMUSG00000000305	Cdh4	0.076	0.066	0.08	0.065	0.127	0.127	0.086	0.039	0.241	0.081	0.112	0.061	cadherin 4 [Source:MGI Symbol;Acc:MGI:99218]	0.074	0.106333	0.522997	0.999999	1	0.122	0.0846667	-0.527015	0.502824	0.718322
ENSMUSG00000000308	Ckmt1	1504.23	1384.73	1234.36	1159.43	657.895	969.831	1971.21	1678.72	1655.71	1280.47	1565.33	990.994	creatine kinase, mitochondrial 1, ubiquitous [Source:MGI Symbol;Acc:MGI:99441]	1374.44	929.054	-0.565011	0.00816782	0.0966215	1768.54	1278.93	-0.467625	0.0068595	0.0293159
ENSMUSG00000000317	Bcl6b	0.299	0.373	0.47	0.296	0.362	0.866	0.166	0.245	0.171	0.654	0.536	0.311	B cell CLL/lymphoma 6, member B [Source:MGI Symbol;Acc:MGI:1278332]	0.380667	0.508	0.4163	0.684932	0.871473	0.194	0.500333	1.36683	0.0146487	0.0537181
ENSMUSG00000000318	Clec10a	0.457	0.923	0.696	0.701	1.035	1.398	0.485	0.395	0.241	0.959	1.301	0.877	C-type lectin domain family 10, member A [Source:MGI Symbol;Acc:MGI:96975]	0.692	1.04467	0.594199	0.490289	0.753704	0.373667	1.04567	1.4846	0.102784	0.241569
ENSMUSG00000000320	Alox12	0.237	0.192	0.27	0.166	0.195	0.403	0.053	0.038	0.118	0.461	0.182	0.407	arachidonate 12-lipoxygenase [Source:MGI Symbol;Acc:MGI:87998]	0.233	0.254667	0.12828	0.961498	0.99124	0.0696667	0.35	2.32881	0.00226178	0.0119435
ENSMUSG00000000326	Comt	63.931	64.654	58.055	66.648	40.711	58.433	55.794	61.493	51.53	66.119	56.521	58.59	catechol-O-methyltransferase [Source:MGI Symbol;Acc:MGI:88470]	62.2133	55.264	-0.170884	0.211385	0.497657	56.2723	60.41	0.102362	0.76434	0.901586
ENSMUSG00000000339	Rtca	18.434	17.623	18.363	18.829	13.967	16.831	14.473	14.25	15.717	14.17	13.809	12.83	RNA 3'-terminal phosphate cyclase [Source:MGI Symbol;Acc:MGI:1913618]	18.14	16.5423	-0.133012	0.348517	0.63589	14.8133	13.603	-0.122971	0.388613	0.612691
ENSMUSG00000000340	Dbt	3.818	5.727	4.99	5.017	6.525	3.583	2.211	2.207	1.383	5.179	2.811	2.041	dihydrolipoamide branched chain transacylase E2 [Source:MGI Symbol;Acc:MGI:105386]	4.845	5.04167	0.0574041	0.868343	0.939939	1.93367	3.34367	0.790092	0.060962	0.163403
ENSMUSG00000000346	Dazap2	172.205	166.922	166.534	156.375	110.329	166.93	167.497	165.198	179.517	165.037	162.103	193.282	DAZ associated protein 2 [Source:MGI Symbol;Acc:MGI:1344344]	168.554	144.545	-0.221693	0.0758122	0.296457	170.737	173.474	0.0229409	0.994215	1
ENSMUSG00000000355	Mcts1	15.324	15.029	13.638	14.418	9.277	14.331	7.59	8.731	8.093	8.165	8.901	6.496	malignant T cell amplified sequence 1 [Source:MGI Symbol;Acc:MGI:1916245]	14.6637	12.6753	-0.210222	0.184793	0.466716	8.138	7.854	-0.0512467	0.727659	0.875032
ENSMUSG00000000359	Rem1	0.387	0.252	0.283	0.474	0.581	1.048	0.312	0.429	0.533	1.443	0.404	0.537	rad and gem related GTP binding protein 1 [Source:MGI Symbol;Acc:MGI:1097696]	0.307333	0.701	1.18961	0.100497	0.342232	0.424667	0.794667	0.904019	0.589453	0.786315
ENSMUSG00000000365	Rnf17	0.015	0	0	0.02	0.061	0.01	0	0	0.021	0.025	0.04	0.019	ring finger protein 17 [Source:MGI Symbol;Acc:MGI:1353419]	0.005	0.0303333	2.6009	0.576897	0.809495	0.007	0.028	2	0.316799	0.535481
ENSMUSG00000000374	Trappc10	32.932	31.819	29.617	30.706	22.914	21.749	34.442	29.063	32.725	28.848	24.508	26.655	trafficking protein particle complex 10 [Source:MGI Symbol;Acc:MGI:1336209]	31.456	25.123	-0.324326	0.0728033	0.291272	32.0767	26.6703	-0.266288	0.0415717	0.121318
ENSMUSG00000000378	Ccm2	10.454	9.322	8.203	12.453	11.876	14.305	12.207	8.468	11.408	11.923	10.282	11.756	cerebral cavernous malformation 2 [Source:MGI Symbol;Acc:MGI:2384924]	9.32633	12.878	0.465527	0.0926481	0.329368	10.6943	11.3203	0.0820699	0.740119	0.884371
ENSMUSG00000000381	Wap	0	0	0	0	0	0	0	0	0	0	0	0	whey acidic protein [Source:MGI Symbol;Acc:MGI:98943]	0.001	0.001	0	1	1	0.001	0.001	0	1	1
ENSMUSG00000000384	Tbrg4	23.252	22.634	20.739	27.247	14.375	13.634	20.494	22.781	17.439	17.927	15.837	12.579	transforming growth factor beta regulated gene 4 [Source:MGI Symbol;Acc:MGI:1100868]	22.2083	18.4187	-0.269932	0.310233	0.600284	20.238	15.4477	-0.389678	0.0261493	0.0847331
ENSMUSG00000000385	Tmprss2	71.498	72.626	68.739	67.23	56.059	54.465	57.378	62.775	44.146	47.429	48.645	37.39	transmembrane protease, serine 2 [Source:MGI Symbol;Acc:MGI:1354381]	70.9543	59.2513	-0.260043	0.11776	0.371811	54.7663	44.488	-0.299873	0.0860255	0.211673
ENSMUSG00000000386	Mx1	0.743	1.346	0.678	0.825	0.934	2.004	1.455	0.751	1.406	3.063	3.958	1.617	MX dynamin-like GTPase 1 [Source:MGI Symbol;Acc:MGI:97243]	0.922333	1.25433	0.443561	0.504944	0.76631	1.204	2.87933	1.2579	0.000163224	0.00134925
ENSMUSG00000000392	Fap	0.15	0.167	0.434	0.384	0.096	0.48	0.513	0.132	0.269	0.74	0.869	0.288	fibroblast activation protein [Source:MGI Symbol;Acc:MGI:109608]	0.250333	0.32	0.354221	0.505653	0.766889	0.304667	0.632333	1.05345	0.0332545	0.10192
ENSMUSG00000000394	Gcg	24.111	28.293	26.709	25.395	15.984	51.863	7.064	5.055	8.583	37.073	33.278	53.043	glucagon [Source:MGI Symbol;Acc:MGI:95674]	26.371	31.0807	0.237065	0.898705	0.955792	6.90067	41.1313	2.57543	6.29874e-25	2.00457e-22
ENSMUSG00000000399	Ndufa9	109.481	109.026	94.798	83.64	52.216	61.022	93.583	100.646	96.394	47.292	52.284	41.138	NADH:ubiquinone oxidoreductase subunit A9 [Source:MGI Symbol;Acc:MGI:1913358]	104.435	65.626	-0.670266	0.00326971	0.05798	96.8743	46.9047	-1.04638	8.67762e-11	3.84708e-09
ENSMUSG00000000402	Egfl6	0.045	0.062	0.032	0.046	0.124	0.183	0.044	0.014	0.016	0.064	0.016	0	EGF-like-domain, multiple 6 [Source:MGI Symbol;Acc:MGI:1858599]	0.0463333	0.117667	1.34458	0.298658	0.587153	0.0246667	0.0266667	0.112475	0.999999	1
ENSMUSG00000000409	Lck	5.818	5.063	6.212	2.41	1.969	2.58	7.089	4.266	6.598	2.476	4.23	2.589	lymphocyte protein tyrosine kinase [Source:MGI Symbol;Acc:MGI:96756]	5.69767	2.31967	-1.29645	1.98e-08	5.3e-06	5.98433	3.09833	-0.949698	0.00048163	0.00336216
ENSMUSG00000000411	Tssk3	0	0	0.033	0	0	0.043	0	0	0.035	0	0.033	0	testis-specific serine kinase 3 [Source:MGI Symbol;Acc:MGI:1929914]	0.011	0.0143333	0.381871	0.999998	1	0.0116667	0.011	-0.0848889	0.999998	1
ENSMUSG00000000416	Cttnbp2	0.684	0.883	0.809	0.631	0.602	0.547	0.444	0.359	0.362	1.183	0.524	0.115	cortactin binding protein 2 [Source:MGI Symbol;Acc:MGI:1353467]	0.792	0.593333	-0.416658	0.128359	0.388974	0.388333	0.607333	0.645193	0.934365	0.971706
ENSMUSG00000000420	Galnt1	52.339	63.001	57.616	47.975	38.174	57.175	21.822	22.988	22.963	44.805	45.204	49.297	polypeptide N-acetylgalactosaminyltransferase 1 [Source:MGI Symbol;Acc:MGI:894693]	57.652	47.7747	-0.271125	0.0306988	0.191882	22.591	46.4353	1.03947	2.04438e-09	6.58904e-08
ENSMUSG00000000435	Myf5	0	0	0	0	0	0	0	0	0	0	0	0.037	myogenic factor 5 [Source:MGI Symbol;Acc:MGI:97252]	0.001	0.001	0	1	1	0.001	0.0123333	3.62449	0.64546	0.818513
ENSMUSG00000000439	Mkrn2	2.983	3.235	2.77	2.836	2.168	2.154	2.992	3.614	3.021	2.718	2.81	2.377	makorin, ring finger protein, 2 [Source:MGI Symbol;Acc:MGI:1914277]	2.996	2.386	-0.328444	0.100265	0.342127	3.209	2.635	-0.284321	0.119341	0.269983
ENSMUSG00000000440	Pparg	8.52	9.568	9.938	11.73	12.7	3.647	2.471	2.991	2.475	5.846	3.678	3.088	peroxisome proliferator activated receptor gamma [Source:MGI Symbol;Acc:MGI:97747]	9.342	9.359	0.00262294	0.814395	0.918335	2.64567	4.204	0.668131	0.0362368	0.109072
ENSMUSG00000000441	Raf1	30.88	27.887	28.288	25.091	17.805	22.286	31.324	32.53	31.568	25.903	26.389	21.96	v-raf-leukemia viral oncogene 1 [Source:MGI Symbol;Acc:MGI:97847]	29.0183	21.7273	-0.417454	0.0140305	0.128162	31.8073	24.7507	-0.361892	0.0156676	0.0567535
ENSMUSG00000000486	Septin1	4.926	4.688	6.999	3.407	3.591	3.778	6.522	2.754	8.081	2.849	3.871	2.116	septin 1 [Source:MGI Symbol;Acc:MGI:1858916]	5.53767	3.592	-0.624491	0.00460384	0.0711564	5.78567	2.94533	-0.974052	0.00539595	0.0241322
ENSMUSG00000000489	Pdgfb	2.147	2.006	2.002	2.324	2.339	3.178	0.867	0.791	1.31	2.92	1.683	2.057	platelet derived growth factor, B polypeptide [Source:MGI Symbol;Acc:MGI:97528]	2.05167	2.61367	0.349279	0.829224	0.923082	0.989333	2.22	1.16603	0.000268354	0.00206147
ENSMUSG00000000530	Acvrl1	6.487	4.809	7.163	5.303	6.347	11.412	1.975	1.568	2.619	9.866	5.093	9.241	activin A receptor, type II-like 1 [Source:MGI Symbol;Acc:MGI:1338946]	6.153	7.68733	0.321193	0.633339	0.845437	2.054	8.06667	1.97354	4.83811e-12	2.62881e-10
ENSMUSG00000000531	Tamalin	0.475	0.453	0.504	0.776	1.177	2.056	0.53	0.462	0.545	1.551	1.095	1.662	trafficking regulator and scaffold protein tamalin [Source:MGI Symbol;Acc:MGI:1860303]	0.477333	1.33633	1.48521	0.00472382	0.0725043	0.512333	1.436	1.4869	0.000403382	0.00290585
ENSMUSG00000000532	Acvr1b	17.134	18.626	15.769	15.116	11.414	12.14	22.046	21.161	22.949	20.963	20.176	20.925	activin A receptor, type 1B [Source:MGI Symbol;Acc:MGI:1338944]	17.1763	12.89	-0.41417	0.0284562	0.1846	22.052	20.688	-0.0921153	0.454944	0.676175
ENSMUSG00000000538	Tom1l2	27.095	29.341	28.522	26.911	19.105	26.901	40.741	40.253	42.101	39.155	39.602	40.838	target of myb1-like 2 (chicken) [Source:MGI Symbol;Acc:MGI:2443306]	28.3193	24.3057	-0.220495	0.09761	0.338044	41.0317	39.865	-0.0416151	0.615475	0.806544
ENSMUSG00000000544	Gpa33	266.486	241.315	238.528	231.446	162.512	250.331	298.108	295.983	318.041	245.838	267.077	315.613	glycoprotein A33 (transmembrane) [Source:MGI Symbol;Acc:MGI:1891703]	248.776	214.763	-0.212104	0.088837	0.322161	304.044	276.176	-0.138692	0.356682	0.579788
ENSMUSG00000000552	Zfp385a	2.329	1.968	2.014	2.144	7.322	6.147	1.082	0.974	1.388	8.879	7.127	4.97	zinc finger protein 385A [Source:MGI Symbol;Acc:MGI:1352495]	2.10367	5.20433	1.30681	0.00477222	0.0729838	1.148	6.992	2.60658	8.65643e-22	1.85456e-19
ENSMUSG00000000555	Itga5	1.516	2.638	2.866	2.965	4.005	9.063	2.057	3.283	2.569	8.714	9.581	3.278	integrin alpha 5 (fibronectin receptor alpha) [Source:MGI Symbol;Acc:MGI:96604]	2.34	5.34433	1.1915	0.00642554	0.084482	2.63633	7.191	1.44766	9.63579e-06	0.000121621
ENSMUSG00000000560	Gabra2	0	0.02	0	0	0	0.009	0	0	0	0	0	0	gamma-aminobutyric acid (GABA) A receptor, subunit alpha 2 [Source:MGI Symbol;Acc:MGI:95614]	0.00666667	0.003	-1.152	0.824401	0.920236	0.001	0.001	0	1	1
ENSMUSG00000000561	Wdr77	7.897	7.16	6.901	12.909	9.519	9.934	10.078	10.527	9.876	12.073	10.238	8.261	WD repeat domain 77 [Source:MGI Symbol;Acc:MGI:1917715]	7.31933	10.7873	0.559554	0.182019	0.462901	10.1603	10.1907	0.0043007	0.448529	0.670252
ENSMUSG00000000562	Adora3	0.541	0.442	0.541	0.437	0.213	0.59	0.131	0.031	0.073	0.182	0.258	0.246	adenosine A3 receptor [Source:MGI Symbol;Acc:MGI:104847]	0.508	0.413333	-0.297523	0.298615	0.587153	0.0783333	0.228667	1.54555	0.0279236	0.0888815
ENSMUSG00000000563	Atp5pb	339.715	324.49	321.872	273.517	172.472	190.046	270.409	272.199	249.14	172.786	196.751	163.564	ATP synthase peripheral stalk-membrane subunit b [Source:MGI Symbol;Acc:MGI:1100495]	328.692	212.012	-0.632594	0.00523439	0.076493	263.916	177.7	-0.570632	0.000301086	0.00227082
ENSMUSG00000000567	Sox9	3.535	3.008	3.285	4.145	9.342	9.472	2.093	2.353	1.64	7.73	5.331	5.747	SRY (sex determining region Y)-box 9 [Source:MGI Symbol;Acc:MGI:98371]	3.276	7.653	1.22409	0.000609238	0.0208107	2.02867	6.26933	1.62778	7.10697e-11	3.20659e-09
ENSMUSG00000000568	Hnrnpd	38.665	38.025	36.14	53.166	29.997	34.279	41.23	46.028	42.843	52.804	46.178	37.961	heterogeneous nuclear ribonucleoprotein D [Source:MGI Symbol;Acc:MGI:101947]	37.61	39.1473	0.0577977	0.747397	0.906186	43.367	45.6477	0.0739435	0.950676	0.981601
ENSMUSG00000000579	Dynlt1c	2.663	2.281	2.242	2.66	1.635	2.099	2.463	2.257	1.919	1.816	1.487	0.987	dynein light chain Tctex-type 1C [Source:MGI Symbol;Acc:MGI:3807476]	2.39533	2.13133	-0.16847	0.361645	0.646856	2.213	1.43	-0.629988	0.0280959	0.0892718
ENSMUSG00000000581	C1d	12.766	12.383	12.566	13.643	8.31	12.504	4.596	5.171	4.804	6.127	6.817	7.616	C1D nuclear receptor co-repressor [Source:MGI Symbol;Acc:MGI:1927354]	12.5717	11.4857	-0.130341	0.159356	0.434624	4.857	6.85333	0.49674	0.028227	0.0895604
ENSMUSG00000000594	Gm2a	14.547	13.496	14.19	10.972	7.702	12.289	8.021	5.352	8.257	10.781	7.589	8.599	GM2 ganglioside activator protein [Source:MGI Symbol;Acc:MGI:95762]	14.0777	10.321	-0.447825	0.00558935	0.0793222	7.21	8.98967	0.318268	0.150083	0.319681
ENSMUSG00000000600	Krit1	4.976	4.842	4.511	3.315	3.066	6.125	2.835	2.8	2.354	5.112	4.985	3.611	KRIT1, ankyrin repeat containing [Source:MGI Symbol;Acc:MGI:1930618]	4.77633	4.16867	-0.196318	0.157471	0.431855	2.663	4.56933	0.778931	0.002118	0.0113217
ENSMUSG00000000605	Clcn4	11.36	12.571	12.501	9.888	7.722	11.08	7.61	7.541	6.832	10.39	9.185	7.888	chloride channel, voltage-sensitive 4 [Source:MGI Symbol;Acc:MGI:104571]	12.144	9.56333	-0.344658	0.0167851	0.140975	7.32767	9.15433	0.321101	0.118698	0.268967
ENSMUSG00000000606	Vmn2r88	0	0	0	0	0	0	0	0	0	0	0	0	vomeronasal 2, receptor 88 [Source:MGI Symbol;Acc:MGI:1316662]	0.001	0.001	0	1	1	0.001	0.001	0	1	1
ENSMUSG00000000617	Grm6	0	0	0	0	0	0	0.037	0	0.01	0	0.01	0	glutamate receptor, metabotropic 6 [Source:MGI Symbol;Acc:MGI:1351343]	0.001	0.001	0	1	1	0.0156667	0.00333333	-2.23266	0.43441	0.65644
ENSMUSG00000000627	Sema4f	0.039	0.113	0.073	0.091	0.072	0.081	0.156	0.028	0.217	0.085	0.144	0.048	sema domain, immunoglobulin domain (Ig), TM domain, and short cytoplasmic domain [Source:MGI Symbol;Acc:MGI:1340055]	0.075	0.0813333	0.116956	0.999999	1	0.133667	0.0923333	-0.533716	0.544347	0.748042
ENSMUSG00000000628	Hk2	3.301	2.932	2.123	3.877	4.387	13.29	3.024	2.746	3.344	6.104	5.476	5.071	hexokinase 2 [Source:MGI Symbol;Acc:MGI:1315197]	2.78533	7.18467	1.36707	0.00295419	0.0550136	3.038	5.55033	0.869453	3.07139e-06	4.52008e-05
ENSMUSG00000000631	Myo18a	50.428	44.06	44.068	48.413	46.797	50.542	62.513	51.967	48.851	81.231	66.388	72.344	myosin XVIIIA [Source:MGI Symbol;Acc:MGI:2667185]	46.1853	48.584	0.0730465	0.889941	0.951996	54.4437	73.321	0.429462	0.108305	0.25071
ENSMUSG00000000632	Sez6	0.085	0.063	0.071	0.157	0.069	0.146	0.168	0.222	0.447	0.122	0.074	0.049	seizure related gene 6 [Source:MGI Symbol;Acc:MGI:104745]	0.073	0.124	0.764372	0.468621	0.739341	0.279	0.0816667	-1.77245	0.00988181	0.0392697
ENSMUSG00000000673	Haao	0.134	0.402	0.209	0.27	0.2	0.071	0.969	0.204	0.816	0.42	0.122	0.169	3-hydroxyanthranilate 3,4-dioxygenase [Source:MGI Symbol;Acc:MGI:1349444]	0.248333	0.180333	-0.461612	0.814647	0.918479	0.663	0.237	-1.48412	0.121353	0.273247
ENSMUSG00000000682	Cd52	40.735	42.04	48.78	35.852	21.647	43.45	48.188	12.569	55.004	24.204	31.204	32.784	CD52 antigen [Source:MGI Symbol;Acc:MGI:1346088]	43.8517	33.6497	-0.382039	0.0370164	0.21118	38.587	29.3973	-0.39243	0.516204	0.730914
ENSMUSG00000000686	Abhd15	0.726	1.306	1.781	0.748	0.615	0.909	0.599	0.579	0.383	0.828	0.489	0.846	abhydrolase domain containing 15 [Source:MGI Symbol;Acc:MGI:1914727]	1.271	0.757333	-0.746964	0.0342618	0.203535	0.520333	0.721	0.470563	0.351706	0.57403
ENSMUSG00000000690	Hoxb6	0.342	0.49	0.816	0.754	0.204	1.234	0.815	1.144	1.592	0.958	1.335	0.93	homeobox B6 [Source:MGI Symbol;Acc:MGI:96187]	0.549333	0.730667	0.411532	0.747346	0.906186	1.18367	1.07433	-0.139821	0.695077	0.852498
ENSMUSG00000000693	Loxl3	0.861	0.661	0.791	0.687	0.567	1.667	0.352	0.316	0.334	1.291	0.661	0.79	lysyl oxidase-like 3 [Source:MGI Symbol;Acc:MGI:1337004]	0.771	0.973667	0.336697	0.785618	0.917672	0.334	0.914	1.45235	0.000271827	0.00208602
ENSMUSG00000000701	Tcl1b5	0	0	0	0	0	0	0	0	0	0	0	0	T cell leukemia/lymphoma 1B, 5 [Source:MGI Symbol;Acc:MGI:1351635]	0.001	0.001	0	1	1	0.001	0.001	0	1	1
ENSMUSG00000000706	Btn1a1	0	0.012	0	0.024	0.012	0.032	0.023	0.011	0	0.038	0.012	0.023	butyrophilin, subfamily 1, member A1 [Source:MGI Symbol;Acc:MGI:103118]	0.004	0.0226667	2.5025	0.367315	0.652508	0.0113333	0.0243333	1.10236	0.628372	0.816208
ENSMUSG00000000708	Kat2b	11.414	9.999	10.584	8.474	7.851	10.332	6.806	5.134	5.966	10.036	13.048	9.471	K(lysine) acetyltransferase 2B [Source:MGI Symbol;Acc:MGI:1343094]	10.6657	8.88567	-0.263422	0.021851	0.161866	5.96867	10.8517	0.862436	1.93783e-05	0.000222957
ENSMUSG00000000711	Rab5b	34.2	32.883	33.137	30.463	26.46	30.687	32.259	30.309	28.01	27.874	27.462	31.135	RAB5B, member RAS oncogene family [Source:MGI Symbol;Acc:MGI:105938]	33.4067	29.2033	-0.194003	0.0940196	0.331651	30.1927	28.8237	-0.0669443	0.592734	0.788867
ENSMUSG00000000724	Cryba1	0	0	0	0	0	0	0	0	0	0	0	0	crystallin, beta A1 [Source:MGI Symbol;Acc:MGI:88518]	0.001	0.001	0	1	1	0.001	0.001	0	1	1
ENSMUSG00000000730	Dnmt3l	0.079	0.058	0.225	0.519	0.425	0.82	0	0.045	0	0.151	0.237	0.334	DNA (cytosine-5-)-methyltransferase 3-like [Source:MGI Symbol;Acc:MGI:1859287]	0.120667	0.588	2.28479	0.017376	0.144165	0.015	0.240667	4.004	0.0276764	0.0884434
ENSMUSG00000000731	Aire	0	0.065	0.022	0	0.028	0.034	0.025	0	0	0	0.042	0	autoimmune regulator (autoimmune polyendocrinopathy candidiasis ectodermal dystrophy) [Source:MGI Symbol;Acc:MGI:1338803]	0.029	0.0206667	-0.488747	0.860273	0.936191	0.00833333	0.014	0.748461	0.678316	0.840381
ENSMUSG00000000732	Icosl	4.268	3.899	4.199	4.612	3.829	7.187	5.733	4.456	6.279	7.842	6.536	6.939	icos ligand [Source:MGI Symbol;Acc:MGI:1354701]	4.122	5.20933	0.337754	0.550761	0.792118	5.48933	7.10567	0.372339	0.0711137	0.183759
ENSMUSG00000000738	Spg7	26.248	29.802	31.116	28.452	15.984	22.143	27.816	28.506	28.62	27.307	23.506	22.347	SPG7, paraplegin matrix AAA peptidase subunit [Source:MGI Symbol;Acc:MGI:2385906]	29.0553	22.193	-0.388698	0.0517468	0.245969	28.314	24.3867	-0.215423	0.0754214	0.191941
ENSMUSG00000000739	Sult5a1	0.075	0.186	0.239	0.039	0.08	0.388	0.076	0	0.343	0.361	0.245	0.23	sulfotransferase family 5A, member 1 [Source:MGI Symbol;Acc:MGI:1931463]	0.166667	0.169	0.0200577	0.999999	1	0.139667	0.278667	0.996553	0.262851	0.472612
ENSMUSG00000000740	Rpl13	758.578	674.657	681.779	711.053	532.6	618.977	738.737	803.466	820.314	453.342	475.301	511.675	ribosomal protein L13 [Source:MGI Symbol;Acc:MGI:105922]	705.005	620.877	-0.183326	0.169004	0.447265	787.506	480.106	-0.713937	8.05951e-06	0.000104524
ENSMUSG00000000743	Chmp1a	60.849	62.523	62.115	68.346	51.798	67.397	60.647	65.433	76.037	49.595	56.308	62.577	charged multivesicular body protein 1A [Source:MGI Symbol;Acc:MGI:1920159]	61.829	62.5137	0.015888	0.557926	0.796725	67.3723	56.16	-0.262613	0.119446	0.270113
ENSMUSG00000000751	Rpa1	11.294	12.309	11.204	17.258	9.516	10.821	11.609	11.54	11.778	12.129	10.363	9.064	replication protein A1 [Source:MGI Symbol;Acc:MGI:1915525]	11.6023	12.5317	0.111163	0.923742	0.969255	11.6423	10.5187	-0.146428	0.325746	0.544499
ENSMUSG00000000753	Serpinf1	2.198	2.089	1.861	2.676	3.439	5.674	2.048	1.151	3.051	6.006	3.876	3.179	serine (or cysteine) peptidase inhibitor, clade F, member 1 [Source:MGI Symbol;Acc:MGI:108080]	2.04933	3.92967	0.939252	0.11042	0.359353	2.08333	4.35367	1.06334	0.0030838	0.0153304
ENSMUSG00000000759	Tubgcp3	6.141	4.776	4.556	4.766	3.549	4.332	4.396	3.457	3.525	5.984	4.766	4.09	tubulin, gamma complex associated protein 3 [Source:MGI Symbol;Acc:MGI:2183752]	5.15767	4.21567	-0.290958	0.179523	0.46036	3.79267	4.94667	0.383244	0.106358	0.247552
ENSMUSG00000000766	Oprm1	0	0	0.042	0.037	0.041	0.055	0	0.063	0.056	0.088	0	0	opioid receptor, mu 1 [Source:MGI Symbol;Acc:MGI:97441]	0.014	0.0443333	1.66297	0.470035	0.739738	0.0396667	0.0293333	-0.435386	0.798502	0.902263
ENSMUSG00000000776	Polr3d	3.929	4.126	3.549	5.927	5.734	5.663	3	3.798	2.761	4.786	4.881	3.942	polymerase (RNA) III (DNA directed) polypeptide D [Source:MGI Symbol;Acc:MGI:1914315]	3.868	5.77467	0.57815	0.0756196	0.296202	3.18633	4.53633	0.509629	0.0759379	0.192814
ENSMUSG00000000782	Tcf7	3.31	4.052	2.575	4.421	3.747	3.959	5.043	2.321	4.768	4.907	3.838	3.933	transcription factor 7, T cell specific [Source:MGI Symbol;Acc:MGI:98507]	3.31233	4.04233	0.28734	0.47457	0.742351	4.044	4.226	0.0635098	0.844632	0.918817
ENSMUSG00000000787	Ddx3x	57.042	70.01	70.744	63.061	54.4	86.052	33.484	27.618	31.309	63.681	63.569	56.826	DEAD box helicase 3, X-linked [Source:MGI Symbol;Acc:MGI:103064]	65.932	67.8377	0.0411077	0.538728	0.785566	30.8037	61.3587	0.994165	8.00955e-10	2.86064e-08
ENSMUSG00000000791	Il12rb1	0.925	1.001	0.893	0.477	0.424	0.91	0.488	0.471	0.432	0.709	0.438	0.541	interleukin 12 receptor, beta 1 [Source:MGI Symbol;Acc:MGI:104579]	0.939667	0.603667	-0.638397	0.0141254	0.128656	0.463667	0.562667	0.279192	0.591766	0.788402
ENSMUSG00000000792	Slc5a5	0.041	0.043	0.088	0.028	0.315	0.244	0.136	0.051	0.091	0.133	0.1	0.133	solute carrier family 5 (sodium iodide symporter), member 5 [Source:MGI Symbol;Acc:MGI:2149330]	0.0573333	0.195667	1.77095	0.119786	0.374466	0.0926667	0.122	0.396759	0.680809	0.842223
ENSMUSG00000000794	Kcnn3	0.531	0.494	0.489	0.302	0.67	1.297	0.277	0.143	0.369	1.857	0.873	0.35	potassium intermediate/small conductance calcium-activated channel, subfamily N, member 3 [Source:MGI Symbol;Acc:MGI:2153183]	0.504667	0.756333	0.583691	0.476997	0.744509	0.263	1.02667	1.96483	0.000544866	0.00371348
ENSMUSG00000000804	Usp32	8.216	9.272	7.696	6.243	5.608	7.852	6.174	4.371	5.221	8.728	7.801	6.748	ubiquitin specific peptidase 32 [Source:MGI Symbol;Acc:MGI:2144475]	8.39467	6.56767	-0.354092	0.0053644	0.0774659	5.25533	7.759	0.562088	0.000675368	0.00443493
ENSMUSG00000000805	Car4	98.695	84.241	78.386	15.109	1.939	4.117	119.75	132.793	147.49	44.018	13.472	40.995	carbonic anhydrase 4 [Source:MGI Symbol;Acc:MGI:1096574]	87.1073	7.055	-3.62608	1.88e-05	0.0017693	133.344	32.8283	-2.02214	5.89041e-05	0.000567454
ENSMUSG00000000811	Txnrd3	1.874	1.432	1.687	1.624	1.332	1.765	2.236	2.172	2.203	1.965	1.362	1.041	thioredoxin reductase 3 [Source:MGI Symbol;Acc:MGI:2386711]	1.66433	1.57367	-0.0808144	0.455118	0.727068	2.20367	1.456	-0.597896	0.028883	0.0910274
ENSMUSG00000000817	Fasl	1.432	0.939	0.992	0.364	1.082	1.032	0.556	0.485	0.297	0.742	0.65	0.481	Fas ligand (TNF superfamily, member 6) [Source:MGI Symbol;Acc:MGI:99255]	1.121	0.826	-0.440573	0.0885259	0.321825	0.446	0.624333	0.485273	0.610737	0.802862
ENSMUSG00000000823	Zfp512b	1.742	2.356	1.869	1.554	1.394	1.419	2.466	1.777	2.491	2.697	1.375	1.284	zinc finger protein 512B [Source:MGI Symbol;Acc:MGI:2685478]	1.989	1.45567	-0.450363	0.207635	0.49342	2.24467	1.78533	-0.330308	0.0972826	0.231695
ENSMUSG00000000826	Dnajc5	25.878	26.347	27.295	23.855	25.732	31.694	27.03	21.646	28.292	34.345	26.068	35.587	DnaJ heat shock protein family (Hsp40) member C5 [Source:MGI Symbol;Acc:MGI:892995]	26.5067	27.0937	0.0316004	0.644909	0.845437	25.656	32	0.318776	0.0309052	0.0960072
ENSMUSG00000000827	Tpd52l2	19.162	18.37	21.186	17.992	15.83	26.326	22.629	24.704	20.241	16.23	17.686	18.385	tumor protein D52-like 2 [Source:MGI Symbol;Acc:MGI:1913564]	19.5727	20.0493	0.0347139	0.206135	0.492503	22.5247	17.4337	-0.36963	0.0130764	0.0491454
ENSMUSG00000000838	Fmr1	6.347	7.471	6.663	6.274	4.659	7.784	5.106	4.699	4.007	6.866	6.594	4.473	fragile X messenger ribonucleoprotein 1 [Source:MGI Symbol;Acc:MGI:95564]	6.827	6.239	-0.129937	0.193979	0.479582	4.604	5.97767	0.376695	0.136671	0.298609
ENSMUSG00000000861	Bcl11a	3.273	2.734	2.981	1.935	1.584	1.489	5.664	3.605	4.332	2.675	3.042	1.677	B cell CLL/lymphoma 11A (zinc finger protein) [Source:MGI Symbol;Acc:MGI:106190]	2.996	1.66933	-0.843766	0.0010239	0.0298518	4.53367	2.46467	-0.879286	0.000867118	0.00543083
ENSMUSG00000000869	Il4	0	0.069	0	0.069	0.069	0	0	0	0	0	0	0	interleukin 4 [Source:MGI Symbol;Acc:MGI:96556]	0.023	0.046	1	0.79904	0.917672	0.001	0.001	0	1	1
ENSMUSG00000000876	Pxmp4	12.21	15.65	14.434	12.211	11.294	7.522	11.704	14.963	11.441	8.557	7.375	6.584	peroxisomal membrane protein 4 [Source:MGI Symbol;Acc:MGI:1891701]	14.098	10.3423	-0.446929	0.0701116	0.28542	12.7027	7.50533	-0.759143	0.000138884	0.00117754
ENSMUSG00000000881	Dlg3	23.742	20.739	22.525	17.919	11.361	25.036	14.887	14.477	15.588	23.606	22.403	29.177	discs large MAGUK scaffold protein 3 [Source:MGI Symbol;Acc:MGI:1888986]	22.3353	18.1053	-0.302913	0.0565359	0.255594	14.984	25.062	0.742079	0.000117209	0.00102952
ENSMUSG00000000884	Gnb1l	1.278	1.751	1.423	2.407	2.908	1.76	1.062	2.208	1.594	1.937	2.057	1.523	guanine nucleotide binding protein (G protein), beta polypeptide 1-like [Source:MGI Symbol;Acc:MGI:1338057]	1.484	2.35833	0.668277	0.288858	0.577866	1.62133	1.839	0.181741	0.719082	0.869532
ENSMUSG00000000889	Dbh	0.379	0.115	0.151	0.325	0.066	0.905	0.735	0.442	0.92	0.728	0.625	0.517	dopamine beta hydroxylase [Source:MGI Symbol;Acc:MGI:94864]	0.215	0.432	1.00669	0.403011	0.685448	0.699	0.623333	-0.165289	0.685889	0.846005
ENSMUSG00000000901	Mmp11	0.722	0.622	0.541	0.816	0.928	1.177	0.482	0.263	0.551	0.998	0.918	0.56	matrix metallopeptidase 11 [Source:MGI Symbol;Acc:MGI:97008]	0.628333	0.973667	0.631898	0.407017	0.68926	0.432	0.825333	0.933946	0.0157981	0.0571219
ENSMUSG00000000902	Smarcb1	21.988	23.339	19.044	27.384	16.301	20.329	26.449	30.098	24.717	23.504	22.861	22.022	SWI/SNF related, matrix associated, actin dependent regulator of chromatin, subfamily b, member 1 [Source:MGI Symbol;Acc:MGI:1328366]	21.457	21.338	-0.00802342	0.638156	0.845437	27.088	22.7957	-0.248894	0.140472	0.304376
ENSMUSG00000000903	Vpreb3	0.515	1.072	0.93	1.129	0.672	0.44	3.817	0.602	4.254	1.521	0.986	1.491	pre-B lymphocyte gene 3 [Source:MGI Symbol;Acc:MGI:98938]	0.839	0.747	-0.167563	0.748948	0.907037	2.891	1.33267	-1.11725	0.0679564	0.177557
ENSMUSG00000000915	Hip1r	19.245	20.132	18.697	16.132	10.819	12.792	25.275	25.4	20.72	16.438	21.735	12.986	huntingtin interacting protein 1 related [Source:MGI Symbol;Acc:MGI:1352504]	19.358	13.2477	-0.547192	0.00671024	0.0862802	23.7983	17.053	-0.480835	0.0107518	0.0419296
ENSMUSG00000000916	Nsun5	1.97	1.979	1.973	3.174	2.37	2.069	2.462	2.356	1.965	2.184	1.997	2.091	NOL1/NOP2/Sun domain family, member 5 [Source:MGI Symbol;Acc:MGI:2140844]	1.974	2.53767	0.362381	0.495204	0.757837	2.261	2.09067	-0.112998	0.603146	0.796537
ENSMUSG00000000934	Top1mt	2.264	3.015	3.344	3.49	3.133	2.341	2.767	2.171	2.235	3.45	2.868	2.142	DNA topoisomerase 1, mitochondrial [Source:MGI Symbol;Acc:MGI:1920210]	2.87433	2.988	0.0559528	0.913877	0.963417	2.391	2.82	0.238081	0.503584	0.719141
ENSMUSG00000000938	Hoxa10	0.056	0.594	0.584	0.459	0	0	0	0	0	0	0	0	homeobox A10 [Source:MGI Symbol;Acc:MGI:96171]	0.411333	0.153	-1.42678	0.324462	0.614314	0.001	0.001	0	1	1
ENSMUSG00000000942	Hoxa4	0.834	1.103	1.072	1.536	1.106	0.587	0.626	0.448	0.723	0.786	0.579	0.219	homeobox A4 [Source:MGI Symbol;Acc:MGI:96176]	1.003	1.07633	0.101803	0.943389	0.980279	0.599	0.528	-0.182018	0.713672	0.865949
ENSMUSG00000000948	Gm38393	0	0.112	0	0	0	0.049	0.036	0	0.038	0	0	0.034	predicted gene, 38393 [Source:MGI Symbol;Acc:MGI:5613898]	0.0373333	0.0163333	-1.19265	0.687101	0.871597	0.0246667	0.0113333	-1.12199	0.807287	0.902263
ENSMUSG00000000957	Mmp14	14.687	15.31	16.328	19.406	23.643	21.936	5.024	5.612	4.114	21.691	18.772	13.366	matrix metallopeptidase 14 (membrane-inserted) [Source:MGI Symbol;Acc:MGI:101900]	15.4417	21.6617	0.488316	0.0520123	0.246574	4.91667	17.943	1.86767	1.07042e-15	9.63485e-14
ENSMUSG00000000958	Slc7a7	156.569	159.005	158.809	147.075	66.116	141.295	194.364	183.597	205.586	189.238	159.891	216.204	solute carrier family 7 (cationic amino acid transporter, y+ system), member 7 [Source:MGI Symbol;Acc:MGI:1337120]	158.128	118.162	-0.420324	0.0653469	0.275016	194.516	188.444	-0.0457479	0.802755	0.902263
ENSMUSG00000000959	Oxa1l	31.259	29.065	28.068	23.946	16.366	14.918	32.855	35.959	29.132	20.197	19.774	15.62	oxidase assembly 1-like [Source:MGI Symbol;Acc:MGI:1916339]	29.464	18.41	-0.678464	0.00588352	0.0812174	32.6487	18.5303	-0.817135	5.0407e-06	6.99652e-05
ENSMUSG00000000976	Heatr6	6.053	6.035	5.919	6.151	4.637	4.654	5.378	5.185	3.891	6.14	5.991	4.461	HEAT repeat containing 6 [Source:MGI Symbol;Acc:MGI:1919790]	6.00233	5.14733	-0.221698	0.188024	0.471595	4.818	5.53067	0.199019	0.49877	0.715189
ENSMUSG00000000982	Ccl3	2.839	5.576	10.762	16.851	12.772	24.416	2.395	0.588	2.545	21.937	28.502	11.354	chemokine (C-C motif) ligand 3 [Source:MGI Symbol;Acc:MGI:98260]	6.39233	18.013	1.49462	0.00137861	0.0350537	1.84267	20.5977	3.48261	5.70244e-19	8.61262e-17
ENSMUSG00000000983	Wfdc18	0	0	0.082	0.08	71.484	0.633	0	0	0	0.166	0.322	0.298	WAP four-disulfide core domain 18 [Source:MGI Symbol;Acc:MGI:107506]	0.0273333	24.0657	9.7821	1	1	0.001	0.262	8.03342	0.0657231	0.172965
ENSMUSG00000001014	Icam4	0.124	0.213	0.176	0.171	0	0	0.082	0.227	0.043	0.084	0.043	0	intercellular adhesion molecule 4, Landsteiner-Wiener blood group [Source:MGI Symbol;Acc:MGI:1925619]	0.171	0.057	-1.58496	0.360895	0.646237	0.117333	0.0423333	-1.47075	0.402256	0.625729
ENSMUSG00000001016	Ilf2	14.126	14.467	12.501	20.446	9.835	16.104	14.68	16.583	15.124	13.227	14.349	12.47	interleukin enhancer binding factor 2 [Source:MGI Symbol;Acc:MGI:1915031]	13.698	15.4617	0.174731	0.882089	0.947384	15.4623	13.3487	-0.212062	0.186949	0.372517
ENSMUSG00000001017	Chtop	28.967	31.319	30.05	31.938	21.012	31.439	25.454	26.937	26.598	27.308	26.468	25.608	chromatin target of PRMT1 [Source:MGI Symbol;Acc:MGI:1913761]	30.112	28.1297	-0.0982461	0.180154	0.461254	26.3297	26.4613	0.0071965	0.814099	0.902573
ENSMUSG00000001018	Snapin	7.715	6.561	7.744	8.182	6.764	9.366	6.477	7.274	7.137	10.023	7.286	7.696	SNAP-associated protein [Source:MGI Symbol;Acc:MGI:1333745]	7.34	8.104	0.142854	0.989227	1	6.96267	8.335	0.259542	0.297033	0.513057
ENSMUSG00000001020	S100a4	2.426	1.85	2.573	1.834	3.204	4.75	2.483	2.64	2.314	2.391	5.564	4.054	S100 calcium binding protein A4 [Source:MGI Symbol;Acc:MGI:1330282]	2.283	3.26267	0.515121	0.503977	0.765433	2.479	4.003	0.691323	0.185295	0.370175
ENSMUSG00000001021	S100a3	0	0.059	0.084	0.082	0.98	0.216	0	0	0	0.085	0.295	0.381	S100 calcium binding protein A3 [Source:MGI Symbol;Acc:MGI:1338849]	0.0476667	0.426	3.1598	0.0950428	0.333243	0.001	0.253667	7.98679	0.0414656	0.121108
ENSMUSG00000001023	S100a5	0	0.198	0	0.197	0.877	0	0	0	0	0	0.099	0.09	S100 calcium binding protein A5 [Source:MGI Symbol;Acc:MGI:1338915]	0.066	0.358	2.43942	0.275487	0.565453	0.001	0.063	5.97728	0.64546	0.818513
ENSMUSG00000001025	S100a6	18.255	13.905	19.029	24.946	87.008	95.154	30.507	38.867	43.342	49.377	44.951	67.27	S100 calcium binding protein A6 (calcyclin) [Source:MGI Symbol;Acc:MGI:1339467]	17.063	69.036	2.01648	3.98e-06	0.000518309	37.572	53.866	0.519717	0.0244923	0.0804612
ENSMUSG00000001027	Scn4a	0	0.006	0.006	0	0.019	0.017	0.212	0.006	0.107	0.013	0.013	0	sodium channel, voltage-gated, type IV, alpha [Source:MGI Symbol;Acc:MGI:98250]	0.004	0.012	1.58496	0.576897	0.809495	0.108333	0.00866667	-3.64386	0.00328766	0.0161279
ENSMUSG00000001029	Icam2	2.051	1.399	2.968	1.999	2.035	3.361	2.149	0.675	2.546	1.639	0.819	1.61	intercellular adhesion molecule 2 [Source:MGI Symbol;Acc:MGI:96394]	2.13933	2.465	0.204426	0.925358	0.970089	1.79	1.356	-0.400602	0.999999	1
ENSMUSG00000001034	Mapk7	2.499	2.285	3.397	2.61	2.214	3.069	4.24	3.451	3.308	6.431	4.742	5.497	mitogen-activated protein kinase 7 [Source:MGI Symbol;Acc:MGI:1346347]	2.727	2.631	-0.0517035	0.893946	0.954273	3.66633	5.55667	0.599882	0.22574	0.424472
ENSMUSG00000001036	Epn2	2.91	2.519	2.99	2.671	2.557	4.359	2.434	1.947	2.296	4.914	3.318	3.135	epsin 2 [Source:MGI Symbol;Acc:MGI:1333766]	2.80633	3.19567	0.187431	0.76519	0.916581	2.22567	3.789	0.76758	0.000549759	0.0037439
ENSMUSG00000001039	B9d1	3.006	1.743	1.83	3.353	2.57	4.04	2.148	1.545	2.115	2.221	3.032	1.853	B9 protein domain 1 [Source:MGI Symbol;Acc:MGI:1351471]	2.193	3.321	0.598712	0.292137	0.580958	1.936	2.36867	0.290996	0.522282	0.736052
ENSMUSG00000001052	Sec24b	11.93	12.934	12.946	12.63	9.906	12.148	11.779	11.153	11.03	13.165	11.836	10.606	Sec24 related gene family, member B (S. cerevisiae) [Source:MGI Symbol;Acc:MGI:2139764]	12.6033	11.5613	-0.124498	0.205744	0.491967	11.3207	11.869	0.0682395	0.998201	1
ENSMUSG00000001053	N4bp3	2.112	1.893	2.066	2.052	2.502	3.59	1.365	1.69	1.554	2.153	2.498	2.165	NEDD4 binding protein 3 [Source:MGI Symbol;Acc:MGI:2442218]	2.02367	2.71467	0.423803	0.374609	0.659379	1.53633	2.272	0.564472	0.124829	0.27847
ENSMUSG00000001054	Rmnd5b	5.399	5.881	5.932	6.293	4.704	6.19	6.108	6.196	6.407	5.767	5.748	6.087	required for meiotic nuclear division 5 homolog B [Source:MGI Symbol;Acc:MGI:1913339]	5.73733	5.729	-0.002097	0.684863	0.871473	6.237	5.86733	-0.0881473	0.496185	0.714821
ENSMUSG00000001056	Nhp2	29.947	30.343	25.661	56.361	33.566	40.543	34.794	46.537	38.87	31.962	37.272	31.971	NHP2 ribonucleoprotein [Source:MGI Symbol;Acc:MGI:1098547]	28.6503	43.49	0.602132	0.0868024	0.318297	40.067	33.735	-0.248168	0.154825	0.326924
ENSMUSG00000001062	Vps9d1	4.036	4.444	4.33	4.389	2.859	3.007	5.081	5.624	4.898	4.917	4.912	4.625	VPS9 domain containing 1 [Source:MGI Symbol;Acc:MGI:1914143]	4.27	3.41833	-0.320943	0.130281	0.392203	5.201	4.818	-0.110355	0.463541	0.683706
ENSMUSG00000001065	Zfp276	3.666	3.978	3.993	3.319	2.64	3.305	4.307	4.632	3.777	3.674	3.772	3.813	zinc finger protein (C2H2 type) 276 [Source:MGI Symbol;Acc:MGI:1888495]	3.879	3.088	-0.329012	0.043237	0.226581	4.23867	3.753	-0.175566	0.322272	0.541326
ENSMUSG00000001076	C1ql4	0.027	0	0	0	0	0	0.027	0.025	0.03	0.088	0	0	complement component 1, q subcomponent-like 4 [Source:MGI Symbol;Acc:MGI:3579909]	0.009	0.001	-3.16993	0.813661	0.917672	0.0273333	0.0293333	0.10188	1	1
ENSMUSG00000001082	Mfsd10	8.511	7.241	7.494	9.861	5.574	8.882	7.682	9.828	8.174	10.968	8.518	7.725	major facilitator superfamily domain containing 10 [Source:MGI Symbol;Acc:MGI:1915544]	7.74867	8.10567	0.0649828	0.842001	0.929139	8.56133	9.07033	0.0833201	0.918815	0.961658
ENSMUSG00000001089	Luzp1	24.482	26.521	25.221	23.272	13.829	23.558	25.61	21.778	19.975	33.227	32.734	32.84	leucine zipper protein 1 [Source:MGI Symbol;Acc:MGI:107629]	25.408	20.2197	-0.329524	0.0344696	0.204563	22.4543	32.9337	0.552569	0.00422867	0.0198034
ENSMUSG00000001095	Slc13a2	34.589	41.825	46.415	55.924	13.77	90.858	168.931	153.358	258.809	214.496	179.954	283.301	solute carrier family 13 (sodium-dependent dicarboxylate transporter), member 2 [Source:MGI Symbol;Acc:MGI:1276558]	40.943	53.5173	0.386389	0.691443	0.872787	193.699	225.917	0.221974	0.307798	0.52559
ENSMUSG00000001098	Kctd10	28.334	28.086	26.45	29.327	29.36	51.338	26.62	26.01	31.368	42.722	30.608	42.975	potassium channel tetramerisation domain containing 10 [Source:MGI Symbol;Acc:MGI:2141207]	27.6233	36.675	0.40891	0.358684	0.644234	27.9993	38.7683	0.469486	0.025219	0.0823024
ENSMUSG00000001100	Poldip2	23.583	23.63	22.112	28.181	19.944	17.618	21.813	24.724	22.191	21.509	18.195	17.467	polymerase (DNA-directed), delta interacting protein 2 [Source:MGI Symbol;Acc:MGI:1915061]	23.1083	21.9143	-0.0765384	0.524564	0.779962	22.9093	19.057	-0.265614	0.0999362	0.236623
ENSMUSG00000001103	Sebox	0	0	0	0	0	0	0	0	0	0	0	0	SEBOX homeobox [Source:MGI Symbol;Acc:MGI:108012]	0.001	0.001	0	1	1	0.001	0.001	0	1	1
ENSMUSG00000001105	Ift20	58.04	65.003	62.324	55.814	41.256	56.571	47.006	41.772	46.133	41.151	45.946	37.667	intraflagellar transport 20 [Source:MGI Symbol;Acc:MGI:1915585]	61.789	51.2137	-0.270821	0.0568938	0.256422	44.9703	41.588	-0.112806	0.577507	0.776311
ENSMUSG00000001119	Col6a1	24.414	13.064	22.086	21.734	31.696	59.475	8.677	8.135	10.43	61.055	26.687	44.235	collagen, type VI, alpha 1 [Source:MGI Symbol;Acc:MGI:88459]	19.8547	37.635	0.922597	0.0288083	0.185544	9.08067	43.9923	2.27638	1.89275e-20	3.40733e-18
ENSMUSG00000001120	Pcbp3	1.071	1.373	1.475	1.497	1.822	2.271	1.746	1.833	2.094	2.354	1.745	1.502	poly(rC) binding protein 3 [Source:MGI Symbol;Acc:MGI:1890470]	1.30633	1.86333	0.512363	0.128405	0.388974	1.891	1.867	-0.0184274	0.877425	0.936768
ENSMUSG00000001123	Lgals9	417.383	400.675	348.447	327.001	183.052	341.478	458.278	447.098	399.695	294.63	378.693	272.143	lectin, galactose binding, soluble 9 [Source:MGI Symbol;Acc:MGI:109496]	388.835	283.844	-0.454062	0.0178103	0.14586	435.024	315.155	-0.465031	0.00619218	0.0269166
ENSMUSG00000001127	Araf	31.226	33.726	32.223	28.931	19.858	29.127	24.51	32.587	25.882	28.986	24.133	23.744	Araf proto-oncogene, serine/threonine kinase [Source:MGI Symbol;Acc:MGI:88065]	32.3917	25.972	-0.318666	0.056988	0.25662	27.6597	25.621	-0.110457	0.202147	0.393648
ENSMUSG00000001128	Cfp	5.119	4.812	5.274	5.099	3.413	9.717	3.657	1.446	3.007	6.231	8.726	5.459	complement factor properdin [Source:MGI Symbol;Acc:MGI:97545]	5.06833	6.07633	0.26169	0.854984	0.933703	2.70333	6.80533	1.33193	3.11562e-05	0.000332893
ENSMUSG00000001131	Timp1	0.274	0.19	0.193	0.714	1.777	6.914	0.383	0.516	0.351	3.824	1.508	1.338	tissue inhibitor of metalloproteinase 1 [Source:MGI Symbol;Acc:MGI:98752]	0.219	3.135	3.83946	9.3e-06	0.00102865	0.416667	2.22333	2.41576	0.000115215	0.00101401
ENSMUSG00000001134	Uxt	10.446	9.955	10.593	10.862	6.142	9.43	10.894	12.535	12.712	5.628	6.958	7.322	ubiquitously expressed prefoldin like chaperone [Source:MGI Symbol;Acc:MGI:1277988]	10.3313	8.81133	-0.229594	0.220954	0.508481	12.047	6.636	-0.860288	0.000415234	0.00296367
ENSMUSG00000001138	Cnnm3	2.427	2.249	1.774	2.091	1.69	1.541	2.472	2.624	2.029	1.797	1.532	1.66	cyclin M3 [Source:MGI Symbol;Acc:MGI:2151055]	2.15	1.774	-0.277331	0.197649	0.483788	2.375	1.663	-0.514139	0.020778	0.0707499
ENSMUSG00000001143	Lman2l	3.788	4.035	3.111	3.584	2.383	3.972	4.454	4.645	3.662	2.773	3.949	3.806	lectin, mannose-binding 2-like [Source:MGI Symbol;Acc:MGI:2443010]	3.64467	3.313	-0.137649	0.20053	0.486462	4.25367	3.50933	-0.27751	0.20888	0.402842
ENSMUSG00000001150	Mcm3ap	4.686	5.193	4.692	5.554	4.84	5.127	5.728	5.359	5.309	6.345	5.011	4.591	minichromosome maintenance complex component 3 associated protein [Source:MGI Symbol;Acc:MGI:1930089]	4.857	5.17367	0.0911216	0.880918	0.94688	5.46533	5.31567	-0.0400588	0.673695	0.838902
ENSMUSG00000001151	Pcnt	4.56	4.965	3.573	5.007	2.7	3.756	5.424	5.358	4.735	5.746	6.225	4.359	pericentrin (kendrin) [Source:MGI Symbol;Acc:MGI:102722]	4.366	3.821	-0.192362	0.0296734	0.188151	5.17233	5.44333	0.0736751	0.51088	0.72578
ENSMUSG00000001155	Ftcd	0	0.022	0.044	0	0.022	0	0.124	0.058	0.138	0.156	0	0.04	formiminotransferase cyclodeaminase [Source:MGI Symbol;Acc:MGI:1339962]	0.022	0.00733333	-1.58496	0.64131	0.845437	0.106667	0.0653333	-0.707218	0.594545	0.79011
ENSMUSG00000001156	Mxd1	154.736	118.645	121.317	138.039	65.999	155.629	167.733	129.555	180.948	142.441	157.199	194.874	MAX dimerization protein 1 [Source:MGI Symbol;Acc:MGI:96908]	131.566	119.889	-0.134087	0.315033	0.605323	159.412	164.838	0.0482886	0.860101	0.928384
ENSMUSG00000001157	Gmcl1	12.957	12.809	12.154	10.049	5.709	9.811	8.128	8.343	5.981	8.526	8.717	6.596	germ cell-less, spermatogenesis associated 1 [Source:MGI Symbol;Acc:MGI:1345156]	12.64	8.523	-0.568563	0.00609637	0.0822998	7.484	7.94633	0.0864798	0.898998	0.950405
ENSMUSG00000001158	Snrnp27	19.518	16.372	19.933	20.908	12.241	25.546	12.82	14.6	14.744	15.131	16.974	16.321	small nuclear ribonucleoprotein 27 (U4/U6.U5) [Source:MGI Symbol;Acc:MGI:1913868]	18.6077	19.565	0.072378	0.739301	0.901433	14.0547	16.142	0.19977	0.419687	0.642763
ENSMUSG00000001166	Oas1c	0.967	1.024	1.286	0.996	1.045	0.72	0.453	1.065	0.677	1.188	1.073	0.525	2'-5' oligoadenylate synthetase 1C [Source:MGI Symbol;Acc:MGI:2149633]	1.09233	0.920333	-0.247185	0.401627	0.684079	0.731667	0.928667	0.343974	0.505305	0.720789
ENSMUSG00000001168	Oas1h	0	0	0.092	0	0	0	0	0	0	0	0	0	2'-5' oligoadenylate synthetase 1H [Source:MGI Symbol;Acc:MGI:2180853]	0.0306667	0.001	-4.9386	0.645455	0.845437	0.001	0.001	0	1	1
ENSMUSG00000001173	Ocrl	1.855	2.512	2.416	1.943	2.196	2.245	1.832	1.914	1.635	4.331	2.851	1.869	OCRL, inositol polyphosphate-5-phosphatase [Source:MGI Symbol;Acc:MGI:109589]	2.261	2.128	-0.0874628	0.576754	0.809495	1.79367	3.017	0.750203	0.00573004	0.0253416
ENSMUSG00000001175	Calm1	373.391	390.066	382.151	364.362	257.253	535.198	213.652	223.978	275.63	460.109	454.019	748.335	calmodulin 1 [Source:MGI Symbol;Acc:MGI:88251]	381.869	385.604	0.0140422	0.475401	0.742951	237.753	554.154	1.22082	5.31245e-08	1.22166e-06
ENSMUSG00000001211	Agpat3	89.831	80.964	86.612	73.421	43.291	64.355	147.746	123.558	110.853	81.909	102.926	51.46	1-acylglycerol-3-phosphate O-acyltransferase 3 [Source:MGI Symbol;Acc:MGI:1336186]	85.8023	60.3557	-0.507528	0.0054662	0.0785189	127.386	78.765	-0.693576	0.00221241	0.0117245
ENSMUSG00000001225	Slc26a3	47.743	59.183	55.831	33.297	48.878	33.234	25.79	27.934	20.724	41.175	41.355	41.176	solute carrier family 26, member 3 [Source:MGI Symbol;Acc:MGI:107181]	54.2523	38.4697	-0.495964	0.0239333	0.169216	24.816	41.2353	0.73261	0.000384543	0.00278817
ENSMUSG00000001227	Sema6b	1.535	1.582	1.463	1.531	1.115	2.525	1.562	1.681	1.782	2.029	1.985	1.914	sema domain, transmembrane domain (TM), and cytoplasmic domain, (semaphorin) 6B [Source:MGI Symbol;Acc:MGI:1202889]	1.52667	1.72367	0.175096	0.917714	0.965736	1.675	1.976	0.238422	0.421194	0.643949
ENSMUSG00000001228	Uhrf1	9.666	9.134	8.336	16.984	7.3	7.101	13.767	14.259	12.19	8.439	9.092	6.198	ubiquitin-like, containing PHD and RING finger domains, 1 [Source:MGI Symbol;Acc:MGI:1338889]	9.04533	10.4617	0.209867	0.870527	0.941021	13.4053	7.90967	-0.761118	3.10075e-05	0.000331504
ENSMUSG00000001229	Dpp9	14.535	14.782	13.343	14.565	10.777	11.592	12.897	12.301	11.715	12.291	10.951	10.714	dipeptidylpeptidase 9 [Source:MGI Symbol;Acc:MGI:2443967]	14.22	12.3113	-0.207934	0.18403	0.465521	12.3043	11.3187	-0.120462	0.380235	0.60397
ENSMUSG00000001240	Ramp2	4.138	3.946	4.649	4.173	5.241	9.343	1.529	3.162	4.138	7.4	6.272	8.914	receptor (calcitonin) activity modifying protein 2 [Source:MGI Symbol;Acc:MGI:1859650]	4.24433	6.25233	0.558857	0.262667	0.552024	2.943	7.52867	1.35511	4.93367e-05	0.000488894
ENSMUSG00000001247	Lsr	105.991	88.877	93.956	90.981	68.547	121.238	121.012	127.264	131.576	113.507	114.324	124.179	lipolysis stimulated lipoprotein receptor [Source:MGI Symbol;Acc:MGI:1927471]	96.2747	93.5887	-0.0408224	0.327547	0.617185	126.617	117.337	-0.109821	0.412255	0.636784
ENSMUSG00000001248	Gramd1a	4.062	3.96	3.727	3.038	5.383	5.804	4.701	4.12	4.071	5.296	5.566	3.935	GRAM domain containing 1A [Source:MGI Symbol;Acc:MGI:105490]	3.91633	4.74167	0.275891	0.789396	0.917672	4.29733	4.93233	0.198829	0.26072	0.470395
ENSMUSG00000001249	Hpn	0.49	0.455	0.868	1.197	7.596	0.593	0.224	0.497	0.726	0.932	0.521	0.568	hepsin [Source:MGI Symbol;Acc:MGI:1196620]	0.604333	3.12867	2.37213	0.000804348	0.0253284	0.482333	0.673667	0.482004	0.609374	0.801741
ENSMUSG00000001260	Gabrg1	0	0	0	0	0	0	0	0	0	0	0	0	gamma-aminobutyric acid (GABA) A receptor, subunit gamma 1 [Source:MGI Symbol;Acc:MGI:103156]	0.001	0.001	0	1	1	0.001	0.001	0	1	1
ENSMUSG00000001270	Ckb	211.226	329.416	223.116	349.685	265.476	149.515	175.065	158.383	106.961	215.014	257.135	96.356	creatine kinase, brain [Source:MGI Symbol;Acc:MGI:88407]	254.586	254.892	0.00173301	0.849443	0.931158	146.803	189.502	0.368329	0.287374	0.501551
ENSMUSG00000001280	Sp1	13.766	13.764	14.091	12.37	9.108	12.72	9.909	10.216	8.996	13.52	12.163	11.532	trans-acting transcription factor 1 [Source:MGI Symbol;Acc:MGI:98372]	13.8737	11.3993	-0.2834	0.0410741	0.221515	9.707	12.405	0.353824	0.0897576	0.218601
ENSMUSG00000001281	Itgb7	4.65	5.033	5.843	2.832	1.922	2.173	3.99	3.308	4.559	1.932	3.584	2.457	integrin beta 7 [Source:MGI Symbol;Acc:MGI:96616]	5.17533	2.309	-1.16438	1.18e-05	0.0012212	3.95233	2.65767	-0.572544	0.00323856	0.0159485
ENSMUSG00000001285	Myg1	10.999	10.983	10.372	11.567	6.475	9.221	12.608	14.061	13.298	8.854	8.231	7.326	melanocyte proliferating gene 1 [Source:MGI Symbol;Acc:MGI:1929864]	10.7847	9.08767	-0.247	0.192294	0.477673	13.3223	8.137	-0.711278	0.000221389	0.00175262
ENSMUSG00000001288	Rarg	0.894	1.487	1.618	2.214	3.284	4.421	1.824	1.396	2.075	5.476	4.445	4.211	retinoic acid receptor, gamma [Source:MGI Symbol;Acc:MGI:97858]	1.333	3.30633	1.31056	0.000364877	0.0152653	1.765	4.71067	1.41626	8.44145e-08	1.83468e-06
ENSMUSG00000001289	Pfdn5	71.967	73.548	70.936	69.807	61.212	89.827	84.481	83.506	96.643	46.439	53.768	54.436	prefoldin 5 [Source:MGI Symbol;Acc:MGI:1928753]	72.1503	73.6153	0.0290002	0.210188	0.496557	88.21	51.5477	-0.775035	2.34531e-05	0.000262057
ENSMUSG00000001300	Efnb2	20.582	21.429	17.107	16.427	11.747	22.039	9.595	8.189	9.856	21.765	17.518	15.926	ephrin B2 [Source:MGI Symbol;Acc:MGI:105097]	19.706	16.7377	-0.235537	0.12339	0.380628	9.21333	18.403	0.998146	2.18503e-08	5.53933e-07
ENSMUSG00000001305	Rrp15	3.139	3.836	4.106	8.232	4.545	6.163	3.744	3.668	3.69	4.774	5.912	3.792	ribosomal RNA processing 15 homolog [Source:MGI Symbol;Acc:MGI:1914473]	3.69367	6.31333	0.773348	0.047787	0.23702	3.70067	4.826	0.383043	0.210249	0.404524
ENSMUSG00000001313	Rnd2	13.027	14.72	15.29	14.142	10.241	15.547	13.905	18.43	14.814	12.581	13.373	14.177	Rho family GTPase 2 [Source:MGI Symbol;Acc:MGI:1338755]	14.3457	13.31	-0.108104	0.263717	0.552477	15.7163	13.377	-0.23251	0.22136	0.418399
ENSMUSG00000001323	Srr	27.978	29.137	29.083	20.559	20.008	22.141	12.105	11.696	15.546	18.275	15.129	20.874	serine racemase [Source:MGI Symbol;Acc:MGI:1351636]	28.7327	20.9027	-0.459005	0.0155293	0.135114	13.1157	18.0927	0.464114	0.011224	0.0434857
ENSMUSG00000001333	Sync	0.258	0.434	0.211	0.389	0.312	1.01	0.138	0.168	0.263	1.078	0.31	0.478	syncoilin [Source:MGI Symbol;Acc:MGI:1916078]	0.301	0.570333	0.922042	0.283935	0.573146	0.189667	0.622	1.71345	0.0113678	0.0439376
ENSMUSG00000001334	Fndc5	0.831	0.803	1.283	0.721	0.41	0.319	0.592	0.272	0.433	0.391	0.38	0.365	fibronectin type III domain containing 5 [Source:MGI Symbol;Acc:MGI:1917614]	0.972333	0.483333	-1.00843	0.0276787	0.182088	0.432333	0.378667	-0.191216	0.684805	0.845194
ENSMUSG00000001348	Acp5	91.612	88.315	95.922	84.051	55.187	68.647	80.311	78.841	69.797	59.874	61.376	57.152	acid phosphatase 5, tartrate resistant [Source:MGI Symbol;Acc:MGI:87883]	91.9497	69.295	-0.408093	0.0303723	0.190644	76.3163	59.4673	-0.359894	0.0274033	0.0878541
ENSMUSG00000001349	Cnn1	34.918	39.243	28.71	38.168	39.452	114.434	50.205	58.176	56.643	68.058	37.986	23.677	calponin 1 [Source:MGI Symbol;Acc:MGI:104979]	34.2903	64.018	0.900676	0.0397243	0.218256	55.008	43.2403	-0.347264	0.100284	0.237132
ENSMUSG00000001366	Fbxo9	17.447	15.893	15.504	16.069	15.664	14.521	18.006	17.186	16.772	19.832	16.245	17.811	f-box protein 9 [Source:MGI Symbol;Acc:MGI:1918788]	16.2813	15.418	-0.0786032	0.36896	0.653733	17.3213	17.9627	0.0524516	0.89941	0.950728
ENSMUSG00000001376	Vps50	3.906	5.048	5.029	4.539	4.146	5.837	1.69	1.903	1.697	4.013	3.235	3.049	VPS50 EARP/GARPII complex subunit [Source:MGI Symbol;Acc:MGI:1920538]	4.661	4.84067	0.0545662	0.669007	0.861864	1.76333	3.43233	0.960884	0.000118743	0.00104094
ENSMUSG00000001380	Hars	19.886	19.773	18.099	24.567	20.199	20.687	18.569	20.034	17.133	21.822	21.848	19.851	histidyl-tRNA synthetase [Source:MGI Symbol;Acc:MGI:108087]	19.2527	21.8177	0.180439	0.797734	0.917672	18.5787	21.1737	0.188624	0.419696	0.642763
ENSMUSG00000001383	Zmat2	18.79	17.948	17.437	20.177	12.778	21.479	17.456	19.431	18.857	12.865	15.486	15.329	zinc finger, matrin type 2 [Source:MGI Symbol;Acc:MGI:1913742]	18.0583	18.1447	0.00688081	0.547229	0.790025	18.5813	14.56	-0.351844	0.0461344	0.131343
ENSMUSG00000001403	Ube2c	66.49	60.622	50.285	79.371	28.774	30.536	80.11	87.862	68.162	47.45	52.956	43.919	ubiquitin-conjugating enzyme E2C [Source:MGI Symbol;Acc:MGI:1915862]	59.1323	46.227	-0.355211	0.287194	0.576178	78.7113	48.1083	-0.710285	0.000115012	0.00101272
ENSMUSG00000001415	Smg5	17.964	17.786	17.839	19.608	13.5	14.148	16.049	17.5	17.705	15.146	14.14	10.377	SMG5 nonsense mediated mRNA decay factor [Source:MGI Symbol;Acc:MGI:2447364]	17.863	15.752	-0.181439	0.24557	0.535251	17.0847	13.221	-0.369871	0.0198951	0.0684897
ENSMUSG00000001416	Cct3	51.244	53.761	44.185	76.687	45.345	58.88	53.97	56.869	46.602	56.844	56.429	48.254	chaperonin containing Tcp1, subunit 3 (gamma) [Source:MGI Symbol;Acc:MGI:104708]	49.73	60.304	0.278137	0.580119	0.81125	52.4803	53.8423	0.036964	0.974588	0.997823
ENSMUSG00000001418	Glmp	68.959	56.838	56.702	58.872	51.939	71.027	70.567	77.987	72.635	61.921	74.391	63.046	glycosylated lysosomal membrane protein [Source:MGI Symbol;Acc:MGI:1913318]	60.833	60.6127	-0.00523484	0.252586	0.541295	73.7297	66.4527	-0.149918	0.278041	0.490278
ENSMUSG00000001419	Mef2d	14.678	14.932	13.767	16.468	14.888	17.555	19.736	17.358	18.965	20.309	19.824	18.016	myocyte enhancer factor 2D [Source:MGI Symbol;Acc:MGI:99533]	14.459	16.3037	0.173229	0.998762	1	18.6863	19.383	0.0528084	0.828745	0.910205
ENSMUSG00000001420	Tmem79	12.527	12.743	10.067	11.9	7.088	6.225	11.858	12.628	10.885	8.538	8.68	8.679	transmembrane protein 79 [Source:MGI Symbol;Acc:MGI:1919163]	11.779	8.40433	-0.487012	0.0883623	0.32154	11.7903	8.63233	-0.449782	0.0166579	0.0595899
ENSMUSG00000001424	Snd1	43.535	42.727	38.126	44.298	34.052	34.927	34.603	40.706	38.392	33.378	26.054	23.893	staphylococcal nuclease and tudor domain containing 1 [Source:MGI Symbol;Acc:MGI:1929266]	41.4627	37.759	-0.134992	0.298511	0.587153	37.9003	27.775	-0.448424	0.00676672	0.0290035
ENSMUSG00000001435	Col18a1	10.215	6.29	10.312	8.549	20.059	23.225	2.89	2.091	3.563	21.81	9.561	12.85	collagen, type XVIII, alpha 1 [Source:MGI Symbol;Acc:MGI:88451]	8.939	17.2777	0.950723	0.022236	0.163376	2.848	14.7403	2.37175	2.71436e-20	4.74268e-18
ENSMUSG00000001436	Slc19a1	9.56	17.341	11.616	20.478	23.296	4.598	6.536	6.78	8.92	11.059	9.091	7.596	solute carrier family 19 (folate transporter), member 1 [Source:MGI Symbol;Acc:MGI:103182]	12.839	16.124	0.328677	0.520295	0.777214	7.412	9.24867	0.319383	0.576527	0.775303
ENSMUSG00000001440	Kpnb1	33.85	34.971	31.126	47.25	27.876	32.441	26.087	25.038	22.149	37.912	35.304	27.912	karyopherin (importin) beta 1 [Source:MGI Symbol;Acc:MGI:107532]	33.3157	35.8557	0.106	0.978584	1	24.4247	33.7093	0.464809	0.0191194	0.0664823
ENSMUSG00000001441	Npepps	34.139	31.28	30.163	27.013	19.236	25.043	28.291	24.782	22.551	33.957	36.903	28.143	aminopeptidase puromycin sensitive [Source:MGI Symbol;Acc:MGI:1101358]	31.8607	23.764	-0.422999	0.014746	0.131466	25.208	33.001	0.388628	0.078669	0.198028
ENSMUSG00000001444	Tbx21	0.615	0.656	0.979	0.3	0.456	0.398	0.385	0.513	0.606	0.417	0.506	0.359	T-box 21 [Source:MGI Symbol;Acc:MGI:1888984]	0.75	0.384667	-0.963282	0.0223408	0.163712	0.501333	0.427333	-0.230408	0.607714	0.800375
ENSMUSG00000001445	Mrpl10	29.275	29.201	24.458	27.07	18.806	22.093	27.255	31.931	26.983	21.242	20.624	19.414	mitochondrial ribosomal protein L10 [Source:MGI Symbol;Acc:MGI:1333801]	27.6447	22.6563	-0.287087	0.105815	0.351399	28.723	20.4267	-0.491753	0.00441844	0.0205066
ENSMUSG00000001467	Cyp51	13.664	11.985	11.061	11.234	9.058	21.732	9.223	8.017	11.341	15.461	11.012	16.159	cytochrome P450, family 51 [Source:MGI Symbol;Acc:MGI:106040]	12.2367	14.008	0.19504	0.985335	1	9.527	14.2107	0.57688	0.00590535	0.0259416
ENSMUSG00000001472	Tcf25	68.673	72.044	71.096	76.262	67.506	75.662	71.222	74.294	72.161	71.468	69.332	69.083	transcription factor 25 (basic helix-loop-helix) [Source:MGI Symbol;Acc:MGI:1914105]	70.6043	73.1433	0.0509696	0.543309	0.78691	72.559	69.961	-0.0526037	0.563664	0.764859
ENSMUSG00000001473	Tubb6	7.948	7.694	8.018	7.885	11.034	23.123	5.672	6.367	5.47	19.166	17.363	10.469	tubulin, beta 6 class V [Source:MGI Symbol;Acc:MGI:1915201]	7.88667	14.014	0.829381	0.0464332	0.233652	5.83633	15.666	1.4245	9.58815e-09	2.6493e-07
ENSMUSG00000001482	Def8	13.956	17.332	19.099	15.358	12.125	9.168	9.244	12.762	9.331	7.877	7.771	6.585	differentially expressed in FDCP 8 [Source:MGI Symbol;Acc:MGI:1346331]	16.7957	12.217	-0.459199	0.119698	0.374391	10.4457	7.411	-0.495164	0.00528044	0.0237227
ENSMUSG00000001493	Meox1	0.922	0.996	1.246	0.876	0.792	2.741	0.43	0.169	0.497	1.299	0.754	1.168	mesenchyme homeobox 1 [Source:MGI Symbol;Acc:MGI:103220]	1.05467	1.46967	0.478702	0.598862	0.826037	0.365333	1.07367	1.55526	0.00158099	0.00891631
ENSMUSG00000001494	Sost	0	0	0	0	0	0	0	0	0	0	0	0	sclerostin [Source:MGI Symbol;Acc:MGI:1921749]	0.001	0.001	0	1	1	0.001	0.001	0	1	1
ENSMUSG00000001496	Nkx2-1	0	0	0	0	0	0	0	0	0	0	0	0	NK2 homeobox 1 [Source:MGI Symbol;Acc:MGI:108067]	0.001	0.001	0	1	1	0.001	0.001	0	1	1
ENSMUSG00000001497	Pax9	0	0	0	0	0.01	0	0	0	0	0	0	0	paired box 9 [Source:MGI Symbol;Acc:MGI:97493]	0.001	0.00333333	1.73697	0.813667	0.917672	0.001	0.001	0	1	1
ENSMUSG00000001504	Irx2	0	0	0.138	0	0.016	0.127	0	0	0.017	0.066	0.193	0.148	Iroquois homeobox 2 [Source:MGI Symbol;Acc:MGI:1197526]	0.046	0.0476667	0.0513469	0.84336	0.929139	0.00566667	0.135667	4.58142	0.0252965	0.0825249
ENSMUSG00000001506	Col1a1	13.424	8.538	10.423	17.764	21.511	38.153	3.41	2.983	3.026	27.87	16.164	13.468	collagen, type I, alpha 1 [Source:MGI Symbol;Acc:MGI:88467]	10.795	25.8093	1.25753	9.58e-05	0.00597111	3.13967	19.1673	2.60997	1.01053e-27	4.73939e-25
ENSMUSG00000001507	Itga3	44.15	43.971	40.423	41.915	30.214	42.536	61.672	60.41	59.498	49.979	56.82	47.043	integrin alpha 3 [Source:MGI Symbol;Acc:MGI:96602]	42.848	38.2217	-0.164837	0.14665	0.417398	60.5267	51.2807	-0.239156	0.0619054	0.16531
ENSMUSG00000001508	Sgca	0.192	0.057	0.06	0.198	0.105	0.481	0.402	0.237	0.242	0.333	0.235	0.264	sarcoglycan, alpha (dystrophin-associated glycoprotein) [Source:MGI Symbol;Acc:MGI:894698]	0.103	0.261333	1.34325	0.640183	0.845437	0.293667	0.277333	-0.0825585	0.946289	0.979029
ENSMUSG00000001510	Dlx3	0.046	0.064	0.131	0.096	0.016	0.084	0.184	0.086	0.068	0.099	0.032	0.134	distal-less homeobox 3 [Source:MGI Symbol;Acc:MGI:94903]	0.0803333	0.0653333	-0.298179	0.707085	0.882771	0.112667	0.0883333	-0.351031	0.721593	0.870978
ENSMUSG00000001517	Foxm1	5.703	4.682	4.173	6.53	1.713	2.347	6.887	6.034	5.309	3.375	4.171	2.142	forkhead box M1 [Source:MGI Symbol;Acc:MGI:1347487]	4.85267	3.53	-0.45911	0.197885	0.483897	6.07667	3.22933	-0.912044	4.13881e-06	5.83559e-05
ENSMUSG00000001518	Itfg2	3.682	3.004	3.064	3.727	2.569	2.693	3.537	3.135	3.51	3.82	2.593	2.988	integrin alpha FG-GAP repeat containing 2 [Source:MGI Symbol;Acc:MGI:1915450]	3.25	2.99633	-0.117242	0.434973	0.709925	3.394	3.13367	-0.115135	0.327581	0.546387
ENSMUSG00000001520	Nrip2	0.277	0.199	0.399	0.197	0.092	0.174	0.126	0.321	0.375	0.251	0.171	0.126	nuclear receptor interacting protein 2 [Source:MGI Symbol;Acc:MGI:1891884]	0.291667	0.154333	-0.918271	0.196918	0.482668	0.274	0.182667	-0.584963	0.420425	0.64316
ENSMUSG00000001521	Tulp3	0.895	0.916	1.045	1.215	1.289	2.197	0.898	0.957	0.956	2.265	1.762	1.643	tubby-like protein 3 [Source:MGI Symbol;Acc:MGI:1329045]	0.952	1.567	0.718972	0.0786226	0.302145	0.937	1.89	1.01227	0.00132875	0.0077212
ENSMUSG00000001524	Gtf2h4	7.725	6.463	6.284	7.268	4.001	4.587	6.765	8.169	6.915	4.348	5.261	4.219	general transcription factor II H, polypeptide 4 [Source:MGI Symbol;Acc:MGI:1338799]	6.824	5.28533	-0.368623	0.218452	0.505221	7.283	4.60933	-0.659975	0.00336233	0.0164489
ENSMUSG00000001525	Tubb5	65.52	63.072	54.888	111.005	47.187	77.036	82.6	78.82	85.098	73.75	74.375	58.274	tubulin, beta 5 class I [Source:MGI Symbol;Acc:MGI:107812]	61.16	78.4093	0.358437	0.463747	0.735059	82.1727	68.7997	-0.256257	0.0648493	0.17129
ENSMUSG00000001542	Ell2	14.26	15.285	15.045	16.936	12.525	18.717	12.479	8.318	11.073	19.962	19.335	24.46	elongation factor for RNA polymerase II 2 [Source:MGI Symbol;Acc:MGI:2183438]	14.8633	16.0593	0.111654	0.781687	0.917672	10.6233	21.2523	1.00038	1.33143e-06	2.17894e-05
ENSMUSG00000001552	Jup	76.041	72.948	69.437	74.96	61.044	97.985	97.478	97.492	109.768	97.148	97.137	113.245	junction plakoglobin [Source:MGI Symbol;Acc:MGI:96650]	72.8087	77.9963	0.0992961	0.815871	0.91902	101.579	102.51	0.0131577	0.880658	0.939039
ENSMUSG00000001555	Fkbp10	2.062	1.261	1.488	1.863	3.298	4.028	1.05	1.004	1.698	4.028	2.957	2.419	FK506 binding protein 10 [Source:MGI Symbol;Acc:MGI:104769]	1.60367	3.063	0.933571	0.0300925	0.189721	1.25067	3.13467	1.32561	1.05783e-05	0.00013156
ENSMUSG00000001558	Klhl10	0.04	0.021	0.042	0.021	0	0	0.049	0.037	0	0.046	0	0	kelch-like 10 [Source:MGI Symbol;Acc:MGI:2181067]	0.0343333	0.007	-2.29418	0.367315	0.652508	0.0286667	0.0153333	-0.902703	0.527475	0.739571
ENSMUSG00000001566	Mnx1	0.753	0.56	0.457	0.732	0.294	0.392	0.731	0.755	0.928	0.345	0.449	0.527	motor neuron and pancreas homeobox 1 [Source:MGI Symbol;Acc:MGI:109160]	0.59	0.472667	-0.319892	0.428111	0.704217	0.804667	0.440333	-0.869795	0.0743673	0.189936
ENSMUSG00000001569	Nom1	2.765	2.552	2.868	3.025	2.35	2.578	1.865	2.086	1.942	2.414	2.437	2.102	nucleolar protein with MIF4G domain 1 [Source:MGI Symbol;Acc:MGI:1861749]	2.72833	2.651	-0.0414832	0.495594	0.758212	1.96433	2.31767	0.238633	0.301428	0.517788
ENSMUSG00000001576	Ergic1	28.773	28.044	25.157	33.12	40.746	34.589	26.819	26.693	25.474	38.658	26.253	29.529	endoplasmic reticulum-golgi intermediate compartment (ERGIC) 1 [Source:MGI Symbol;Acc:MGI:1914708]	27.3247	36.1517	0.403858	0.155678	0.429201	26.3287	31.48	0.257801	0.534441	0.742713
ENSMUSG00000001583	Tnk1	8.508	9.417	8.904	9.756	6.848	7.207	10.514	11.416	10.017	10.539	9.57	9.095	tyrosine kinase, non-receptor, 1 [Source:MGI Symbol;Acc:MGI:1930958]	8.943	7.937	-0.172165	0.216812	0.503995	10.649	9.73467	-0.129514	0.388122	0.612026
ENSMUSG00000001588	Acap1	1.557	1.856	2.254	0.987	0.846	1.418	2.732	0.984	2.517	0.661	1.573	1.236	ArfGAP with coiled-coil, ankyrin repeat and PH domains 1 [Source:MGI Symbol;Acc:MGI:2388270]	1.889	1.08367	-0.801702	0.00290887	0.054532	2.07767	1.15667	-0.844991	0.039594	0.116984
ENSMUSG00000001604	Tcea3	21.339	24.293	23.17	15.593	16.177	9.346	19.587	18.883	13.638	8.413	7.137	9.311	transcription elongation factor A (SII), 3 [Source:MGI Symbol;Acc:MGI:1196908]	22.934	13.7053	-0.742751	0.00900102	0.101849	17.3693	8.287	-1.06762	7.45342e-06	9.76727e-05
ENSMUSG00000001622	Csn3	0	0	0.043	0	0	0	0	0	0	0	0.085	0	casein kappa [Source:MGI Symbol;Acc:MGI:107461]	0.0143333	0.001	-3.8413	0.813661	0.917672	0.001	0.0283333	4.82443	0.64546	0.818513
ENSMUSG00000001627	Ifrd1	29.538	35.278	43.383	40.113	46.618	46.188	56.983	50.295	56.445	48.38	41.761	71.335	interferon-related developmental regulator 1 [Source:MGI Symbol;Acc:MGI:1316717]	36.0663	44.3063	0.29686	0.478856	0.745874	54.5743	53.8253	-0.0199373	0.961245	0.989105
ENSMUSG00000001630	Stk38l	3.542	3.853	3.105	2.516	3.248	4.178	2.234	2.181	2.766	4.086	4.116	3.298	serine/threonine kinase 38 like [Source:MGI Symbol;Acc:MGI:1922250]	3.5	3.314	-0.0787813	0.236964	0.525771	2.39367	3.83333	0.679377	0.0030033	0.0150308
ENSMUSG00000001632	Brpf1	6.129	6.719	6.653	6.795	5.115	5.81	6.752	6.173	6.565	8.021	6.999	6.885	bromodomain and PHD finger containing, 1 [Source:MGI Symbol;Acc:MGI:1926033]	6.50033	5.90667	-0.13817	0.266213	0.555169	6.49667	7.30167	0.168526	0.503854	0.719294
ENSMUSG00000001642	Akr1b3	23.514	19.565	22.604	31.108	24.914	33.512	28.037	28.435	36.007	24.811	23.884	24.663	aldo-keto reductase family 1, member B3 (aldose reductase) [Source:MGI Symbol;Acc:MGI:1353494]	21.8943	29.8447	0.446916	0.153613	0.426229	30.8263	24.4527	-0.334171	0.0394749	0.116787
ENSMUSG00000001655	Hoxc13	0	0	0	0	0.017	0	0	0	0	0	0	0	homeobox C13 [Source:MGI Symbol;Acc:MGI:99560]	0.001	0.00566667	2.5025	0.813667	0.917672	0.001	0.001	0	1	1
ENSMUSG00000001656	Hoxc11	0	0	0	0	0	0	0	0	0	0	0	0	homeobox C11 [Source:MGI Symbol;Acc:MGI:96193]	0.001	0.001	0	1	1	0.001	0.001	0	1	1
ENSMUSG00000001657	Hoxc8	0	0	0	0	0.022	1.944	0.128	0.101	0.237	0.809	0.27	1.704	homeobox C8 [Source:MGI Symbol;Acc:MGI:96198]	0.001	0.655333	9.35609	0.0766548	0.297949	0.155333	0.927667	2.57824	0.000260653	0.00201185
ENSMUSG00000001661	Hoxc6	0.535	0.291	0.783	0.315	0	3.375	0.984	0.736	1.121	3.06	2.045	2.554	homeobox C6 [Source:MGI Symbol;Acc:MGI:96197]	0.536333	1.23	1.19746	0.631922	0.845437	0.947	2.553	1.43076	9.45631e-05	0.000855919
ENSMUSG00000001663	Gstt1	81.549	99.098	102.209	88.083	68.123	35.593	52.314	51.572	44.599	22.311	35.443	15.72	glutathione S-transferase, theta 1 [Source:MGI Symbol;Acc:MGI:107379]	94.2853	63.933	-0.560473	0.0902111	0.324948	49.495	24.4913	-1.01501	2.78078e-05	0.000303299
ENSMUSG00000001665	Gstt3	27.477	32.736	27.293	27.372	23.596	15.684	21.103	25.124	18.23	17.445	19.445	16.204	glutathione S-transferase, theta 3 [Source:MGI Symbol;Acc:MGI:2143526]	29.1687	22.2173	-0.392734	0.121882	0.377997	21.4857	17.698	-0.279788	0.107211	0.248758
ENSMUSG00000001666	Ddt	24.271	28.392	27.718	24.429	16.692	26.19	22.581	29.472	27.121	20.34	22.707	19.397	D-dopachrome tautomerase [Source:MGI Symbol;Acc:MGI:1298381]	26.7937	22.437	-0.256012	0.095428	0.334017	26.3913	20.8147	-0.342464	0.0794649	0.199665
ENSMUSG00000001670	Tat	0.22	0.441	0.504	0.21	0.595	1.652	1.528	0.901	2.314	1.964	0.38	1.439	tyrosine aminotransferase [Source:MGI Symbol;Acc:MGI:98487]	0.388333	0.819	1.07657	0.5076	0.768041	1.581	1.261	-0.326269	0.474177	0.693305
ENSMUSG00000001672	Marveld3	31.981	30.639	31.523	26.326	14.429	31.074	32.121	35.323	30.196	29.709	31.892	34.825	MARVEL (membrane-associating) domain containing 3 [Source:MGI Symbol;Acc:MGI:1920858]	31.381	23.943	-0.390287	0.0237415	0.169165	32.5467	32.142	-0.0180501	0.841126	0.916517
ENSMUSG00000001674	Ddx18	9.594	10.701	9.893	15.128	9	13.545	5.864	6.537	4.965	11.44	11.101	8.856	DEAD box helicase 18 [Source:MGI Symbol;Acc:MGI:1914192]	10.0627	12.5577	0.319556	0.47307	0.741402	5.78867	10.4657	0.854361	0.000239578	0.0018793
ENSMUSG00000001687	Ubl3	31.124	31.681	31.781	27.397	21.69	32.388	17.069	15.443	17.799	30.226	27.202	34.285	ubiquitin-like 3 [Source:MGI Symbol;Acc:MGI:1344373]	31.5287	27.1583	-0.215269	0.0586747	0.259332	16.7703	30.571	0.866252	3.78206e-06	5.40096e-05
ENSMUSG00000001700	Gramd3	94.209	104.343	111.421	79.932	43.434	46.747	48.351	52.942	35.417	45.343	48.882	39.978	GRAM domain containing 3 [Source:MGI Symbol;Acc:MGI:1914815]	103.324	56.7043	-0.865649	0.00167919	0.0391524	45.57	44.7343	-0.0267019	0.72121	0.870827
ENSMUSG00000001707	Eef1e1	5.883	5.167	5.471	8.941	5.937	8.338	4.187	4.693	3.975	4.518	4.703	5.019	eukaryotic translation elongation factor 1 epsilon 1 [Source:MGI Symbol;Acc:MGI:1913393]	5.507	7.73867	0.490818	0.161559	0.437308	4.285	4.74667	0.14762	0.618554	0.808972
ENSMUSG00000001729	Akt1	49.136	47.738	48.743	65.326	54.71	55.13	46.618	49.601	48.047	53.209	46.849	43.374	thymoma viral proto-oncogene 1 [Source:MGI Symbol;Acc:MGI:87986]	48.539	58.3887	0.266544	0.45051	0.721966	48.0887	47.8107	-0.0083644	0.735453	0.880633
ENSMUSG00000001739	Cldn15	355.514	345.584	356.231	295.323	146.295	221.481	412.474	449.268	382.267	295.589	318.278	249.229	claudin 15 [Source:MGI Symbol;Acc:MGI:1913103]	352.443	221.033	-0.673128	0.005016	0.0749731	414.67	287.699	-0.527404	0.00117534	0.0069614
ENSMUSG00000001741	Il16	3.646	3.177	3.533	2.374	1.579	2.085	3.868	0.998	3.993	1.964	1.753	2.316	interleukin 16 [Source:MGI Symbol;Acc:MGI:1270855]	3.452	2.01267	-0.778324	0.00200553	0.0431251	2.953	2.011	-0.554268	0.163666	0.33913
ENSMUSG00000001750	Tcirg1	8.093	8.633	8.488	7.064	7.017	8.257	8.471	8.591	8.414	9.932	10.732	9.133	T cell, immune regulator 1, ATPase, H+ transporting, lysosomal V0 protein A3 [Source:MGI Symbol;Acc:MGI:1350931]	8.40467	7.446	-0.174725	0.117065	0.370383	8.492	9.93233	0.226028	0.221766	0.419033
ENSMUSG00000001751	Naglu	5.552	5.071	4.672	4.912	4.724	5.802	5.282	5.854	5.816	5.248	4.838	4.975	alpha-N-acetylglucosaminidase (Sanfilippo disease IIIB) [Source:MGI Symbol;Acc:MGI:1351641]	5.09833	5.146	0.0134258	0.558854	0.797327	5.65067	5.02033	-0.170638	0.328968	0.548188
ENSMUSG00000001755	Coasy	18.384	17.045	19.392	14.974	10.357	9.729	16.1	19.376	17.805	12.373	11.542	9.383	Coenzyme A synthase [Source:MGI Symbol;Acc:MGI:1918993]	18.2737	11.6867	-0.644903	0.00828216	0.0970016	17.7603	11.0993	-0.678186	0.00018179	0.00148289
ENSMUSG00000001761	Smo	3.378	3.579	3.289	4.81	4.189	5.342	3.567	3.061	3.577	5.464	3.478	2.702	smoothened, frizzled class receptor [Source:MGI Symbol;Acc:MGI:108075]	3.41533	4.78033	0.485085	0.108605	0.355579	3.40167	3.88133	0.190311	0.552892	0.755572
ENSMUSG00000001763	Tspan33	0.384	0.609	0.408	0.355	0.762	0.417	0.42	0.171	0.422	0.393	0.424	0.429	tetraspanin 33 [Source:MGI Symbol;Acc:MGI:1919012]	0.467	0.511333	0.130842	0.97114	0.996521	0.337667	0.415333	0.29867	0.641137	0.818513
ENSMUSG00000001767	Crnkl1	5.485	5.29	5.495	5.848	4.311	5.52	2.955	2.553	2.211	4.952	5.597	4.519	crooked neck pre-mRNA splicing factor 1 [Source:MGI Symbol;Acc:MGI:1914127]	5.42333	5.22633	-0.0533807	0.426606	0.703329	2.573	5.02267	0.965002	5.08851e-05	0.000502145
ENSMUSG00000001768	Rin2	6.785	7.34	5.122	5.925	6.478	10.175	2.535	2.531	2.95	7.238	5.924	6.558	Ras and Rab interactor 2 [Source:MGI Symbol;Acc:MGI:1921280]	6.41567	7.526	0.230284	0.575973	0.809495	2.672	6.57333	1.29871	1.03914e-09	3.60303e-08
ENSMUSG00000001773	Folh1	0	0	0	0	0.033	0	0	0	0	0	0	0	folate hydrolase 1 [Source:MGI Symbol;Acc:MGI:1858193]	0.001	0.011	3.45943	0.64546	0.845437	0.001	0.001	0	1	1
ENSMUSG00000001774	Chordc1	18.884	17.273	21.582	14.547	14.912	17.076	7.279	6.023	4.878	12.2	10.173	7.952	cysteine and histidine-rich domain (CHORD)-containing, zinc-binding protein 1 [Source:MGI Symbol;Acc:MGI:1914167]	19.2463	15.5117	-0.31123	0.225999	0.513928	6.06	10.1083	0.738155	0.00246899	0.0128212
ENSMUSG00000001783	Rtcb	62.953	57.303	58.745	61.399	47.38	57.499	61.941	63.437	61.474	41.648	43.929	40.045	RNA 2',3'-cyclic phosphate and 5'-OH ligase [Source:MGI Symbol;Acc:MGI:106379]	59.667	55.426	-0.10637	0.266005	0.554974	62.284	41.874	-0.572807	0.000211804	0.001695
ENSMUSG00000001785	Pwp1	7.781	7.213	8.115	11.602	8.522	10.907	5.428	7.01	5.651	7.591	6.089	6.039	PWP1 homolog, endonuclein [Source:MGI Symbol;Acc:MGI:1914735]	7.703	10.3437	0.425255	0.197823	0.483813	6.02967	6.573	0.124474	0.734927	0.880411
ENSMUSG00000001786	Fbxo7	7.096	6.308	7.321	6.518	4.434	6.156	6.966	7.567	5.541	5.949	6.804	4.449	F-box protein 7 [Source:MGI Symbol;Acc:MGI:1917004]	6.90833	5.70267	-0.276701	0.107531	0.354389	6.69133	5.734	-0.222752	0.261482	0.471171
ENSMUSG00000001794	Capns1	127.489	104.466	113.814	106.05	96.998	158.506	152.175	146.939	160.595	156.188	129.135	151.897	calpain, small subunit 1 [Source:MGI Symbol;Acc:MGI:88266]	115.256	120.518	0.0644026	0.612257	0.836043	153.236	145.74	-0.0723615	0.546172	0.750029
ENSMUSG00000001802	Lrp3	0.615	0.466	0.575	0.665	0.752	1.162	0.753	0.574	0.652	1.278	0.682	0.861	low density lipoprotein receptor-related protein 3 [Source:MGI Symbol;Acc:MGI:3584516]	0.552	0.859667	0.639109	0.195208	0.481143	0.659667	0.940333	0.511435	0.147998	0.316376
ENSMUSG00000001804	Dsg4	0.104	0.144	0.098	0.274	0.241	0.474	0.023	0.108	0.076	0.435	0.278	0.569	desmoglein 4 [Source:MGI Symbol;Acc:MGI:2661061]	0.115333	0.329667	1.5152	0.0302803	0.19031	0.069	0.427333	2.63069	0.000163314	0.00134937
ENSMUSG00000001815	Evx2	0	0	0	0	0	0	0	0	0	0	0	0	even-skipped homeobox 2 [Source:MGI Symbol;Acc:MGI:95462]	0.001	0.001	0	1	1	0.001	0.001	0	1	1
ENSMUSG00000001819	Hoxd13	0	0	0	0	0	0	0	0	0	0	0	0	homeobox D13 [Source:MGI Symbol;Acc:MGI:96205]	0.001	0.001	0	1	1	0.001	0.001	0	1	1
ENSMUSG00000001823	Hoxd12	0	0	0	0	0	0	0	0	0	0	0	0	homeobox D12 [Source:MGI Symbol;Acc:MGI:96204]	0.001	0.001	0	1	1	0.001	0.001	0	1	1
ENSMUSG00000001827	Folr1	0.986	0.921	0.712	0.51	0.327	0.76	0.706	0.292	0.614	0.213	0.262	0.37	folate receptor 1 (adult) [Source:MGI Symbol;Acc:MGI:95568]	0.873	0.532333	-0.713652	0.142366	0.410199	0.537333	0.281667	-0.931828	0.23826	0.441418
ENSMUSG00000001829	Clpb	9.283	8.686	7.536	9.104	7.249	7.192	7.36	7.443	5.895	6.74	5.422	5.154	ClpB caseinolytic peptidase B [Source:MGI Symbol;Acc:MGI:1100517]	8.50167	7.84833	-0.115359	0.544653	0.788238	6.89933	5.772	-0.257386	0.235117	0.43768
ENSMUSG00000001833	Septin7	15.907	21.255	19.995	14.434	13.451	30.496	11.984	10.689	9.194	21.026	20.375	13.071	septin 7 [Source:MGI Symbol;Acc:MGI:1335094]	19.0523	19.4603	0.0305687	0.537925	0.785566	10.6223	18.1573	0.773452	0.000910326	0.00562082
ENSMUSG00000001844	Zdhhc4	9.591	9.574	7.888	10.252	8.124	8.988	10.784	12.288	11.454	13.23	10.031	11.064	zinc finger, DHHC domain containing 4 [Source:MGI Symbol;Acc:MGI:1920131]	9.01767	9.12133	0.0164905	0.62512	0.845187	11.5087	11.4417	-0.00842348	0.748408	0.890337
ENSMUSG00000001847	Rac1	143.809	130.901	131.245	142.01	106.027	178.451	185.866	154.719	193.66	210.516	246.791	305.282	Rac family small GTPase 1 [Source:MGI Symbol;Acc:MGI:97845]	135.318	142.163	0.0711853	0.670658	0.862797	178.082	254.196	0.513404	0.0134591	0.0503367
ENSMUSG00000001855	Nup214	5.458	5.053	4.806	6.143	5.366	5.209	6.085	6.705	6.023	5.817	5.877	4.517	nucleoporin 214 [Source:MGI Symbol;Acc:MGI:1095411]	5.10567	5.57267	0.126269	0.748302	0.906697	6.271	5.40367	-0.214757	0.318892	0.537885
ENSMUSG00000001864	Aif1l	0.142	0.262	0.494	0.293	0.442	0.282	0.32	0.277	0.355	0.3	0.242	0.199	allograft inflammatory factor 1-like [Source:MGI Symbol;Acc:MGI:1919598]	0.299333	0.339	0.179532	0.543047	0.786826	0.317333	0.247	-0.361488	0.464405	0.684578
ENSMUSG00000001865	Cpa3	0.167	0.116	0.177	0	0.145	0.038	0	0.052	0	0	0	0.054	carboxypeptidase A3, mast cell [Source:MGI Symbol;Acc:MGI:88479]	0.153333	0.061	-1.32979	0.316392	0.606366	0.0173333	0.018	0.0544478	0.999999	1
ENSMUSG00000001870	Ltbp1	4.531	2.822	4.389	3.702	4.199	8.06	1.569	1.534	2.342	10.574	6.79	5.647	latent transforming growth factor beta binding protein 1 [Source:MGI Symbol;Acc:MGI:109151]	3.914	5.32033	0.442873	0.399118	0.681664	1.815	7.67033	2.07932	1.52602e-16	1.54527e-14
ENSMUSG00000001891	Ugp2	44.536	46.645	46.113	38.062	34.539	47.27	18.003	18.092	18.15	36.932	36.657	36.146	UDP-glucose pyrophosphorylase 2 [Source:MGI Symbol;Acc:MGI:2183447]	45.7647	39.957	-0.195786	0.0573845	0.257358	18.0817	36.5783	1.01646	1.74203e-09	5.73872e-08
ENSMUSG00000001901	Kcnh6	0.307	0.187	0.216	0.175	0.125	0.158	0.16	0.156	0.264	0.244	0.065	0.242	potassium voltage-gated channel, subfamily H (eag-related), member 6 [Source:MGI Symbol;Acc:MGI:2684139]	0.236667	0.152667	-0.632471	0.210172	0.496557	0.193333	0.183667	-0.0740006	0.964915	0.991451
ENSMUSG00000001909	Trmt1	18.448	14.577	15.537	14.487	11.639	10.459	17.959	17.336	14.619	11.39	11.28	8.179	tRNA methyltransferase 1 [Source:MGI Symbol;Acc:MGI:1289155]	16.1873	12.195	-0.408576	0.0712948	0.287825	16.638	10.283	-0.694221	8.23631e-05	0.00075977
ENSMUSG00000001910	Nacc1	36.092	37.687	33.886	37.522	28.2	33.787	41.346	40.381	36.862	42.064	36.106	34.206	nucleus accumbens associated 1, BEN and BTB (POZ) domain containing [Source:MGI Symbol;Acc:MGI:1914080]	35.8883	33.1697	-0.11365	0.383637	0.668231	39.5297	37.4587	-0.0776362	0.406563	0.63045
ENSMUSG00000001911	Nfix	7.007	7.506	6.915	8.426	8.037	9.339	7.974	7.543	6.618	9.759	7.25	4.653	nuclear factor I/X [Source:MGI Symbol;Acc:MGI:97311]	7.14267	8.60067	0.267986	0.740741	0.902226	7.37833	7.22067	-0.0311629	0.597843	0.792469
ENSMUSG00000001918	Slc1a5	8.245	8.318	7.99	11.532	10.056	14.886	9.841	10.885	15.84	16.394	10.907	11.716	solute carrier family 1 (neutral amino acid transporter), member 5 [Source:MGI Symbol;Acc:MGI:105305]	8.18433	12.158	0.570969	0.0319865	0.196278	12.1887	13.0057	0.0936	0.729544	0.876672
ENSMUSG00000001924	Uba1	80.826	79.492	70.184	82.828	69.533	76.674	85.856	78.541	84.679	81.326	72.071	75.912	ubiquitin-like modifier activating enzyme 1 [Source:MGI Symbol;Acc:MGI:98890]	76.834	76.345	-0.00921119	0.52024	0.777198	83.0253	76.4363	-0.119293	0.340677	0.562043
ENSMUSG00000001930	Vwf	3.123	2.913	2.929	2.426	2.954	4.425	1.131	1.101	1.648	3.787	3.016	2.238	Von Willebrand factor [Source:MGI Symbol;Acc:MGI:98941]	2.98833	3.26833	0.129214	0.933611	0.974699	1.29333	3.01367	1.22043	2.35672e-10	9.54577e-09
ENSMUSG00000001942	Siae	20.023	19.783	19.219	15.443	9.737	14.291	17.105	17.643	13.786	15.603	12.808	15.923	sialic acid acetylesterase [Source:MGI Symbol;Acc:MGI:104803]	19.675	13.157	-0.580533	0.00143212	0.0356143	16.178	14.778	-0.130582	0.503876	0.719294
ENSMUSG00000001943	Vsig2	0.517	0.754	0.843	0.567	15.052	0.236	0.171	0.387	0.266	0.372	0.301	0.319	V-set and immunoglobulin domain containing 2 [Source:MGI Symbol;Acc:MGI:1928009]	0.704667	5.285	2.90689	1	1	0.274667	0.330667	0.267696	0.891405	0.945576
ENSMUSG00000001946	Esam	5.505	5.538	6.402	4.971	4.959	8.949	3.131	3.611	3.507	5.76	4.466	4.743	endothelial cell-specific adhesion molecule [Source:MGI Symbol;Acc:MGI:1916774]	5.815	6.293	0.113969	0.816211	0.919177	3.41633	4.98967	0.546495	0.0120929	0.0460905
ENSMUSG00000001948	Spa17	1.504	1.791	2.999	2.437	0.958	1.729	0.86	1.489	1.203	1.241	1.074	1.878	sperm autoantigenic protein 17 [Source:MGI Symbol;Acc:MGI:1333778]	2.098	1.708	-0.296707	0.455963	0.727839	1.184	1.39767	0.239351	0.71077	0.86331
ENSMUSG00000001962	Fam50a	10.801	11.295	11.026	9.213	10.08	11.296	9.459	9.044	7.69	10.463	9.654	9.77	family with sequence similarity 50, member A [Source:MGI Symbol;Acc:MGI:1351626]	11.0407	10.1963	-0.114777	0.225462	0.513448	8.731	9.96233	0.190337	0.49239	0.711017
ENSMUSG00000001964	Emd	21.415	18.848	18.851	25.732	20.089	28.424	25.255	23.617	24.823	24.494	21.369	23.695	emerin [Source:MGI Symbol;Acc:MGI:108117]	19.7047	24.7483	0.328794	0.443741	0.716507	24.565	23.186	-0.0833503	0.779687	0.902263
ENSMUSG00000001983	Taco1	15.518	16.806	14.022	14.585	7.924	6.443	11.795	12.357	8.491	8.746	9.047	6.317	translational activator of mitochondrially encoded cytochrome c oxidase I [Source:MGI Symbol;Acc:MGI:1917457]	15.4487	9.65067	-0.678782	0.0386641	0.215508	10.881	8.03667	-0.437142	0.049974	0.139927
ENSMUSG00000001985	Grik3	0.072	0.103	0.119	0.171	0.145	0.294	0.164	0.255	0.143	0.13	0.08	0.117	glutamate receptor, ionotropic, kainate 3 [Source:MGI Symbol;Acc:MGI:95816]	0.098	0.203333	1.05299	0.0701969	0.28558	0.187333	0.109	-0.781279	0.0960445	0.229574
ENSMUSG00000001986	Gria3	0.078	0.089	0.066	0.288	0.769	0.684	0.062	0.044	0.128	0.925	0.562	0.359	glutamate receptor, ionotropic, AMPA3 (alpha 3) [Source:MGI Symbol;Acc:MGI:95810]	0.0776667	0.580333	2.90151	6.34e-06	0.000748368	0.078	0.615333	2.97982	9.70873e-08	2.08972e-06
ENSMUSG00000001988	Npas1	0.082	0.086	0.044	0.085	0.08	0.053	0.061	0.134	0.181	0.044	0.043	0	neuronal PAS domain protein 1 [Source:MGI Symbol;Acc:MGI:109205]	0.0706667	0.0726667	0.0402639	0.999999	1	0.125333	0.029	-2.11165	0.136521	0.298391
ENSMUSG00000001995	Sipa1l2	3.86	4.547	3.994	3.791	3.109	3.074	3.705	3.38	3.699	4.296	3.861	2.556	signal-induced proliferation-associated 1 like 2 [Source:MGI Symbol;Acc:MGI:2676970]	4.13367	3.32467	-0.314212	0.0832726	0.310933	3.59467	3.571	-0.00952986	0.807541	0.902263
ENSMUSG00000001998	Ap4e1	1.322	2.114	1.927	1.546	1.043	2.12	0.832	1.463	1.102	1.944	1.624	1.182	adaptor-related protein complex AP-4, epsilon 1 [Source:MGI Symbol;Acc:MGI:1336993]	1.78767	1.56967	-0.18762	0.276276	0.566281	1.13233	1.58333	0.483666	0.107714	0.249601
ENSMUSG00000001999	Blvra	19.082	17.667	19.26	16.477	10.871	15.511	15.626	19.061	16.765	9.982	10.996	11.651	biliverdin reductase A [Source:MGI Symbol;Acc:MGI:88170]	18.6697	14.2863	-0.38606	0.0415238	0.222927	17.1507	10.8763	-0.657072	0.00160323	0.0090135
ENSMUSG00000002006	Pdzd4	0.477	0.327	0.307	0.541	0.513	0.651	0.332	0.406	0.458	0.446	0.391	0.225	PDZ domain containing 4 [Source:MGI Symbol;Acc:MGI:2443483]	0.370333	0.568333	0.617913	0.271234	0.561014	0.398667	0.354	-0.171434	0.705262	0.859255
ENSMUSG00000002007	Srpk3	0	0.106	0.043	0	0.148	0.083	0.383	0	0.447	0.022	0.064	0.02	serine/arginine-rich protein specific kinase 3 [Source:MGI Symbol;Acc:MGI:1891338]	0.0496667	0.077	0.632581	0.772655	0.917672	0.276667	0.0353333	-2.96905	0.0230867	0.0768779
ENSMUSG00000002010	Idh3g	130.112	126.545	120.632	107.892	61.704	68.026	130.472	135.061	124.817	75.845	76.748	60.881	isocitrate dehydrogenase 3 (NAD+), gamma [Source:MGI Symbol;Acc:MGI:1099463]	125.763	79.2073	-0.667002	0.00799857	0.0955133	130.117	71.158	-0.870708	8.75173e-08	1.8998e-06
ENSMUSG00000002012	Pnck	0.378	0.875	0.613	0.569	1.343	1.329	0.781	0.662	2.153	0.898	0.493	0.546	pregnancy upregulated non-ubiquitously expressed CaM kinase [Source:MGI Symbol;Acc:MGI:1347357]	0.622	1.08033	0.79649	0.240271	0.529194	1.19867	0.645667	-0.892569	0.108822	0.251612
ENSMUSG00000002014	Ssr4	107.534	96.274	101.745	97.482	108.831	113.442	96.045	123.756	133.543	68.008	55.675	76.017	signal sequence receptor, delta [Source:MGI Symbol;Acc:MGI:1099464]	101.851	106.585	0.0655443	0.716009	0.887775	117.781	66.5667	-0.823239	2.78659e-05	0.000303746
ENSMUSG00000002015	Bcap31	144.147	148.031	131.225	128.326	94.516	116.874	162.647	182.905	170.675	120.341	140.148	136.358	B cell receptor associated protein 31 [Source:MGI Symbol;Acc:MGI:1350933]	141.134	113.239	-0.317702	0.0425315	0.224907	172.076	132.282	-0.379423	0.0192528	0.0667816
ENSMUSG00000002017	Fam98a	10.577	10.497	10.736	13.113	11.612	13.221	6.882	7.828	6.612	12.667	12.122	8.932	family with sequence similarity 98, member A [Source:MGI Symbol;Acc:MGI:1919972]	10.6033	12.6487	0.254467	0.545606	0.788913	7.10733	11.2403	0.661305	0.00283963	0.0143716
ENSMUSG00000002020	Ltbp2	2.352	0.773	1.312	1.122	0.899	3.81	0.996	1.411	1.8	2.538	2.702	3.033	latent transforming growth factor beta binding protein 2 [Source:MGI Symbol;Acc:MGI:99502]	1.479	1.94367	0.394159	0.68985	0.872049	1.40233	2.75767	0.975619	0.000286673	0.00217778
ENSMUSG00000002028	Kmt2a	4.433	3.705	3.649	3.681	2.851	3.626	4.779	3.335	4.121	6.625	4.787	2.529	lysine (K)-specific methyltransferase 2A [Source:MGI Symbol;Acc:MGI:96995]	3.929	3.386	-0.21458	0.0238854	0.169165	4.07833	4.647	0.18832	0.869132	0.933057
ENSMUSG00000002031	Ift46	24.389	18.606	21.239	20.505	14.326	19.155	23.725	27.213	25.778	19.72	21.308	20.388	intraflagellar transport 46 [Source:MGI Symbol;Acc:MGI:1923818]	21.4113	17.9953	-0.250752	0.0836606	0.311773	25.572	20.472	-0.320913	0.0607681	0.162957
ENSMUSG00000002032	Tmem25	1.795	2.796	3.264	2.917	1.276	0.925	1.402	1.679	1.803	1.561	0.997	0.778	transmembrane protein 25 [Source:MGI Symbol;Acc:MGI:1918937]	2.61833	1.706	-0.618031	0.0463696	0.233477	1.628	1.112	-0.549944	0.130365	0.287509
ENSMUSG00000002033	Cd3g	20.861	15.756	20.96	10.183	8.544	10.969	13.568	11.639	14.48	5.869	11.122	7.521	CD3 antigen, gamma polypeptide [Source:MGI Symbol;Acc:MGI:88333]	19.1923	9.89867	-0.955224	9.97e-06	0.00107567	13.229	8.17067	-0.695178	0.00650878	0.0280722
ENSMUSG00000002043	Trappc6a	19.061	22.093	17.863	14.005	9.265	15.237	17.908	17.739	22.332	9.595	11.945	12.03	trafficking protein particle complex 6A [Source:MGI Symbol;Acc:MGI:1914341]	19.6723	12.8357	-0.61601	0.00280906	0.0533964	19.3263	11.19	-0.788358	0.000407532	0.00292629
ENSMUSG00000002052	Supt6	18.103	17.503	16.758	19.405	20.691	18.357	17.449	15.633	14.927	20.765	18.918	16.854	SPT6, histone chaperone and transcription elongation factor [Source:MGI Symbol;Acc:MGI:107726]	17.4547	19.4843	0.158702	0.861344	0.936724	16.003	18.8457	0.23589	0.2479	0.45416
ENSMUSG00000002055	Spag5	5.055	5.214	4.956	7.314	5.671	1.896	3.694	3.778	2.941	2.589	2.754	2.008	sperm associated antigen 5 [Source:MGI Symbol;Acc:MGI:1927470]	5.075	4.96033	-0.0329708	0.855802	0.933897	3.471	2.45033	-0.502373	0.0216713	0.073122
ENSMUSG00000002057	Foxn1	0.025	0.013	0	0.013	0.065	0	0	0.023	0	0.121	0.065	0	forkhead box N1 [Source:MGI Symbol;Acc:MGI:102949]	0.0126667	0.026	1.03747	0.651771	0.850456	0.00766667	0.062	3.0156	0.163866	0.339268
ENSMUSG00000002058	Unc119	3.628	4.427	3.687	3.407	4.238	4.153	3.589	2.374	4.292	2.53	2.686	2.652	unc-119 lipid binding chaperone [Source:MGI Symbol;Acc:MGI:1328357]	3.914	3.93267	0.00686415	0.716178	0.88784	3.41833	2.62267	-0.382259	0.127745	0.283257
ENSMUSG00000002059	Rab34	2.033	1.171	2.187	2.114	3.535	5.114	1.764	1.351	1.884	5.014	2.993	3.53	RAB34, member RAS oncogene family [Source:MGI Symbol;Acc:MGI:104606]	1.797	3.58767	0.997455	0.0418982	0.223807	1.66633	3.84567	1.20656	0.000833307	0.00525706
ENSMUSG00000002064	Sdf2	39.251	33.695	37.85	29.675	29.961	36.694	41.099	44.718	39.717	26.064	29.79	25.009	stromal cell derived factor 2 [Source:MGI Symbol;Acc:MGI:108019]	36.932	32.11	-0.201849	0.0672431	0.279147	41.8447	26.9543	-0.634527	0.000279776	0.00213315
ENSMUSG00000002068	Ccne1	2.275	2.878	2.2	5.631	2.119	1.953	2.553	3.635	2.659	3.564	2.603	2.563	cyclin E1 [Source:MGI Symbol;Acc:MGI:88316]	2.451	3.23433	0.400098	0.405998	0.688198	2.949	2.91	-0.0192067	0.90556	0.954174
ENSMUSG00000002076	Hsf2bp	0	0	0.029	0.028	0.057	0.112	0.027	0.08	0.064	0.122	0.073	0.456	heat shock transcription factor 2 binding protein [Source:MGI Symbol;Acc:MGI:1921627]	0.00966667	0.0656667	2.76407	0.291644	0.580536	0.057	0.217	1.92866	0.103531	0.242779
ENSMUSG00000002083	Bbc3	2.636	1.801	1.224	3.436	3.174	4.272	2.41	1.541	1.71	4.369	4.685	3.315	BCL2 binding component 3 [Source:MGI Symbol;Acc:MGI:2181667]	1.887	3.62733	0.942815	0.0439411	0.228378	1.887	4.123	1.1276	0.000742065	0.00477958
ENSMUSG00000002100	Mybpc3	0.01	0	0.01	0	0	0.013	0	0	0	0.01	0.01	0.028	myosin binding protein C, cardiac [Source:MGI Symbol;Acc:MGI:102844]	0.00666667	0.00433333	-0.621488	0.799037	0.917672	0.001	0.016	4	0.282968	0.495937
ENSMUSG00000002102	Psmc3	101.512	96.498	91.462	108.604	74.1	88.237	91.742	100.936	102.978	75.555	79.222	73.147	proteasome (prosome, macropain) 26S subunit, ATPase 3 [Source:MGI Symbol;Acc:MGI:1098754]	96.4907	90.3137	-0.0954451	0.3529	0.639114	98.552	75.9747	-0.375367	0.0130047	0.0489171
ENSMUSG00000002103	Acp2	18.689	18.514	20.174	17.958	15.296	20.175	16.147	17.678	21.959	18.926	17.339	19.939	acid phosphatase 2, lysosomal [Source:MGI Symbol;Acc:MGI:87882]	19.1257	17.8097	-0.10285	0.0768131	0.298302	18.5947	18.7347	0.0108214	0.890819	0.945236
ENSMUSG00000002104	Rapsn	0.083	0.144	0.059	0	0.029	0.075	0.028	0	0	0.059	0.058	0.054	receptor-associated protein of the synapse [Source:MGI Symbol;Acc:MGI:99422]	0.0953333	0.0346667	-1.45943	0.308067	0.597661	0.00933333	0.057	2.6105	0.312859	0.531316
ENSMUSG00000002105	Slc39a13	2.269	2.321	2.226	2.028	4.069	4.306	2.392	2.177	2.449	4.233	2.945	2.401	solute carrier family 39 (metal ion transporter), member 13 [Source:MGI Symbol;Acc:MGI:1915677]	2.272	3.46767	0.610002	0.0942461	0.33189	2.33933	3.193	0.448815	0.0985376	0.233871
ENSMUSG00000002107	Celf2	1.789	2.216	2.611	1.447	2.082	3.766	1.9	0.852	1.568	3.213	2.755	1.591	CUGBP, Elav-like family member 2 [Source:MGI Symbol;Acc:MGI:1338822]	2.20533	2.43167	0.140949	0.859145	0.936052	1.44	2.51967	0.807164	0.000696265	0.00454759
ENSMUSG00000002108	Nr1h3	31.914	30.253	31.575	26.597	13.468	28.374	43.675	43.329	49.606	26.305	25.873	26.579	nuclear receptor subfamily 1, group H, member 3 [Source:MGI Symbol;Acc:MGI:1352462]	31.2473	22.813	-0.453877	0.027591	0.182088	45.5367	26.2523	-0.794583	4.39133e-07	8.195e-06
ENSMUSG00000002109	Ddb2	2.183	2.692	2.37	1.857	1.339	0.933	2.228	2.285	2.356	2.074	1.792	1.657	damage specific DNA binding protein 2 [Source:MGI Symbol;Acc:MGI:1355314]	2.415	1.37633	-0.811193	0.023757	0.169165	2.28967	1.841	-0.314648	0.240364	0.444444
ENSMUSG00000002111	Spi1	5.642	6.571	5.817	5.279	3.915	8.781	3.295	0.591	2.571	4.472	5.187	4.884	spleen focus forming virus (SFFV) proviral integration oncogene [Source:MGI Symbol;Acc:MGI:98282]	6.01	5.99167	-0.00440763	0.378891	0.663655	2.15233	4.84767	1.17139	0.00856602	0.0350537
ENSMUSG00000002129	Sf3a1	15.198	15.313	14.09	16.492	11.069	13.394	16.602	15.406	14.537	15.303	13.782	11.435	splicing factor 3a, subunit 1 [Source:MGI Symbol;Acc:MGI:1914715]	14.867	13.6517	-0.123036	0.315403	0.605323	15.515	13.5067	-0.199992	0.176088	0.356821
ENSMUSG00000002147	Stat6	45.214	40.89	42.272	44.663	26.928	40.902	51.75	47.073	50.453	44.558	45.389	38.2	signal transducer and activator of transcription 6 [Source:MGI Symbol;Acc:MGI:103034]	42.792	37.4977	-0.19054	0.177426	0.457351	49.7587	42.7157	-0.220183	0.105219	0.24557
ENSMUSG00000002190	Clgn	0.143	0.127	0.114	0.112	0.152	0.211	0.052	0.067	0.023	0.089	0.15	0.034	calmegin [Source:MGI Symbol;Acc:MGI:107472]	0.128	0.158333	0.306821	0.560677	0.79864	0.0473333	0.091	0.94301	0.396655	0.620073
ENSMUSG00000002204	Napsa	2.659	3.275	3.067	1.729	1.373	1.551	4.755	0.674	4.801	0.858	1.615	1.518	napsin A aspartic peptidase [Source:MGI Symbol;Acc:MGI:109365]	3.00033	1.551	-0.951924	0.00103045	0.0298949	3.41	1.33033	-1.35798	0.00891832	0.0360822
ENSMUSG00000002205	Vrk3	37.648	33.965	29.885	26.014	17.47	23.957	35.969	38.519	31.99	20.563	25.077	23.568	vaccinia related kinase 3 [Source:MGI Symbol;Acc:MGI:2182465]	33.8327	22.4803	-0.589753	0.00128095	0.033478	35.4927	23.0693	-0.621545	0.000729582	0.00472116
ENSMUSG00000002210	Smg9	9.213	7.92	8.011	8.38	6.199	5.496	8.859	9.801	9.112	8.227	7.285	6.217	SMG9 nonsense mediated mRNA decay factor [Source:MGI Symbol;Acc:MGI:1919247]	8.38133	6.69167	-0.324814	0.139398	0.405997	9.25733	7.243	-0.354009	0.0502842	0.140553
ENSMUSG00000002221	Paxip1	4.122	4.147	3.724	4.604	2.742	3.589	5.008	4.438	3.894	5.146	3.875	3.872	PAX interacting (with transcription-activation domain) protein 1 [Source:MGI Symbol;Acc:MGI:1890430]	3.99767	3.645	-0.133239	0.348072	0.635757	4.44667	4.29767	-0.0491707	0.747326	0.889287
ENSMUSG00000002222	Rmnd5a	24.298	26.241	23.981	18.054	13.211	17.065	21.64	18.646	14.069	22.058	27.429	19.126	required for meiotic nuclear division 5 homolog A [Source:MGI Symbol;Acc:MGI:1915727]	24.84	16.11	-0.624709	0.000545128	0.0197674	18.1183	22.871	0.336069	0.202081	0.393605
ENSMUSG00000002227	Mov10	29.963	26.298	26.6	23.735	15.872	16.415	43.808	40.163	40.056	23.583	36.776	21.65	Mov10 RISC complex RNA helicase [Source:MGI Symbol;Acc:MGI:97054]	27.6203	18.674	-0.5647	0.00910585	0.102419	41.3423	27.3363	-0.5968	0.00262854	0.0135197
ENSMUSG00000002228	Ppm1j	10.084	11.12	11.193	13.119	9.637	5.434	6.257	8.992	4.017	9.613	12.588	4.467	protein phosphatase 1J [Source:MGI Symbol;Acc:MGI:1919137]	10.799	9.39667	-0.200677	0.465584	0.736547	6.422	8.88933	0.469053	0.265455	0.475093
ENSMUSG00000002233	Rhoc	152.692	155.368	176.036	181.614	137.605	163.01	184.622	200.668	180.686	154.322	199.863	160.381	ras homolog family member C [Source:MGI Symbol;Acc:MGI:106028]	161.365	160.743	-0.00557476	0.529842	0.784654	188.659	171.522	-0.137385	0.303148	0.520149
ENSMUSG00000002240	Prr27	0	0	0	0	0	0	0	0	0	0	0	0	proline rich 27 [Source:MGI Symbol;Acc:MGI:1921029]	0.001	0.001	0	1	1	0.001	0.001	0	1	1
ENSMUSG00000002249	Tead3	9.298	9.364	8.179	8.973	6.508	9.612	10.744	9.906	11.17	10.117	8.458	9.234	TEA domain family member 3 [Source:MGI Symbol;Acc:MGI:109241]	8.947	8.36433	-0.0971535	0.290491	0.579846	10.6067	9.26967	-0.194382	0.175836	0.35635
ENSMUSG00000002250	Ppard	54.599	53.274	50.921	45.525	31.184	33.797	49.517	36.314	42.09	49.179	38.068	40.047	peroxisome proliferator activator receptor delta [Source:MGI Symbol;Acc:MGI:101884]	52.9313	36.8353	-0.523032	0.0424907	0.224907	42.6403	42.4313	-0.0070887	0.994826	1
ENSMUSG00000002257	Def6	1.785	1.232	1.763	1.13	2.563	2.631	1.944	0.882	1.584	2.314	1.733	1.535	differentially expressed in FDCP 6 [Source:MGI Symbol;Acc:MGI:1346328]	1.59333	2.108	0.403827	0.452795	0.724251	1.47	1.86067	0.340003	0.344302	0.565753
ENSMUSG00000002265	Peg3	0.787	0.665	0.727	0.75	0.86	0.911	0.684	0.631	0.658	1.032	0.666	0.268	paternally expressed 3 [Source:MGI Symbol;Acc:MGI:104748]	0.726333	0.840333	0.21033	0.786092	0.917672	0.657667	0.655333	-0.00512763	0.86476	0.931004
ENSMUSG00000002266	Zim1	0.016	0.005	0.033	0.032	0.11	0.063	0.026	0.022	0	0.017	0.016	0.005	zinc finger, imprinted 1 [Source:MGI Symbol;Acc:MGI:1341879]	0.018	0.0683333	1.92459	0.275028	0.565018	0.016	0.0126667	-0.337035	0.538649	0.744361
ENSMUSG00000002274	Metrn	2.443	2.159	1.993	3.982	3.656	2.74	2.712	2.783	2.918	2.241	2.748	2.271	meteorin, glial cell differentiation regulator [Source:MGI Symbol;Acc:MGI:1917333]	2.19833	3.45933	0.654084	0.187628	0.471182	2.80433	2.42	-0.212651	0.565925	0.766173
ENSMUSG00000002279	Lmf1	7.319	6.198	6.154	6.522	5.534	4.788	6.075	7.14	6.767	6.114	4.09	4.723	lipase maturation factor 1 [Source:MGI Symbol;Acc:MGI:1923733]	6.557	5.61467	-0.223836	0.229641	0.517306	6.66067	4.97567	-0.420777	0.0574544	0.155805
ENSMUSG00000002280	Ciao3	12.347	11.881	11.488	12.646	7.946	7.742	12.431	13.856	9.989	7.373	6.462	7.088	cytosolic iron-sulfur assembly component 3 [Source:MGI Symbol;Acc:MGI:1914813]	11.9053	9.44467	-0.334036	0.0827589	0.309965	12.092	6.97433	-0.793926	0.000118898	0.00104128
ENSMUSG00000002289	Angptl4	37.178	29.54	32.514	20.964	20.538	23.72	152.431	110.025	110.576	12.428	38.796	33.007	angiopoietin-like 4 [Source:MGI Symbol;Acc:MGI:1888999]	33.0773	21.7407	-0.605447	0.000986056	0.0291018	124.344	28.077	-2.14688	2.74573e-05	0.000300027
ENSMUSG00000002297	Dbf4	4.325	5.024	4.392	6.653	3.315	3.069	2.541	3.252	2.269	4.154	4.125	2.861	DBF4 zinc finger [Source:MGI Symbol;Acc:MGI:1351328]	4.58033	4.34567	-0.0758751	0.700186	0.878683	2.68733	3.71333	0.46654	0.112258	0.257752
ENSMUSG00000002307	Daxx	10.544	11.038	10.553	10.489	8.37	13.031	10.004	10.343	11.731	11.813	15.634	11.953	Fas death domain-associated protein [Source:MGI Symbol;Acc:MGI:1197015]	10.7117	10.63	-0.0110414	0.169913	0.44807	10.6927	13.1333	0.296611	0.575543	0.774588
ENSMUSG00000002308	Cd320	4.787	3.792	3.722	6.244	4.857	4.177	4.192	4.605	3.819	2.248	2.422	2.097	CD320 antigen [Source:MGI Symbol;Acc:MGI:1860083]	4.10033	5.09267	0.31268	0.616524	0.838828	4.20533	2.25567	-0.898666	0.000599402	0.00402811
ENSMUSG00000002319	Ipo4	5.098	4.885	4.028	8.572	9.053	9.485	5.46	6.117	5.852	9.328	7.095	5.967	importin 4 [Source:MGI Symbol;Acc:MGI:1923001]	4.67033	9.03667	0.952265	0.000278881	0.0125581	5.80967	7.46333	0.361365	0.139104	0.302151
ENSMUSG00000002320	Tm9sf1	52.407	49.588	42.589	43.632	31.514	35.79	44.134	49.341	45.998	41.247	39.315	35.993	transmembrane 9 superfamily member 1 [Source:MGI Symbol;Acc:MGI:1921390]	48.1947	36.9787	-0.38218	0.0344957	0.204581	46.491	38.8517	-0.258975	0.0636359	0.168743
ENSMUSG00000002324	Rec8	13.79	28.053	21.2	19.992	19.61	12.996	11.304	15.788	9.577	21.539	29.798	13.6	REC8 meiotic recombination protein [Source:MGI Symbol;Acc:MGI:1929645]	21.0143	17.5327	-0.261328	0.304092	0.593016	12.223	21.6457	0.82448	0.00566353	0.0250958
ENSMUSG00000002325	Irf9	19.498	18.545	17.12	18.133	12.538	23.496	24.669	24.072	28.151	21.107	27.179	24.862	interferon regulatory factor 9 [Source:MGI Symbol;Acc:MGI:107587]	18.3877	18.0557	-0.0262867	0.366017	0.652082	25.6307	24.3827	-0.0720151	0.591428	0.788031
ENSMUSG00000002326	Gmpr2	9.713	8.259	8.889	9.562	7.151	10.007	7.082	6.761	6.264	7.685	7.117	6.69	guanosine monophosphate reductase 2 [Source:MGI Symbol;Acc:MGI:1917903]	8.95367	8.90667	-0.00759301	0.539812	0.785566	6.70233	7.164	0.0961019	0.829146	0.910549
ENSMUSG00000002329	Mdp1	19.029	19.404	19.496	18.01	12.72	17.204	20.138	23.516	22.4	16.326	21.562	16.087	magnesium-dependent phosphatase 1 [Source:MGI Symbol;Acc:MGI:1915131]	19.3097	15.978	-0.273236	0.0708186	0.287041	22.018	17.9917	-0.291355	0.0985184	0.233871
ENSMUSG00000002332	Dhrs1	258.572	328.726	280.402	305.76	200.217	129.493	154.111	191.365	120.22	157.929	232.13	94.164	dehydrogenase/reductase (SDR family) member 1 [Source:MGI Symbol;Acc:MGI:1196314]	289.233	211.823	-0.449372	0.139146	0.405881	155.232	161.408	0.0562831	0.977609	0.999652
ENSMUSG00000002341	Ncan	0.017	0.012	0.012	0.04	0.012	0.015	0.033	0.005	0.043	0.03	0.041	0.022	neurocan [Source:MGI Symbol;Acc:MGI:104694]	0.0136667	0.0223333	0.708537	0.630599	0.845437	0.027	0.031	0.199309	0.868536	0.932898
ENSMUSG00000002342	Tmem161a	14.553	14.172	12.388	15.802	13.542	9.269	10.72	13.344	11.364	10.08	9.421	7.556	transmembrane protein 161A [Source:MGI Symbol;Acc:MGI:2384577]	13.7043	12.871	-0.090508	0.29202	0.58079	11.8093	9.019	-0.388888	0.0029355	0.0147352
ENSMUSG00000002343	Armc6	2.893	3.312	3.296	4.558	2.672	3.16	4.129	4.139	3.388	2.691	2.608	2.539	armadillo repeat containing 6 [Source:MGI Symbol;Acc:MGI:1924063]	3.167	3.46333	0.129044	0.896388	0.95505	3.88533	2.61267	-0.572515	0.0191346	0.066514
ENSMUSG00000002345	Borcs8	14.716	14.134	14.058	10.447	8.21	10.612	13.206	14.127	13.071	10.677	10.762	11.147	BLOC-1 related complex subunit 8 [Source:MGI Symbol;Acc:MGI:1919618]	14.3027	9.75633	-0.551873	0.00562725	0.0796683	13.468	10.862	-0.310246	0.113105	0.25906
ENSMUSG00000002346	Slc25a42	3.776	4.287	4.138	2.992	3.115	1.583	3.824	4.515	2.742	3.22	2.399	1.888	solute carrier family 25, member 42 [Source:MGI Symbol;Acc:MGI:1920345]	4.067	2.56333	-0.665944	0.0385769	0.215167	3.69367	2.50233	-0.56178	0.0266347	0.0859157
ENSMUSG00000002365	Snx9	70.908	67.839	65.924	60.493	40.765	60.622	52.685	51.115	50.752	78.69	68.342	81.898	sorting nexin 9 [Source:MGI Symbol;Acc:MGI:1913866]	68.2237	53.96	-0.338382	0.0288494	0.185654	51.5173	76.31	0.566814	0.00166592	0.00929556
ENSMUSG00000002372	Ranbp3	16.803	16.909	16.17	19.764	12.972	16.27	20.219	19.349	18.855	16.006	17.671	15.028	RAN binding protein 3 [Source:MGI Symbol;Acc:MGI:1919060]	16.6273	16.3353	-0.0255609	0.538518	0.785566	19.4743	16.235	-0.262467	0.0861477	0.211886
ENSMUSG00000002379	Ndufa11	135.322	134.062	123.163	117.636	78.742	102.191	138.255	146.54	144.145	87.138	102.467	89.777	NADH:ubiquinone oxidoreductase subunit A11 [Source:MGI Symbol;Acc:MGI:1917125]	130.849	99.523	-0.394801	0.0276469	0.182088	142.98	93.1273	-0.618537	0.0001783	0.00146032
ENSMUSG00000002384	Bmp8b	0.931	0.375	0.786	1.377	1.171	2.158	2.397	1.845	2.444	2.557	1.605	3.644	bone morphogenetic protein 8b [Source:MGI Symbol;Acc:MGI:107335]	0.697333	1.56867	1.16962	0.0172279	0.143339	2.22867	2.602	0.22344	0.489828	0.708639
ENSMUSG00000002393	Nr2f6	22.884	25.778	26.137	22.935	15.648	19.486	23.297	25.687	22.692	15.603	19.585	14.341	nuclear receptor subfamily 2, group F, member 6 [Source:MGI Symbol;Acc:MGI:1352453]	24.933	19.3563	-0.365251	0.0398075	0.218456	23.892	16.5097	-0.533217	0.00301178	0.0150628
ENSMUSG00000002395	Use1	47.385	33.981	42.116	37.204	34.404	49.154	51.063	50.255	73.186	25.941	26.221	31.317	unconventional SNARE in the ER 1 homolog (S. cerevisiae) [Source:MGI Symbol;Acc:MGI:1914273]	41.1607	40.254	-0.0321342	0.397221	0.680571	58.168	27.8263	-1.06377	9.99848e-08	2.13661e-06
ENSMUSG00000002396	Ocel1	7.044	8.01	6.95	6.716	4.557	6.066	6.129	7.962	6.286	6.978	5.89	7.202	occludin/ELL domain containing 1 [Source:MGI Symbol;Acc:MGI:1924340]	7.33467	5.77967	-0.343745	0.0505956	0.24371	6.79233	6.69	-0.021901	0.586621	0.784185
ENSMUSG00000002409	Dyrk1b	9.642	8.385	6.624	7.724	5.597	7.166	10.38	10.411	10.144	9.367	9.513	10.021	dual-specificity tyrosine-(Y)-phosphorylation regulated kinase 1b [Source:MGI Symbol;Acc:MGI:1330302]	8.217	6.829	-0.266937	0.125595	0.384587	10.3117	9.63367	-0.0981206	0.486163	0.704922
ENSMUSG00000002413	Braf	1.826	1.526	1.665	1.473	3.107	2.832	1.807	1.529	1.767	3.355	2.337	2.254	Braf transforming gene [Source:MGI Symbol;Acc:MGI:88190]	1.67233	2.47067	0.563038	0.347391	0.635107	1.701	2.64867	0.638883	0.0269974	0.0868183
ENSMUSG00000002416	Ndufb2	56.889	57.778	52.37	46.278	29.983	38.186	41.431	46.701	47.94	21.673	23.792	21.838	NADH:ubiquinone oxidoreductase subunit B2 [Source:MGI Symbol;Acc:MGI:1915448]	55.679	38.149	-0.545488	0.0123858	0.121034	45.3573	22.4343	-1.01563	7.20126e-08	1.59895e-06
ENSMUSG00000002428	Hltf	2.274	3.533	2.823	2.098	2.076	3.693	1.792	1.936	0.999	2.359	2.072	1.155	helicase-like transcription factor [Source:MGI Symbol;Acc:MGI:1196437]	2.87667	2.62233	-0.133547	0.274178	0.564135	1.57567	1.862	0.240891	0.642847	0.818513
ENSMUSG00000002455	Prpf6	16.988	16.049	16.69	18.246	14.203	16.405	15.506	14.247	13.913	15.348	15.755	13.618	pre-mRNA splicing factor 6 [Source:MGI Symbol;Acc:MGI:1922946]	16.5757	16.2847	-0.0255527	0.457839	0.729739	14.5553	14.907	0.0344421	0.917606	0.960845
ENSMUSG00000002458	Rgs19	2.935	3.735	4.301	1.806	2.812	4.667	2.502	0.745	2.314	3.327	2.738	2.57	regulator of G-protein signaling 19 [Source:MGI Symbol;Acc:MGI:1915153]	3.657	3.095	-0.240721	0.41551	0.696211	1.85367	2.87833	0.634852	0.0896078	0.218377
ENSMUSG00000002459	Rgs20	0.057	0.024	0.048	0	0.02	0.095	0.164	0	0	0.06	0	0.067	regulator of G-protein signaling 20 [Source:MGI Symbol;Acc:MGI:1929866]	0.043	0.0383333	-0.165737	0.658527	0.854867	0.0546667	0.0423333	-0.368867	1	1
ENSMUSG00000002475	Abhd3	46.339	51.343	46.881	45.063	46.521	21.495	19.516	27.034	17.662	20.966	24.306	29.488	abhydrolase domain containing 3 [Source:MGI Symbol;Acc:MGI:2147183]	48.1877	37.693	-0.354367	0.247437	0.536338	21.404	24.92	0.219424	0.545226	0.749019
ENSMUSG00000002477	Snrpd1	26.962	27.823	24.161	43.002	17.975	29.146	26.414	32.305	29.741	20.174	23.892	19.796	small nuclear ribonucleoprotein D1 [Source:MGI Symbol;Acc:MGI:98344]	26.3153	30.041	0.191029	0.915002	0.964316	29.4867	21.2873	-0.470068	0.0146924	0.0538228
ENSMUSG00000002486	Tchp	0.713	0.596	0.622	0.922	0.772	0.783	1.19	1.264	0.907	1.829	1.034	1.037	trichoplein, keratin filament binding [Source:MGI Symbol;Acc:MGI:1925082]	0.643667	0.825667	0.359246	0.545917	0.789139	1.12033	1.3	0.214584	0.655166	0.823825
ENSMUSG00000002489	Tiam1	1.512	1.484	1.31	2.21	1.416	1.969	1.516	1.708	1.507	2.601	2.014	1.311	T cell lymphoma invasion and metastasis 1 [Source:MGI Symbol;Acc:MGI:103306]	1.43533	1.865	0.37779	0.5949	0.823461	1.577	1.97533	0.324913	0.220004	0.416676
ENSMUSG00000002496	Tsc2	10.541	10.963	9.897	10.994	8.634	9.237	11.074	10.316	10.171	10.009	9.5	7.827	TSC complex subunit 2 [Source:MGI Symbol;Acc:MGI:102548]	10.467	9.62167	-0.121489	0.21157	0.497892	10.5203	9.112	-0.207341	0.11564	0.263716
ENSMUSG00000002500	Rpl3l	0.156	0.089	0	0	0	0	0	0.036	0	0	0	0	ribosomal protein L3-like [Source:MGI Symbol;Acc:MGI:1913461]	0.0816667	0.001	-6.35168	0.265533	0.554473	0.012	0.001	-3.58496	0.813661	0.902263
ENSMUSG00000002504	Slc9a3r2	8.238	7.324	11.072	7.192	11.24	13.784	2.723	2.519	3.66	11.816	5.478	9.521	solute carrier family 9 (sodium/hydrogen exchanger), member 3 regulator 2 [Source:MGI Symbol;Acc:MGI:1890662]	8.878	10.7387	0.274508	0.605243	0.830391	2.96733	8.93833	1.59084	3.37598e-08	8.18956e-07
ENSMUSG00000002524	Puf60	37.78	38.728	35.644	40.066	27.427	35.789	35.232	39.042	34.682	30.889	30.248	28.926	poly-U binding splicing factor 60 [Source:MGI Symbol;Acc:MGI:1915209]	37.384	34.4273	-0.118867	0.285309	0.57462	36.3187	30.021	-0.274739	0.0676919	0.177111
ENSMUSG00000002546	Golga2	19.448	19.725	17.671	18.239	15.057	18.968	17.783	17.784	18.271	21.196	19.765	18.518	golgi autoantigen, golgin subfamily a, 2 [Source:MGI Symbol;Acc:MGI:2139395]	18.948	17.4213	-0.121191	0.190705	0.474959	17.946	19.8263	0.143756	0.704059	0.858211
ENSMUSG00000002550	Uck1	25	28.262	28.649	22.938	14.816	15.261	24.915	24.41	20.772	17.002	18.113	15.525	uridine-cytidine kinase 1 [Source:MGI Symbol;Acc:MGI:98904]	27.3037	17.6717	-0.627657	0.00745823	0.0917299	23.3657	16.88	-0.469075	0.00748369	0.031434
ENSMUSG00000002565	Scin	69.194	64.665	73.249	73.456	31.668	52.705	20.031	24.963	23.91	59.954	29.355	56.499	scinderin [Source:MGI Symbol;Acc:MGI:1306794]	69.036	52.6097	-0.392021	0.0966813	0.336212	22.968	48.6027	1.08141	1.91734e-05	0.000220884
ENSMUSG00000002578	Ikzf4	0.239	0.2	0.187	0.16	0.706	0.604	0.154	0.111	0.087	0.517	0.318	0.412	IKAROS family zinc finger 4 [Source:MGI Symbol;Acc:MGI:1343139]	0.208667	0.49	1.23158	0.393016	0.676642	0.117333	0.415667	1.82481	0.0197919	0.0682318
ENSMUSG00000002580	Mien1	36.977	43.84	36.138	39.671	27.879	40.575	32.623	39.522	35.356	23.593	32.037	34.513	migration and invasion enhancer 1 [Source:MGI Symbol;Acc:MGI:1913678]	38.985	36.0417	-0.113253	0.274738	0.564761	35.8337	30.0477	-0.254063	0.215946	0.411747
ENSMUSG00000002588	Pon1	0.155	0.111	0.09	0.055	0.056	0.354	0.316	0.124	0.146	0.542	0	0.248	paraoxonase 1 [Source:MGI Symbol;Acc:MGI:103295]	0.118667	0.155	0.385353	0.823093	0.920236	0.195333	0.263333	0.430952	0.829212	0.910549
ENSMUSG00000002602	Axl	7.848	5.711	6.958	7.001	10.082	18.538	4.326	3.49	4.454	19.27	13.224	12.31	AXL receptor tyrosine kinase [Source:MGI Symbol;Acc:MGI:1347244]	6.839	11.8737	0.795908	0.0496392	0.241522	4.09	14.9347	1.86849	2.84335e-19	4.52448e-17
ENSMUSG00000002603	Tgfb1	7.609	6.311	8.209	6.45	7.104	12.81	5.703	2.176	5.318	9.612	6.891	8.64	transforming growth factor, beta 1 [Source:MGI Symbol;Acc:MGI:98725]	7.37633	8.788	0.252631	0.788245	0.917672	4.399	8.381	0.929947	0.00162478	0.00910589
ENSMUSG00000002608	Ccdc97	10.898	11.968	12.169	11.145	10.118	12.886	12.763	12.949	11.833	11.001	12.591	9.93	coiled-coil domain containing 97 [Source:MGI Symbol;Acc:MGI:1196455]	11.6783	11.383	-0.0369536	0.435238	0.710162	12.515	11.174	-0.163513	0.275957	0.487532
ENSMUSG00000002617	Zfp40	0.091	0.143	0.097	0.051	0.14	0.142	0.227	0.22	0.266	0.433	0.234	0.085	zinc finger protein 40 [Source:MGI Symbol;Acc:MGI:99185]	0.110333	0.111	0.00869096	0.593847	0.822766	0.237667	0.250667	0.0768306	0.709248	0.862461
ENSMUSG00000002625	Akap8l	5.51	5.511	6.816	4.958	4.106	4.979	4.602	4.771	5.151	7.135	5.888	4.393	A kinase (PRKA) anchor protein 8-like [Source:MGI Symbol;Acc:MGI:1860606]	5.94567	4.681	-0.345022	0.0332963	0.200765	4.84133	5.80533	0.261974	0.416292	0.639692
ENSMUSG00000002633	Shh	0.014	0.059	0.03	0.044	0.162	0.019	0.028	0.04	0.016	0	0.015	0.068	sonic hedgehog [Source:MGI Symbol;Acc:MGI:98297]	0.0343333	0.075	1.12728	0.428486	0.704405	0.028	0.0276667	-0.017278	0.999999	1
ENSMUSG00000002635	Pdcd2l	5.534	6.208	5.409	6.666	4.715	7.136	6.459	6.51	6.303	4.536	4.382	3.988	programmed cell death 2-like [Source:MGI Symbol;Acc:MGI:1915329]	5.717	6.17233	0.110558	0.909868	0.9613	6.424	4.302	-0.578464	0.0159014	0.0574139
ENSMUSG00000002658	Gtf2f1	37.099	32.902	32.863	39.135	31.668	44.435	39.118	40.58	37.655	36.504	44.187	39.777	general transcription factor IIF, polypeptide 1 [Source:MGI Symbol;Acc:MGI:1923848]	34.288	38.4127	0.163878	0.934229	0.974998	39.1177	40.156	0.0377953	0.975763	0.99851
ENSMUSG00000002660	Clpp	20.358	20.577	19.336	24.911	17.983	18.914	26.698	27.397	21.413	17.314	17.426	15.8	caseinolytic mitochondrial matrix peptidase proteolytic subunit [Source:MGI Symbol;Acc:MGI:1858213]	20.0903	20.6027	0.0363296	0.764483	0.916212	25.1693	16.8467	-0.579204	0.00332219	0.0162749
ENSMUSG00000002661	Alkbh7	10.05	9.907	10.674	7.396	3.519	5.339	8.233	10.335	7.471	2.355	3.761	3.312	alkB homolog 7 [Source:MGI Symbol;Acc:MGI:1913650]	10.2103	5.418	-0.914198	0.00185335	0.0414648	8.67967	3.14267	-1.46565	1.62795e-06	2.60911e-05
ENSMUSG00000002664	Pspn	0.085	0.177	0.09	0.088	0	0	0.337	0	0.093	0	0.089	0.164	persephin [Source:MGI Symbol;Acc:MGI:1201684]	0.117333	0.0293333	-2	0.470034	0.739738	0.143333	0.0843333	-0.765199	0.752422	0.892364
ENSMUSG00000002668	Dennd1c	2.858	2.943	2.755	2.321	2.344	2.502	3.368	2.563	3.696	3.108	3	3.551	DENN/MADD domain containing 1C [Source:MGI Symbol;Acc:MGI:1918035]	2.852	2.389	-0.255567	0.137997	0.404258	3.209	3.21967	0.00478754	0.964767	0.991356
ENSMUSG00000002679	Med6	14.274	9.596	11.308	12.613	8.592	14.028	8.195	8.566	8.99	8.179	8.067	7.724	mediator complex subunit 6 [Source:MGI Symbol;Acc:MGI:1917042]	11.726	11.7443	0.00225386	0.588553	0.817937	8.58367	7.99	-0.103399	0.497188	0.715108
ENSMUSG00000002688	Prkd1	0.209	0.355	0.456	0.136	0.437	0.813	0.164	0.072	0.218	0.639	0.299	0.383	protein kinase D1 [Source:MGI Symbol;Acc:MGI:99879]	0.34	0.462	0.442358	0.713205	0.886658	0.151333	0.440333	1.54087	0.00809315	0.0335201
ENSMUSG00000002699	Lcp2	5.393	3.573	5.262	3.222	3.788	7.482	1.955	1.083	1.521	5.639	4.905	4.384	lymphocyte cytosolic protein 2 [Source:MGI Symbol;Acc:MGI:1321402]	4.74267	4.83067	0.0265238	0.693208	0.873555	1.51967	4.976	1.71123	3.00515e-09	9.23409e-08
ENSMUSG00000002718	Cse1l	15.084	16.631	15.509	25.067	13.045	14.791	6.785	7.376	6.844	11.688	10.394	8.836	chromosome segregation 1-like (S. cerevisiae) [Source:MGI Symbol;Acc:MGI:1339951]	15.7413	17.6343	0.163829	0.851406	0.932096	7.00167	10.306	0.557714	0.00599864	0.0262479
ENSMUSG00000002728	Naa20	35.704	34.419	34.203	39.085	22.049	34.247	21.932	22.683	19.266	16.324	20.733	17.072	N(alpha)-acetyltransferase 20, NatB catalytic subunit [Source:MGI Symbol;Acc:MGI:1915127]	34.7753	31.7937	-0.129325	0.391389	0.675023	21.2937	18.043	-0.238985	0.278225	0.490554
ENSMUSG00000002731	Prkra	25.197	23.04	25.538	19.544	13.189	22.63	26.936	25.622	28.911	15.791	16.05	14.145	protein kinase, interferon inducible double stranded RNA dependent activator [Source:MGI Symbol;Acc:MGI:1344375]	24.5917	18.4543	-0.41421	0.0125535	0.122065	27.1563	15.3287	-0.825056	4.80844e-07	8.83465e-06
ENSMUSG00000002732	Fkbp7	3.733	1.995	4.056	3.215	3.245	7.069	1.866	1.396	1.981	3.574	2.482	3.396	FK506 binding protein 7 [Source:MGI Symbol;Acc:MGI:1336879]	3.26133	4.50967	0.467559	0.523953	0.779651	1.74767	3.15067	0.850227	0.034865	0.105908
ENSMUSG00000002733	Plekha3	14.269	12.461	12.878	12.661	10.903	17.041	9.822	9.175	10.58	15.12	13.62	16.916	pleckstrin homology domain-containing, family A (phosphoinositide binding specific) member 3 [Source:MGI Symbol;Acc:MGI:1932515]	13.2027	13.535	0.0358655	0.538984	0.785566	9.859	15.2187	0.626329	0.00131637	0.00766429
ENSMUSG00000002741	Ykt6	66.585	69.878	65.575	68.079	49.407	55.852	68.923	70.835	69.828	56.626	63.78	46.987	YKT6 v-SNARE homolog (S. cerevisiae) [Source:MGI Symbol;Acc:MGI:1927550]	67.346	57.7793	-0.221039	0.141688	0.409447	69.862	55.7977	-0.324303	0.0329028	0.101033
ENSMUSG00000002748	Baz1b	12.516	13.075	12.389	13.694	9.21	11.303	11.157	10.744	9.631	15.131	13.252	10.831	bromodomain adjacent to zinc finger domain, 1B [Source:MGI Symbol;Acc:MGI:1353499]	12.66	11.4023	-0.150948	0.252666	0.541401	10.5107	13.0713	0.314552	0.140896	0.304999
ENSMUSG00000002763	Pex6	13.615	15.285	13.121	11.102	6.456	10.984	15.717	15.776	14.582	8.612	10.811	8.19	peroxisomal biogenesis factor 6 [Source:MGI Symbol;Acc:MGI:2385054]	14.007	9.514	-0.558024	0.00590392	0.0814217	15.3583	9.20433	-0.738637	4.91444e-05	0.00048794
ENSMUSG00000002767	Mrpl2	28.639	31.58	29.977	29.303	19.23	19.047	30.797	35.581	31.93	17.19	21.897	19.47	mitochondrial ribosomal protein L2 [Source:MGI Symbol;Acc:MGI:1351622]	30.0653	22.5267	-0.416467	0.0695226	0.283947	32.7693	19.519	-0.747467	0.000116493	0.00102424
ENSMUSG00000002768	Mea1	50.405	48.836	51.43	49.877	37.83	50.245	48.569	51.788	51.432	36.833	36.079	39.633	male enhanced antigen 1 [Source:MGI Symbol;Acc:MGI:96957]	50.2237	45.984	-0.127235	0.185266	0.467377	50.5963	37.515	-0.431565	0.0102443	0.0404266
ENSMUSG00000002769	Gnmt	0.078	0.162	0.371	2.165	11.805	0.478	0.809	0.653	1.242	1.085	0.243	0.375	glycine N-methyltransferase [Source:MGI Symbol;Acc:MGI:1202304]	0.203667	4.816	4.56355	0.000726381	0.0235005	0.901333	0.567667	-0.667017	0.30925	0.526957
ENSMUSG00000002771	Grin2d	1.394	1.288	1.235	1.062	0.626	0.972	1.554	1.994	1.289	1.487	1.377	0.801	glutamate receptor, ionotropic, NMDA2D (epsilon 4) [Source:MGI Symbol;Acc:MGI:95823]	1.30567	0.886667	-0.558323	0.0238567	0.169165	1.61233	1.22167	-0.400299	0.105186	0.24557
ENSMUSG00000002778	Kdelr1	152.367	145.601	142.949	133.797	85.935	113.597	172.307	193.92	170.29	135.91	158.73	125.556	KDEL (Lys-Asp-Glu-Leu) endoplasmic reticulum protein retention receptor 1 [Source:MGI Symbol;Acc:MGI:1915387]	146.972	111.11	-0.40356	0.0295625	0.187778	178.839	140.065	-0.352561	0.028378	0.0898857
ENSMUSG00000002781	Tmem143	13.526	14.089	13.464	13.644	6.55	6.409	12.28	12.364	9.452	8.32	7.149	4.765	transmembrane protein 143 [Source:MGI Symbol;Acc:MGI:1917459]	13.693	8.86767	-0.626812	0.0253106	0.174215	11.3653	6.74467	-0.752821	0.000900243	0.00558086
ENSMUSG00000002797	Ggct	2.649	2.407	3.318	2.607	2.997	4	2.424	2.347	3.269	2.248	2.957	3.284	gamma-glutamyl cyclotransferase [Source:MGI Symbol;Acc:MGI:95700]	2.79133	3.20133	0.197718	0.637005	0.845437	2.68	2.82967	0.0783991	0.684368	0.844902
ENSMUSG00000002799	Jag2	0.568	0.661	0.931	1.233	1.546	1.347	0.823	0.486	0.738	2.404	1.378	1.683	jagged 2 [Source:MGI Symbol;Acc:MGI:1098270]	0.72	1.37533	0.933713	0.0135504	0.1263	0.682333	1.82167	1.41671	0.000137604	0.0011697
ENSMUSG00000002803	Btbd6	11.302	8.165	13.006	8.593	9.01	6.467	14.681	15.293	10.668	11.164	10.441	10.959	BTB (POZ) domain containing 6 [Source:MGI Symbol;Acc:MGI:3026623]	10.8243	8.02333	-0.432005	0.0707105	0.286965	13.5473	10.8547	-0.319693	0.0940774	0.226238
ENSMUSG00000002804	Nudt14	15.745	14.778	14.051	15.264	12.741	14.587	15.058	19.972	18.364	10.547	13.12	15.091	nudix (nucleoside diphosphate linked moiety X)-type motif 14 [Source:MGI Symbol;Acc:MGI:1913424]	14.858	14.1973	-0.06562	0.277144	0.567099	17.798	12.9193	-0.462184	0.0357255	0.107897
ENSMUSG00000002808	Epdr1	0.618	0.868	0.615	2.23	2.062	1.653	2.648	2.098	2.32	4.25	1.846	1.282	ependymin related protein 1 (zebrafish) [Source:MGI Symbol;Acc:MGI:2145369]	0.700333	1.98167	1.5006	0.00915998	0.102728	2.35533	2.45933	0.062336	0.734599	0.88034
ENSMUSG00000002812	Flii	36.566	36.328	33.287	33.418	24.262	34.536	42.38	40.188	39.948	36.345	34.447	34.849	flightless I actin binding protein [Source:MGI Symbol;Acc:MGI:1342286]	35.3937	30.7387	-0.203437	0.0996866	0.341446	40.8387	35.2137	-0.2138	0.127259	0.282582
ENSMUSG00000002814	Top3a	1.868	1.974	1.689	2.439	1.122	1.5	2.079	1.938	2.163	2.386	1.726	1.542	topoisomerase (DNA) III alpha [Source:MGI Symbol;Acc:MGI:1197527]	1.84367	1.687	-0.128118	0.604446	0.829795	2.06	1.88467	-0.128335	0.386085	0.610054
ENSMUSG00000002820	Atg4d	13.107	13.122	12.602	12.94	8.197	8.98	13.684	14.052	14.731	9.912	12.17	10.557	autophagy related 4D, cysteine peptidase [Source:MGI Symbol;Acc:MGI:2444308]	12.9437	10.039	-0.366631	0.0451958	0.230822	14.1557	10.8797	-0.379745	0.00487376	0.0221808
ENSMUSG00000002825	Qtrt1	4.551	4.041	2.986	4.503	3.669	3.794	4.296	5.215	4.677	4.39	4.961	4.584	queuine tRNA-ribosyltransferase catalytic subunit 1 [Source:MGI Symbol;Acc:MGI:1931441]	3.85933	3.98867	0.0475549	0.893861	0.954273	4.72933	4.645	-0.0259582	0.633403	0.818513
ENSMUSG00000002831	Plin4	0.323	1.108	1.177	0.928	1.045	3.283	2.136	1.986	2.778	1.871	0.764	0.365	perilipin 4 [Source:MGI Symbol;Acc:MGI:1929709]	0.869333	1.752	1.01102	0.115988	0.368979	2.3	1	-1.20163	0.0493283	0.138467
ENSMUSG00000002833	Hdgfl2	7.873	7.28	6.84	9.581	7.222	7.713	9.549	9.971	7.39	8.33	9.121	6.742	HDGF like 2 [Source:MGI Symbol;Acc:MGI:1194492]	7.331	8.172	0.156679	0.887484	0.950772	8.97	8.06433	-0.153553	0.368556	0.592657
ENSMUSG00000002835	Chaf1a	3.382	3.626	2.822	4.78	1.603	2.206	4.224	4.068	4.264	3.24	3.049	2.34	chromatin assembly factor 1, subunit A (p150) [Source:MGI Symbol;Acc:MGI:1351331]	3.27667	2.863	-0.194701	0.470158	0.739738	4.18533	2.87633	-0.541112	0.00320553	0.0157946
ENSMUSG00000002844	Adprh	9.028	8.443	8.742	7.654	5.578	11.22	8.579	8.434	9.354	7.996	7.956	8.535	ADP-ribosylarginine hydrolase [Source:MGI Symbol;Acc:MGI:1098234]	8.73767	8.15067	-0.10033	0.248065	0.536596	8.789	8.16233	-0.106717	0.476505	0.69529
ENSMUSG00000002845	Tmem39a	12.569	10.374	11.815	13.132	10.048	10.284	11.607	10.098	9.493	11.605	10.85	7.943	transmembrane protein 39a [Source:MGI Symbol;Acc:MGI:1915096]	11.586	11.1547	-0.0547352	0.370002	0.654595	10.3993	10.1327	-0.0374771	0.944485	0.977724
ENSMUSG00000002846	Timmdc1	12.133	12.087	11.459	12.902	6.54	12.135	11.689	12.297	10.705	7.772	9.289	8.343	translocase of inner mitochondrial membrane domain containing 1 [Source:MGI Symbol;Acc:MGI:1922139]	11.893	10.5257	-0.176201	0.266879	0.555766	11.5637	8.468	-0.449506	0.0237074	0.0784466
ENSMUSG00000002847	Pla1a	0.347	0.276	0.454	0.336	0.893	0.78	0.343	0.171	0.561	1.05	0.532	0.905	phospholipase A1 member A [Source:MGI Symbol;Acc:MGI:1934677]	0.359	0.669667	0.899459	0.200235	0.486284	0.358333	0.829	1.21007	0.0287699	0.0908142
ENSMUSG00000002870	Mcm2	11.12	12	9.668	20.303	8.084	11.227	14.506	15.789	13.553	12.092	11.932	8.777	minichromosome maintenance complex component 2 [Source:MGI Symbol;Acc:MGI:105380]	10.9293	13.2047	0.272842	0.640959	0.845437	14.616	10.9337	-0.418771	0.0139483	0.0517457
ENSMUSG00000002871	Tpra1	15.675	14.4	16	13.696	9.479	12.356	15.25	19.292	16.09	14.447	15.865	13.93	transmembrane protein, adipocyte asscociated 1 [Source:MGI Symbol;Acc:MGI:1345190]	15.3583	11.8437	-0.374906	0.035198	0.206222	16.8773	14.7473	-0.194633	0.210067	0.404343
ENSMUSG00000002881	Nab1	6.851	6.328	6.471	6.659	7.044	10.059	4.447	3.974	4.05	7.925	7.968	5.73	Ngfi-A binding protein 1 [Source:MGI Symbol;Acc:MGI:107564]	6.55	7.92067	0.274127	0.508793	0.769057	4.157	7.20767	0.79399	0.000104182	0.000927441
ENSMUSG00000002885	Adgre5	13.724	11.603	13.279	13.362	12.853	19.011	9.792	7.603	9.667	19.245	10.941	13.594	adhesion G protein-coupled receptor E5 [Source:MGI Symbol;Acc:MGI:1347095]	12.8687	15.0753	0.228327	0.658553	0.854867	9.02067	14.5933	0.694003	0.00445313	0.0206515
ENSMUSG00000002897	Il17ra	2.488	2.128	2.369	2.035	1.511	1.831	3.205	2.723	2.887	2.424	2.843	1.698	interleukin 17 receptor A [Source:MGI Symbol;Acc:MGI:107399]	2.32833	1.79233	-0.377459	0.0408574	0.221116	2.93833	2.32167	-0.339837	0.0817863	0.20396
ENSMUSG00000002900	Lamb1	8.181	6.44	8.141	7.412	11	17.63	1.843	1.416	1.72	15.889	8.792	10.995	laminin B1 [Source:MGI Symbol;Acc:MGI:96743]	7.58733	12.014	0.663052	0.0648359	0.274192	1.65967	11.892	2.84103	3.17598e-35	2.83012e-32
ENSMUSG00000002908	Kcnn1	0.084	0.057	0.199	0.07	0.33	0.087	0.084	0.077	0.271	0.373	0.107	0.263	potassium intermediate/small conductance calcium-activated channel, subfamily N, member 1 [Source:MGI Symbol;Acc:MGI:1933993]	0.113333	0.162333	0.518387	0.420956	0.700468	0.144	0.247667	0.782331	0.394265	0.61874
ENSMUSG00000002910	Arrdc2	2.018	1.76	2.031	2.732	1.355	2.032	3.336	3.349	2.785	2.875	2.692	2.588	arrestin domain containing 2 [Source:MGI Symbol;Acc:MGI:1918057]	1.93633	2.03967	0.0750061	0.307269	0.596505	3.15667	2.71833	-0.21568	0.184595	0.369107
ENSMUSG00000002930	Ppp1r17	0	0	0	0	0	0	0	0	0	0	0	0	protein phosphatase 1, regulatory subunit 17 [Source:MGI Symbol;Acc:MGI:1333876]	0.001	0.001	0	1	1	0.001	0.001	0	1	1
ENSMUSG00000002944	Cd36	55.761	54.752	80.215	37.579	13.7	30.39	14.394	22.791	7.721	17.805	44.173	6.679	CD36 molecule [Source:MGI Symbol;Acc:MGI:107899]	63.576	27.223	-1.22366	0.000138066	0.00758805	14.9687	22.8857	0.612499	0.567293	0.766919
ENSMUSG00000002948	Map2k7	7.106	7.248	7.269	7.494	6.427	8.039	7.228	7.187	7.574	8.304	7.07	5.926	mitogen-activated protein kinase kinase 7 [Source:MGI Symbol;Acc:MGI:1346871]	7.20767	7.32	0.0223114	0.758027	0.912118	7.32967	7.1	-0.0459286	0.857742	0.927298
ENSMUSG00000002949	Timm44	25.464	27.56	23.29	25.297	15.317	15.027	17.536	19.158	14.73	15.252	16.419	12.451	translocase of inner mitochondrial membrane 44 [Source:MGI Symbol;Acc:MGI:1343262]	25.438	18.547	-0.455799	0.0684882	0.281829	17.1413	14.7073	-0.220944	0.200577	0.391446
ENSMUSG00000002957	Ap2a2	53.568	56.741	50.657	46.909	33.583	44.932	50.719	48.249	49.645	42.109	41.995	41.786	adaptor-related protein complex 2, alpha 2 subunit [Source:MGI Symbol;Acc:MGI:101920]	53.6553	41.808	-0.359943	0.0215525	0.160756	49.5377	41.9633	-0.239397	0.0862389	0.211993
ENSMUSG00000002963	Pnkp	10.935	10.826	11.064	10.34	7.276	12.402	12.83	11.503	14.008	16.173	11.58	14.324	polynucleotide kinase 3'- phosphatase [Source:MGI Symbol;Acc:MGI:1891698]	10.9417	10.006	-0.128967	0.186355	0.469322	12.7803	14.0257	0.134144	0.444181	0.665897
ENSMUSG00000002968	Med25	25.4	24.275	22.222	24.526	16.238	22.664	25.316	24.473	25.905	25.775	21.541	24.192	mediator complex subunit 25 [Source:MGI Symbol;Acc:MGI:1922863]	23.9657	21.1427	-0.180812	0.188147	0.471755	25.2313	23.836	-0.0820743	0.871782	0.934644
ENSMUSG00000002980	Bcam	6.316	5.81	5.328	6.903	7.364	13.09	5.862	6.448	7.717	5.993	4.581	4.22	basal cell adhesion molecule [Source:MGI Symbol;Acc:MGI:1929940]	5.818	9.119	0.648352	0.0590384	0.260354	6.67567	4.93133	-0.436934	0.0297402	0.0931674
ENSMUSG00000002981	Clptm1	57.827	55.958	51.89	50.651	36.495	48.887	64.588	65.475	72.273	49.202	45.391	55.453	cleft lip and palate associated transmembrane protein 1 [Source:MGI Symbol;Acc:MGI:1927155]	55.225	45.3443	-0.284399	0.0511031	0.244772	67.4453	50.0153	-0.431348	0.00767119	0.0320703
ENSMUSG00000002983	Relb	29.434	25.516	27.793	26.148	14.195	49.253	39.412	41.565	47.356	36.028	39.008	54.686	avian reticuloendotheliosis viral (v-rel) oncogene related B [Source:MGI Symbol;Acc:MGI:103289]	27.581	29.8653	0.114797	0.844272	0.929139	42.7777	43.2407	0.015531	0.905727	0.954283
ENSMUSG00000002984	Tomm40	30.436	33.162	28.993	47.277	25.922	23.156	27.733	33.611	26.049	26.884	27.474	21.78	translocase of outer mitochondrial membrane 40 [Source:MGI Symbol;Acc:MGI:1858259]	30.8637	32.1183	0.0574876	0.912975	0.962868	29.131	25.3793	-0.198901	0.223804	0.422034
ENSMUSG00000002985	Apoe	228.452	198.916	228.069	247.191	253.002	402.314	106.335	55.909	122.766	320.244	239.837	305.534	apolipoprotein E [Source:MGI Symbol;Acc:MGI:88057]	218.479	300.836	0.461481	0.14263	0.410521	95.0033	288.538	1.60271	7.71511e-12	4.05601e-10
ENSMUSG00000002992	Apoc2	1512.27	1739.95	1741.85	1731.13	1144.63	606.305	1015.61	1608.02	491.874	708.82	1760.33	294.964	apolipoprotein C2 [Source:MGI Symbol;Acc:MGI:88054]	1664.69	1160.69	-0.520269	0.128199	0.388854	1038.5	921.371	-0.172644	0.719109	0.869532
ENSMUSG00000002996	Hbp1	39.962	28.941	29.27	25.534	18.329	29.135	20.9	19.917	22.335	25.393	23.943	23.477	high mobility group box transcription factor 1 [Source:MGI Symbol;Acc:MGI:894659]	32.7243	24.3327	-0.427469	0.0288185	0.185544	21.0507	24.271	0.205368	0.241182	0.445363
ENSMUSG00000002997	Prkar2b	1.042	1.103	1.455	1.118	1.451	2.445	0.485	0.296	0.226	2.053	1.227	1.319	protein kinase, cAMP dependent regulatory, type II beta [Source:MGI Symbol;Acc:MGI:97760]	1.2	1.67133	0.477965	0.433474	0.70872	0.335667	1.533	2.19126	3.07855e-08	7.51023e-07
ENSMUSG00000003031	Cdkn1b	18.325	18.932	17.589	12.962	7.89	12.499	12.721	13.023	10.853	14.875	12.209	13.676	cyclin-dependent kinase inhibitor 1B [Source:MGI Symbol;Acc:MGI:104565]	18.282	11.117	-0.717656	0.00038262	0.0156011	12.199	13.5867	0.155429	0.632311	0.818513
ENSMUSG00000003032	Klf4	58.604	53.027	52.683	58.994	42.375	72.53	54.425	42.815	71.627	98.069	87.47	129.657	Kruppel-like factor 4 (gut) [Source:MGI Symbol;Acc:MGI:1342287]	54.7713	57.9663	0.0817942	0.730255	0.895773	56.289	105.065	0.900362	1.94562e-05	0.000223709
ENSMUSG00000003033	Ap1m1	16.066	17.18	15.076	15.773	13.051	16.698	20.076	18.768	18.095	19.061	17.39	15.061	adaptor-related protein complex AP-1, mu subunit 1 [Source:MGI Symbol;Acc:MGI:102776]	16.1073	15.174	-0.0861162	0.269167	0.55853	18.9797	17.1707	-0.144509	0.300204	0.516581
ENSMUSG00000003037	Rab8a	53.415	54.376	53.51	51.401	34.356	44.877	52.604	52.032	50.615	42.437	45.594	45.808	RAB8A, member RAS oncogene family [Source:MGI Symbol;Acc:MGI:96960]	53.767	43.5447	-0.304225	0.0594175	0.26131	51.7503	44.613	-0.214104	0.140596	0.30457
ENSMUSG00000003038	Hmgn2	88.238	82.891	74.261	117.843	42.254	69.465	83.572	99.188	89.609	72.163	71.708	72.333	high mobility group nucleosomal binding domain 2 [Source:MGI Symbol;Acc:MGI:96136]	81.7967	76.5207	-0.0961926	0.55533	0.795377	90.7897	72.068	-0.333169	0.0342863	0.104509
ENSMUSG00000003039	Fam32a	41.537	37.386	34.134	31.644	26.3	38.038	32.558	38.308	36.986	28	27.756	30.801	family with sequence similarity 32, member A [Source:MGI Symbol;Acc:MGI:1915172]	37.6857	31.994	-0.236215	0.0532719	0.249034	35.9507	28.8523	-0.317331	0.0527494	0.146016
ENSMUSG00000003051	Elf3	154.754	131.855	122.49	136.365	94.594	169.473	184.974	207.61	165.95	129.228	182.873	161.336	E74-like factor 3 [Source:MGI Symbol;Acc:MGI:1101781]	136.366	133.477	-0.0308927	0.399236	0.681713	186.178	157.812	-0.238473	0.184766	0.369367
ENSMUSG00000003053	Cyp2c29	12.488	28.124	35.383	70.541	18.25	0.771	1.342	0.99	0.969	0.969	0.471	0.132	cytochrome P450, family 2, subfamily c, polypeptide 29 [Source:MGI Symbol;Acc:MGI:103238]	25.3317	29.854	0.236982	0.861328	0.936724	1.10033	0.524	-1.0703	0.0458582	0.130787
ENSMUSG00000003062	Stard3nl	15.367	15.266	16.278	14.073	9.97	18.361	16.103	16.563	16.464	13.871	18.463	18.386	STARD3 N-terminal like [Source:MGI Symbol;Acc:MGI:1923455]	15.637	14.1347	-0.145726	0.174205	0.453217	16.3767	16.9067	0.0459505	0.929264	0.968896
ENSMUSG00000003068	Stk11	31.299	32.229	31.166	32.393	22.561	29.823	35.416	39.789	32.414	28.206	29.702	22.931	serine/threonine kinase 11 [Source:MGI Symbol;Acc:MGI:1341870]	31.5647	28.259	-0.1596	0.170138	0.448255	35.873	26.9463	-0.412809	0.0384219	0.114297
ENSMUSG00000003070	Efna2	0.151	0.138	0.08	0.273	0.276	0.207	0.187	0.141	0.146	0.365	0.433	0.219	ephrin A2 [Source:MGI Symbol;Acc:MGI:102707]	0.123	0.252	1.03477	0.256024	0.54477	0.158	0.339	1.10136	0.14835	0.317014
ENSMUSG00000003072	Atp5d	427.602	421.579	394.251	374.615	216.946	288.2	442.318	430.955	430.823	251.461	300.876	248.888	ATP synthase, H+ transporting, mitochondrial F1 complex, delta subunit [Source:MGI Symbol;Acc:MGI:1913293]	414.477	293.254	-0.499144	0.0181846	0.147621	434.699	267.075	-0.702771	8.26088e-06	0.000106454
ENSMUSG00000003099	Ppp5c	48.005	48.237	46.031	48.273	31.621	36.173	53.325	52.462	50.109	42.23	40.997	33.883	protein phosphatase 5, catalytic subunit [Source:MGI Symbol;Acc:MGI:102666]	47.4243	38.689	-0.293704	0.108512	0.355579	51.9653	39.0367	-0.41272	0.00722638	0.0305548
ENSMUSG00000003119	Cdk12	8.313	8.196	7.735	7.663	6.128	7.384	6.679	6.289	6.044	10.817	8.775	7.229	cyclin-dependent kinase 12 [Source:MGI Symbol;Acc:MGI:1098802]	8.08133	7.05833	-0.195266	0.121919	0.377997	6.33733	8.94033	0.496453	0.0166823	0.0596598
ENSMUSG00000003123	Lipe	53.388	44.077	43.243	36.985	14.994	37.463	67.607	62.05	77.061	56.655	64.769	58.57	lipase, hormone sensitive [Source:MGI Symbol;Acc:MGI:96790]	46.9027	29.814	-0.65368	0.0119997	0.118769	68.906	59.998	-0.199715	0.21315	0.40779
ENSMUSG00000003131	Pafah1b2	13.709	15.298	12.321	15.274	14.45	16.714	12.684	10.792	11.426	19.063	13.437	14.149	platelet-activating factor acetylhydrolase, isoform 1b, subunit 2 [Source:MGI Symbol;Acc:MGI:108415]	13.776	15.4793	0.168186	0.867621	0.939618	11.634	15.5497	0.418536	0.0575794	0.156002
ENSMUSG00000003134	Tbc1d8	3.138	3.199	3.188	2.809	3.99	4.773	3.218	2.473	2.453	6.435	4.907	5.345	TBC1 domain family, member 8 [Source:MGI Symbol;Acc:MGI:1927225]	3.175	3.85733	0.280847	0.689946	0.872049	2.71467	5.56233	1.03492	2.47422e-05	0.000274567
ENSMUSG00000003135	Cnot11	8.878	7.948	7.709	7.383	6.91	6.633	7.451	7.764	6.979	8.128	6.827	6.369	CCR4-NOT transcription complex, subunit 11 [Source:MGI Symbol;Acc:MGI:106580]	8.17833	6.97533	-0.229545	0.127946	0.388313	7.398	7.108	-0.0576916	0.609889	0.80235
ENSMUSG00000003153	Slc2a3	0.847	1.057	0.874	1.374	0.72	0.875	1.246	0.626	1.198	1.263	0.97	0.411	solute carrier family 2 (facilitated glucose transporter), member 3 [Source:MGI Symbol;Acc:MGI:95757]	0.926	0.989667	0.0959305	0.473611	0.74194	1.02333	0.881333	-0.215516	0.131449	0.289505
ENSMUSG00000003154	Foxj2	4.081	3.488	4.489	3.464	3.004	4.72	5.553	4.919	5.482	5.889	5.418	5.517	forkhead box J2 [Source:MGI Symbol;Acc:MGI:1926805]	4.01933	3.72933	-0.108038	0.263736	0.552477	5.318	5.608	0.0766026	0.753018	0.892722
ENSMUSG00000003161	Sri	70.595	83.856	78.751	86.163	91.725	73.876	45.439	48.851	49.422	50.481	51.839	54.363	sorcin [Source:MGI Symbol;Acc:MGI:98419]	77.734	83.9213	0.110492	0.972769	0.997322	47.904	52.2277	0.124668	0.654867	0.823645
ENSMUSG00000003166	Dgcr2	31.826	30.484	31.036	27.312	19.346	21.611	30.432	33.796	28.011	20.321	20.492	18.071	DiGeorge syndrome critical region gene 2 [Source:MGI Symbol;Acc:MGI:892866]	31.1153	22.7563	-0.451358	0.0153266	0.133943	30.7463	19.628	-0.647501	0.000149126	0.00124919
ENSMUSG00000003184	Irf3	27.197	27.255	28.319	26.515	18.1	22.452	28.078	30.971	30.829	19.534	23.85	18.879	interferon regulatory factor 3 [Source:MGI Symbol;Acc:MGI:1859179]	27.5903	22.3557	-0.303522	0.113561	0.365121	29.9593	20.7543	-0.529593	0.000282876	0.00215261
ENSMUSG00000003190	Bcl2l12	3.895	5.107	4.038	4.252	3.02	5.495	4.989	5.792	4.46	4.419	4.179	4.775	BCL2-like 12 (proline rich) [Source:MGI Symbol;Acc:MGI:1922986]	4.34667	4.25567	-0.0305243	0.475285	0.742901	5.08033	4.45767	-0.188634	0.27306	0.484081
ENSMUSG00000003198	Zfp959	0.874	1.303	1.665	0.54	0.641	1.078	0.774	0.556	0.721	1.275	1.159	0.855	zinc finger protein 959 [Source:MGI Symbol;Acc:MGI:2385058]	1.28067	0.753	-0.766173	0.0421329	0.224451	0.683667	1.09633	0.681322	0.136971	0.29912
ENSMUSG00000003199	Mpnd	64.587	61.754	65.988	58.071	27.71	54.001	94.533	83.284	96.571	53.123	63.914	60.121	MPN domain containing [Source:MGI Symbol;Acc:MGI:1915297]	64.1097	46.594	-0.460398	0.0259168	0.176495	91.4627	59.0527	-0.631181	1.07711e-05	0.000133493
ENSMUSG00000003200	Sh3gl1	22.395	24.038	22.555	23.63	16.248	22.396	25.635	26.508	25.759	28.11	26.948	28.779	SH3-domain GRB2-like 1 [Source:MGI Symbol;Acc:MGI:700010]	22.996	20.758	-0.147715	0.208219	0.493882	25.9673	27.9457	0.105927	0.676538	0.840381
ENSMUSG00000003206	Ebi3	1.779	1.125	2.184	1.582	1.492	2.526	0.726	0.358	0.576	1.909	1.965	2.052	Epstein-Barr virus induced gene 3 [Source:MGI Symbol;Acc:MGI:1354171]	1.696	1.86667	0.138328	0.941448	0.979247	0.553333	1.97533	1.83588	0.00015074	0.00125949
ENSMUSG00000003208	Yju2	4.623	3.878	3.531	4.063	3.539	4.865	4.402	4.671	4.319	4.212	3.979	3.283	YJU2 splicing factor [Source:MGI Symbol;Acc:MGI:1920136]	4.01067	4.15567	0.0512379	0.704058	0.881164	4.464	3.82467	-0.223003	0.300843	0.517281
ENSMUSG00000003226	Ranbp2	3.198	4.093	3.219	1.948	2.994	5.422	5.085	4.601	4.594	6.15	6.231	3.447	RAN binding protein 2 [Source:MGI Symbol;Acc:MGI:894323]	3.50333	3.45467	-0.0201817	0.458095	0.729759	4.76	5.276	0.148483	0.63922	0.818513
ENSMUSG00000003227	Edar	0.144	0.058	0.059	0.046	0.012	0	0.066	0.031	0.061	0.214	0.035	0.117	ectodysplasin-A receptor [Source:MGI Symbol;Acc:MGI:1343498]	0.087	0.0193333	-2.16993	0.100344	0.342158	0.0526667	0.122	1.21192	0.232068	0.433442
ENSMUSG00000003228	Grk5	2.264	2.062	2.123	2.277	2.674	2.984	1.558	1.513	1.104	3.091	2.087	2.956	G protein-coupled receptor kinase 5 [Source:MGI Symbol;Acc:MGI:109161]	2.14967	2.645	0.299155	0.470525	0.740036	1.39167	2.71133	0.962189	0.000560701	0.00380679
ENSMUSG00000003233	Dvl3	11.654	12.203	11.979	12.236	10.319	9.3	12.998	12.976	10.968	13.559	11.865	10.662	dishevelled segment polarity protein 3 [Source:MGI Symbol;Acc:MGI:108100]	11.9453	10.6183	-0.16989	0.361393	0.646777	12.314	12.0287	-0.0338227	0.738928	0.883363
ENSMUSG00000003234	Abcf3	19.196	16.596	18.387	19.657	15.243	18.955	14.554	21.085	17.616	17.098	13.151	14.687	ATP-binding cassette, sub-family F (GCN20), member 3 [Source:MGI Symbol;Acc:MGI:1351656]	18.0597	17.9517	-0.00865347	0.277114	0.567099	17.7517	14.9787	-0.245045	0.089475	0.218143
ENSMUSG00000003235	Eif2b5	17.395	18.2	17.561	22.368	16.609	18.772	20.395	23.367	20.109	17.86	18.139	15.539	eukaryotic translation initiation factor 2B, subunit 5 epsilon [Source:MGI Symbol;Acc:MGI:2446176]	17.7187	19.2497	0.119563	0.971217	0.996521	21.2903	17.1793	-0.309524	0.0528116	0.146083
ENSMUSG00000003269	Cyth2	40.478	35.149	35.262	38.099	26.604	35.5	48.755	44.338	45.087	37.099	37.901	44.263	cytohesin 2 [Source:MGI Symbol;Acc:MGI:1334255]	36.963	33.401	-0.146191	0.280454	0.569827	46.06	39.7543	-0.212402	0.17468	0.354569
ENSMUSG00000003271	Sult2b1	98.604	103.979	103.879	106.003	61.245	111.228	148.112	123.337	188.068	102.501	136.061	154.972	sulfotransferase family, cytosolic, 2B, member 1 [Source:MGI Symbol;Acc:MGI:1926342]	102.154	92.8253	-0.138155	0.227429	0.515209	153.172	131.178	-0.22363	0.261097	0.470788
ENSMUSG00000003273	Car11	0.16	0.185	0.081	0.357	0.424	0.625	0.428	0.308	0.559	0.382	0.997	0.269	carbonic anhydrase 11 [Source:MGI Symbol;Acc:MGI:1336193]	0.142	0.468667	1.72267	0.0528536	0.248536	0.431667	0.549333	0.347764	0.419806	0.64285
ENSMUSG00000003279	Dlgap1	0.188	0.511	0.209	0.4	1.656	0.23	0.118	0.144	0.119	0.203	0.401	0.066	DLG associated protein 1 [Source:MGI Symbol;Acc:MGI:1346065]	0.302667	0.762	1.33206	0.0281245	0.183525	0.127	0.223333	0.81437	0.273647	0.484565
ENSMUSG00000003282	Plag1	0.51	0.228	0.349	0.183	0.167	0.323	0.334	0.236	0.186	0.407	0.387	0.381	pleiomorphic adenoma gene 1 [Source:MGI Symbol;Acc:MGI:1891916]	0.362333	0.224333	-0.691674	0.243516	0.533115	0.252	0.391667	0.636203	0.52972	0.740934
ENSMUSG00000003283	Hck	11.328	14.928	14.49	11.2	6.168	10.528	8.168	4.331	8.269	7.916	9.482	9.493	hemopoietic cell kinase [Source:MGI Symbol;Acc:MGI:96052]	13.582	9.29867	-0.5466	0.0132138	0.125319	6.92267	8.96367	0.372761	0.137209	0.299454
ENSMUSG00000003299	Mrpl4	38.343	39.097	35.088	36.267	22.418	25.804	38.288	39.934	34.338	28.763	29.593	22.617	mitochondrial ribosomal protein L4 [Source:MGI Symbol;Acc:MGI:2137210]	37.5093	28.163	-0.413449	0.0543659	0.251504	37.52	26.991	-0.475181	0.00593785	0.0260395
ENSMUSG00000003308	Keap1	17.081	17.396	16.887	14.262	10.554	12.479	15.442	16.092	15.564	12.246	13.986	11.684	kelch-like ECH-associated protein 1 [Source:MGI Symbol;Acc:MGI:1858732]	17.1213	12.4317	-0.461775	0.0132852	0.125592	15.6993	12.6387	-0.312859	0.0488067	0.137391
ENSMUSG00000003309	Ap1m2	53.028	55.33	49.178	49.02	33.141	40.12	57.041	60.946	60.15	42.634	40.894	41.128	adaptor protein complex AP-1, mu 2 subunit [Source:MGI Symbol;Acc:MGI:1336974]	52.512	40.7603	-0.365481	0.0414238	0.222808	59.379	41.552	-0.515035	0.00134018	0.00778002
ENSMUSG00000003316	Glg1	16.423	15.29	13.624	13.281	12.872	18.224	15.899	13.413	15.594	22.591	17.904	17.523	golgi apparatus protein 1 [Source:MGI Symbol;Acc:MGI:104967]	15.1123	14.7923	-0.0308768	0.287233	0.576192	14.9687	19.3393	0.369592	0.041671	0.121549
ENSMUSG00000003341	Atp8b3	0	0	0	0	0	0	0	0.01	0.023	0.01	0	0	ATPase, class I, type 8B, member 3 [Source:MGI Symbol;Acc:MGI:1914581]	0.001	0.001	0	1	1	0.011	0.00333333	-1.72247	0.651268	0.821007
ENSMUSG00000003344	Btbd2	15.804	16.54	14.983	12.803	7.799	12.262	16.62	20.39	16.362	12.595	11.685	10.86	BTB (POZ) domain containing 2 [Source:MGI Symbol;Acc:MGI:1933831]	15.7757	10.9547	-0.526155	0.0104641	0.110718	17.7907	11.7133	-0.602969	0.0011328	0.00674083
ENSMUSG00000003345	Csnk1g2	56.066	54.235	56.27	54.368	41.386	58.522	57.567	57.069	57.26	51.818	52.277	56.248	casein kinase 1, gamma 2 [Source:MGI Symbol;Acc:MGI:1920014]	55.5237	51.4253	-0.110624	0.195527	0.481273	57.2987	53.4477	-0.100375	0.427922	0.651385
ENSMUSG00000003346	Abhd17a	61.545	68.045	63.856	60.503	43.746	45.254	37.351	45.971	38.831	31.044	33.434	30.355	abhydrolase domain containing 17A [Source:MGI Symbol;Acc:MGI:106388]	64.482	49.8343	-0.371756	0.0527005	0.248241	40.7177	31.611	-0.365228	0.0329753	0.101186
ENSMUSG00000003348	Mob3a	11.113	10.091	10.639	9.946	8.646	11.916	12.224	11.26	11.08	9.841	10.424	8.773	MOB kinase activator 3A [Source:MGI Symbol;Acc:MGI:3050117]	10.6143	10.1693	-0.0617887	0.310653	0.600505	11.5213	9.67933	-0.251328	0.119373	0.269983
ENSMUSG00000003352	Cacnb3	3.742	3.952	3.273	3.169	5.507	7.963	5.641	4.388	8.291	7.037	5.457	8.576	calcium channel, voltage-dependent, beta 3 subunit [Source:MGI Symbol;Acc:MGI:103307]	3.65567	5.54633	0.6014	0.185969	0.468529	6.10667	7.02333	0.201771	0.419552	0.642762
ENSMUSG00000003354	Ccdc65	0.071	0.066	0	0.198	0.113	0.087	0.111	0.04	0.138	0.102	0.088	0.02	coiled-coil domain containing 65 [Source:MGI Symbol;Acc:MGI:2146001]	0.0456667	0.132667	1.53859	0.358423	0.644118	0.0963333	0.07	-0.46068	0.809861	0.902263
ENSMUSG00000003355	Fkbp11	2.359	3.081	2.211	6.672	13.443	6.445	2.065	2.917	3.441	5.297	3.661	6.559	FK506 binding protein 11 [Source:MGI Symbol;Acc:MGI:1913370]	2.55033	8.85333	1.79553	8.76e-05	0.00555562	2.80767	5.17233	0.881444	0.0208447	0.0708688
ENSMUSG00000003360	Ddx23	21.095	21.001	17.189	18.362	16.278	19.949	20.844	22.402	26.24	22.275	21.409	20.738	DEAD box helicase 23 [Source:MGI Symbol;Acc:MGI:1921601]	19.7617	18.1963	-0.119057	0.373693	0.658429	23.162	21.474	-0.109169	0.145805	0.313054
ENSMUSG00000003363	Pld3	11.732	11.267	12.905	13.545	17.627	15.864	12.405	10.706	12.919	19.923	14.841	13.309	phospholipase D family, member 3 [Source:MGI Symbol;Acc:MGI:1333782]	11.968	15.6787	0.389621	0.137943	0.404236	12.01	16.0243	0.416028	0.0657049	0.172947
ENSMUSG00000003378	Grik5	0.678	0.717	0.746	0.607	0.859	0.75	0.986	0.809	0.824	1.213	0.826	0.547	glutamate receptor, ionotropic, kainate 5 (gamma 2) [Source:MGI Symbol;Acc:MGI:95818]	0.713667	0.738667	0.0496731	0.812576	0.917672	0.873	0.862	-0.0182938	0.878811	0.937798
ENSMUSG00000003379	Cd79a	4.394	5.892	5.072	3.048	2.709	3.285	27.402	2.449	29.471	5.544	5.504	5.33	CD79A antigen (immunoglobulin-associated alpha) [Source:MGI Symbol;Acc:MGI:101774]	5.11933	3.014	-0.764277	0.00112652	0.0312037	19.774	5.45933	-1.85681	0.0369684	0.110787
ENSMUSG00000003380	Rabac1	33.009	31.197	36.011	33.373	44.884	44.772	29.925	30.99	34.357	18.284	23.245	21.228	Rab acceptor 1 (prenylated) [Source:MGI Symbol;Acc:MGI:1201692]	33.4057	41.0097	0.295871	0.464274	0.735435	31.7573	20.919	-0.602276	0.00134754	0.00781036
ENSMUSG00000003382	Etv3	15.08	13.775	13.386	12.056	9.29	19.558	9.251	7.741	8.105	16.163	14.03	15.886	ets variant 3 [Source:MGI Symbol;Acc:MGI:1350926]	14.0803	13.6347	-0.0464021	0.333579	0.623387	8.36567	15.3597	0.876594	1.43285e-06	2.32571e-05
ENSMUSG00000003402	Prkcsh	82.079	85.147	70.461	82.258	52.11	69.508	94.761	101.313	93.907	76.233	85.519	81.024	protein kinase C substrate 80K-H [Source:MGI Symbol;Acc:MGI:107877]	79.229	67.9587	-0.221371	0.128352	0.388974	96.6603	80.9253	-0.256333	0.0680028	0.177653
ENSMUSG00000003410	Elavl3	0.072	0.142	0.17	0.091	0.117	0.373	0.111	0.105	0.159	0.103	0.218	0.033	ELAV like RNA binding protein 3 [Source:MGI Symbol;Acc:MGI:109157]	0.128	0.193667	0.597432	0.605445	0.830521	0.125	0.118	-0.0831412	0.797681	0.902263
ENSMUSG00000003411	Rab3b	1.087	1.416	1.481	1.878	1.217	1.767	1.897	1.519	2.655	0.85	1	0.737	RAB3B, member RAS oncogene family [Source:MGI Symbol;Acc:MGI:1917158]	1.328	1.62067	0.287332	0.654497	0.852241	2.02367	0.862333	-1.23065	0.00152405	0.00866122
ENSMUSG00000003418	St8sia6	0.185	0.209	0.252	0.109	2.905	0.419	0.099	0.039	0.128	0.244	0.204	0.199	ST8 alpha-N-acetyl-neuraminide alpha-2,8-sialyltransferase 6 [Source:MGI Symbol;Acc:MGI:2386797]	0.215333	1.14433	2.40986	0.0528696	0.248536	0.0886667	0.215667	1.28234	0.0177512	0.0626461
ENSMUSG00000003420	Fcgrt	64.121	65.459	63.534	48.17	31.622	47.363	96.465	99.764	87.281	42.426	85.208	53.269	Fc fragment of IgG receptor and transporter [Source:MGI Symbol;Acc:MGI:103017]	64.3713	42.385	-0.602865	0.000965029	0.0287995	94.5033	60.301	-0.648183	0.00503498	0.0228213
ENSMUSG00000003421	Nosip	18.302	17.91	18.225	16.747	14.005	17.559	21.665	23.641	24.257	18.688	16.499	18.751	nitric oxide synthase interacting protein [Source:MGI Symbol;Acc:MGI:1913644]	18.1457	16.1037	-0.172236	0.107177	0.35373	23.1877	17.9793	-0.367018	0.0225025	0.0752798
ENSMUSG00000003423	Pih1d1	24.408	20.799	19.543	21.32	12.563	17.835	20.593	24.325	20.732	16.481	18.039	15.263	PIH1 domain containing 1 [Source:MGI Symbol;Acc:MGI:1916095]	21.5833	17.2393	-0.324214	0.100276	0.342127	21.8833	16.5943	-0.399142	0.00572049	0.0253231
ENSMUSG00000003429	Rps11	439.183	440.124	377.787	420.28	307.441	379.561	452.8	474.404	459.563	291.462	314.795	326.968	ribosomal protein S11 [Source:MGI Symbol;Acc:MGI:1351329]	419.031	369.094	-0.18307	0.174774	0.453914	462.256	311.075	-0.571429	0.000345265	0.00254901
ENSMUSG00000003435	Supt5	26.644	25.847	25.619	25.325	22.492	27.957	27.382	26.233	24.331	24.457	26.361	20.885	suppressor of Ty 5, DSIF elongation factor subunit [Source:MGI Symbol;Acc:MGI:1202400]	26.0367	25.258	-0.0438044	0.30648	0.595758	25.982	23.901	-0.120442	0.342703	0.56401
ENSMUSG00000003436	Dll3	0.138	0.064	0.131	0.048	0.048	0.042	0	0.043	0	0.066	0.064	0.03	delta like canonical Notch ligand 3 [Source:MGI Symbol;Acc:MGI:1096877]	0.111	0.046	-1.27085	0.203814	0.489599	0.0143333	0.0533333	1.89566	0.362389	0.585964
ENSMUSG00000003437	Paf1	14.956	15.994	15.311	17.116	11.823	16.56	17.802	17.365	15	20.121	19.892	17.698	Paf1, RNA polymerase II complex component [Source:MGI Symbol;Acc:MGI:1923988]	15.4203	15.1663	-0.0239616	0.482565	0.748903	16.7223	19.237	0.202108	0.389944	0.61414
ENSMUSG00000003438	Timm50	22.192	19.626	18.805	25.094	13.026	19.389	21.614	26.776	23.663	12.631	14.162	12.789	translocase of inner mitochondrial membrane 50 [Source:MGI Symbol;Acc:MGI:1913775]	20.2077	19.1697	-0.0760775	0.485888	0.751416	24.0177	13.194	-0.864214	5.08004e-06	7.04016e-05
ENSMUSG00000003444	Med29	8.958	9.709	9.937	10.433	7.965	9.361	9.59	9.559	8.51	8.43	7.866	7.759	mediator complex subunit 29 [Source:MGI Symbol;Acc:MGI:1914474]	9.53467	9.253	-0.0432613	0.497835	0.759957	9.21967	8.01833	-0.201412	0.283704	0.496775
ENSMUSG00000003452	Bicd1	0.166	0.306	0.493	0.377	0.313	0.67	0.275	0.172	0.826	1.45	0.568	0.837	BICD cargo adaptor 1 [Source:MGI Symbol;Acc:MGI:1101760]	0.321667	0.453333	0.495006	0.0256401	0.175492	0.424333	0.951667	1.16526	0.00106624	0.00641543
ENSMUSG00000003458	Ncstn	50.149	45.427	45.797	45.004	40.336	48.853	59.559	63.513	66.953	58.983	57.552	62.922	nicastrin [Source:MGI Symbol;Acc:MGI:1891700]	47.1243	44.731	-0.0751972	0.255972	0.544725	63.3417	59.819	-0.082551	0.508553	0.723511
ENSMUSG00000003464	Pex19	58.438	61.813	55.564	49.231	36.492	40.456	54.428	61.283	58.79	41.9	39.157	39.173	peroxisomal biogenesis factor 19 [Source:MGI Symbol;Acc:MGI:1334458]	58.605	42.0597	-0.478586	0.0113551	0.115634	58.167	40.0767	-0.537438	0.000914106	0.005641
ENSMUSG00000003469	Phyhip	0.043	0	0.06	0.073	0.059	0.078	0.042	0.079	0.094	0.046	0.015	0.027	phytanoyl-CoA hydroxylase interacting protein [Source:MGI Symbol;Acc:MGI:1860417]	0.0343333	0.07	1.02774	0.520202	0.777198	0.0716667	0.0293333	-1.28876	0.330983	0.550105
ENSMUSG00000003476	Crhr2	0.079	0.047	0.083	0.046	0.062	0.082	0	0.042	0	0.101	0.088	0.079	corticotropin releasing hormone receptor 2 [Source:MGI Symbol;Acc:MGI:894312]	0.0696667	0.0633333	-0.137504	0.908006	0.960585	0.014	0.0893333	2.67377	0.196051	0.385144
ENSMUSG00000003477	Inmt	0.075	0.272	0.357	0.193	0.39	0.255	0.778	0.488	1.358	0.16	0.078	0.072	indolethylamine N-methyltransferase [Source:MGI Symbol;Acc:MGI:102963]	0.234667	0.279333	0.251375	0.879404	0.945879	0.874667	0.103333	-3.08143	0.000396328	0.00285966
ENSMUSG00000003484	Cyp4f18	2.792	2.682	3.639	3.219	3.133	3.49	2.601	0.64	2.343	3.376	2.714	2.738	cytochrome P450, family 4, subfamily f, polypeptide 18 [Source:MGI Symbol;Acc:MGI:1919304]	3.03767	3.28067	0.111025	0.945297	0.981341	1.86133	2.94267	0.660788	0.101904	0.239932
ENSMUSG00000003500	Impdh1	2.287	2.494	2.877	4.447	5.542	5.081	3.213	2.836	3.089	5.195	3.287	3.868	inosine monophosphate dehydrogenase 1 [Source:MGI Symbol;Acc:MGI:96567]	2.55267	5.02333	0.97664	0.000784076	0.024867	3.046	4.11667	0.434561	0.0930271	0.224378
ENSMUSG00000003505	Psg18	0.024	0	0	0.025	0	0.372	0.344	0.045	1.166	0.565	0.471	0.633	pregnancy specific beta-1-glycoprotein 18 [Source:MGI Symbol;Acc:MGI:1347251]	0.008	0.132333	4.04803	0.16094	0.436876	0.518333	0.556333	0.102069	0.802213	0.902263
ENSMUSG00000003518	Dusp3	3.04	3.122	3.404	5.053	5.776	9.687	3.766	3.191	3.342	8.835	6.393	7.155	dual specificity phosphatase 3 (vaccinia virus phosphatase VH1-related) [Source:MGI Symbol;Acc:MGI:1919599]	3.18867	6.83867	1.10076	0.0057172	0.0801088	3.433	7.461	1.1199	9.25779e-08	2.00234e-06
ENSMUSG00000003526	Prodh	14.801	11.375	11.3	8.442	5.118	9.154	51.89	42.369	56.704	11.681	22.417	18.458	proline dehydrogenase [Source:MGI Symbol;Acc:MGI:97770]	12.492	7.57133	-0.722385	0.00134405	0.0344721	50.321	17.5187	-1.52227	1.41142e-10	6.01779e-09
ENSMUSG00000003527	Ess2	4.307	4.099	3.875	4.665	3.407	4.736	4.766	5.566	5.183	4.694	4.981	4.259	ess-2 splicing factor [Source:MGI Symbol;Acc:MGI:107854]	4.09367	4.26933	0.0606172	0.744587	0.904763	5.17167	4.64467	-0.155054	0.368776	0.592903
ENSMUSG00000003528	Slc25a1	76.01	84.149	81.12	83.208	65.25	75.607	73.606	78.148	85.409	90.705	89.136	84.763	solute carrier family 25 (mitochondrial carrier, citrate transporter), member 1 [Source:MGI Symbol;Acc:MGI:1345283]	80.4263	74.6883	-0.106785	0.26853	0.557701	79.0543	88.2013	0.157956	0.399528	0.622738
ENSMUSG00000003531	Dgcr6	26.392	28.743	27.566	22.021	11.391	23.598	31.635	38.96	34.574	16.456	24.884	22.435	DiGeorge syndrome critical region gene 6 [Source:MGI Symbol;Acc:MGI:1202877]	27.567	19.0033	-0.53669	0.0144103	0.130311	35.0563	21.2583	-0.721647	0.000743046	0.00478416
ENSMUSG00000003534	Ddr1	28.568	25.657	23.788	25.529	26.128	37.238	38.672	44.323	33.235	33.308	40.477	32.251	discoidin domain receptor family, member 1 [Source:MGI Symbol;Acc:MGI:99216]	26.0043	29.6317	0.188388	0.988703	1	38.7433	35.3453	-0.132428	0.378928	0.602469
ENSMUSG00000003541	Ier3	4.059	3.592	6.194	4.477	5.42	10.992	3.703	5.181	5.133	8.403	8.167	5.527	immediate early response 3 [Source:MGI Symbol;Acc:MGI:104814]	4.615	6.963	0.593378	0.257521	0.545986	4.67233	7.36567	0.656673	0.0236859	0.07839
ENSMUSG00000003545	Fosb	0.495	0.622	1.273	0.416	0.476	0.451	10.998	8.611	1.938	1.043	2.617	1.952	FBJ osteosarcoma oncogene B [Source:MGI Symbol;Acc:MGI:95575]	0.796667	0.447667	-0.831551	0.108311	0.355222	7.18233	1.87067	-1.9409	0.0167714	0.0598997
ENSMUSG00000003546	Klc4	80.313	87.297	83.687	77.683	49.508	76.017	98.082	94.666	102.157	62.606	79.54	89.323	kinesin light chain 4 [Source:MGI Symbol;Acc:MGI:1922014]	83.7657	67.736	-0.306436	0.049835	0.241875	98.3017	77.1563	-0.349431	0.0540569	0.148719
ENSMUSG00000003549	Ercc1	4.258	3.442	4.57	3.954	3.254	4.921	4.325	4.539	4.013	5.082	4.524	4.32	excision repair cross-complementing rodent repair deficiency, complementation group 1 [Source:MGI Symbol;Acc:MGI:95412]	4.09	4.043	-0.0166746	0.698596	0.877434	4.29233	4.642	0.112984	0.870461	0.933833
ENSMUSG00000003555	Cyp17a1	0.477	0.315	0.181	0.241	0.046	0.317	0.571	0.166	0.342	0.333	0.116	0.37	cytochrome P450, family 17, subfamily a, polypeptide 1 [Source:MGI Symbol;Acc:MGI:88586]	0.324333	0.201333	-0.687891	0.286413	0.57546	0.359667	0.273	-0.39776	0.623362	0.812829
ENSMUSG00000003559	As3mt	26.652	27.711	23.057	20.722	9.698	17.098	25.236	20.553	22.956	15.46	14.039	16.176	arsenite methyltransferase [Source:MGI Symbol;Acc:MGI:1929882]	25.8067	15.8393	-0.704232	0.005339	0.0773193	22.915	15.225	-0.58985	0.00101055	0.0061342
ENSMUSG00000003573	Homer3	1.232	1.226	1.329	1.915	3.73	4.866	0.555	0.533	0.868	3.781	2.385	3.14	homer scaffolding protein 3 [Source:MGI Symbol;Acc:MGI:1347359]	1.26233	3.50367	1.47277	0.00060911	0.0208107	0.652	3.102	2.25025	7.41301e-12	3.90872e-10
ENSMUSG00000003575	Crtc1	2.395	2.159	2.029	2.191	2.091	1.946	2.12	2.26	2.62	2.44	2.002	1.503	CREB regulated transcription coactivator 1 [Source:MGI Symbol;Acc:MGI:2142523]	2.19433	2.076	-0.0799763	0.439307	0.713384	2.33333	1.98167	-0.235678	0.230764	0.431686
ENSMUSG00000003581	Rnf215	5.758	5.14	5.516	4.161	3.652	4.999	5.395	6.073	6.118	5.14	5.25	5.242	ring finger protein 215 [Source:MGI Symbol;Acc:MGI:1918923]	5.47133	4.27067	-0.357431	0.0201961	0.155578	5.862	5.21067	-0.169925	0.59122	0.788031
ENSMUSG00000003585	Sec14l2	121.529	135.374	134.489	110.394	40.232	64.04	83.453	92.168	50.158	48.155	65.923	38.99	SEC14-like lipid binding 2 [Source:MGI Symbol;Acc:MGI:1915065]	130.464	71.5553	-0.866521	0.00555278	0.0792488	75.2597	51.0227	-0.560739	0.0153059	0.0556696
ENSMUSG00000003604	Aven	6.859	7.921	6.462	10.063	6.234	7.683	9.039	8.412	8.739	8.042	6.898	7.276	apoptosis, caspase activation inhibitor [Source:MGI Symbol;Acc:MGI:1921518]	7.08067	7.99333	0.174912	0.854641	0.933443	8.73	7.40533	-0.237417	0.297705	0.513869
ENSMUSG00000003617	Cp	0.89	1.087	1.514	0.874	1.963	3.567	0.569	0.585	0.608	3.342	2.288	1.98	ceruloplasmin [Source:MGI Symbol;Acc:MGI:88476]	1.16367	2.13467	0.875333	0.144385	0.413592	0.587333	2.53667	2.11068	1.8972e-14	1.38008e-12
ENSMUSG00000003623	Crot	68.649	78.989	86.326	52.504	36.648	65.859	29.275	29.951	21.757	37.328	55.916	35.937	carnitine O-octanoyltransferase [Source:MGI Symbol;Acc:MGI:1921364]	77.988	51.6703	-0.593916	0.000551289	0.01987	26.9943	43.0603	0.673703	0.00549305	0.0244837
ENSMUSG00000003644	Rps6ka1	100.34	108.086	96.354	99.57	65.098	72.706	116.986	116.056	109.091	94.429	100.824	92.778	ribosomal protein S6 kinase polypeptide 1 [Source:MGI Symbol;Acc:MGI:104558]	101.593	79.1247	-0.360606	0.0680616	0.281028	114.044	96.0103	-0.248333	0.0817921	0.20396
ENSMUSG00000003657	Calb2	3.292	4.536	4.149	5.424	4.959	5.728	5.24	4.515	7.06	3.139	3.58	2.551	calbindin 2 [Source:MGI Symbol;Acc:MGI:101914]	3.99233	5.37033	0.427779	0.271139	0.560964	5.605	3.09	-0.859108	0.00103457	0.00624807
ENSMUSG00000003660	Snrnp200	16.864	16.41	14.35	17.229	12.257	15.153	15.948	14.813	14.46	16.254	12.549	12.238	small nuclear ribonucleoprotein 200 (U5) [Source:MGI Symbol;Acc:MGI:2444401]	15.8747	14.8797	-0.0933841	0.340924	0.629127	15.0737	13.6803	-0.139927	0.312963	0.531405
ENSMUSG00000003662	Ciao1	14.955	13.667	12.87	12.223	9.219	10.954	14.5	14.593	11.051	9.772	10.199	9.59	cytosolic iron-sulfur protein assembly 1 [Source:MGI Symbol;Acc:MGI:1346998]	13.8307	10.7987	-0.357018	0.038316	0.214311	13.3813	9.85367	-0.441489	0.0146656	0.0537576
ENSMUSG00000003665	Has1	0.077	0.08	0.061	0	0	0.604	0	0.018	0	0.103	0.12	0.019	hyaluronan synthase 1 [Source:MGI Symbol;Acc:MGI:106590]	0.0726667	0.201333	1.47022	0.513245	0.772421	0.006	0.0806667	3.74894	0.0900448	0.219202
ENSMUSG00000003680	Taf6l	2.326	2.126	2.112	2.714	1.464	1.46	2.52	2.428	2.055	2.021	2.033	1.467	TATA-box binding protein associated factor 6 like [Source:MGI Symbol;Acc:MGI:2444957]	2.188	1.87933	-0.219392	0.462895	0.734564	2.33433	1.84033	-0.343043	0.207359	0.401003
ENSMUSG00000003721	Insig2	13.32	11.97	14.133	10.66	11.663	16.877	7.72	8.801	6.91	11.473	15.316	15.918	insulin induced gene 2 [Source:MGI Symbol;Acc:MGI:1920249]	13.141	13.0667	-0.00818391	0.554567	0.794734	7.81033	14.2357	0.866054	0.000498104	0.00345148
ENSMUSG00000003731	Kpna6	16.146	16.811	15.549	16.706	13.084	15.376	13.555	14.9	14.555	12.786	12.741	11.105	karyopherin (importin) alpha 6 [Source:MGI Symbol;Acc:MGI:1100836]	16.1687	15.0553	-0.102926	0.407715	0.689934	14.3367	12.2107	-0.231568	0.272479	0.483292
ENSMUSG00000003746	Man1a	54.993	49.32	49.266	41.86	30.867	64.969	48.332	51.093	54.685	62.909	55.005	77.857	mannosidase 1, alpha [Source:MGI Symbol;Acc:MGI:104677]	51.193	45.8987	-0.157494	0.159444	0.434632	51.37	65.257	0.345207	0.0410172	0.120236
ENSMUSG00000003752	Itpkc	12.317	10.542	10.209	12.811	10.607	17.067	17.018	15.431	20.414	12.799	15.001	18.308	inositol 1,4,5-trisphosphate 3-kinase C [Source:MGI Symbol;Acc:MGI:2442554]	11.0227	13.495	0.291952	0.542567	0.78651	17.621	15.3693	-0.197241	0.305071	0.522786
ENSMUSG00000003762	Coq8b	7.422	7.961	8.454	8.126	7.816	7.239	9.711	8.831	11.947	7.865	9.353	10.735	coenzyme Q8B [Source:MGI Symbol;Acc:MGI:1924139]	7.94567	7.727	-0.0402599	0.519921	0.777044	10.163	9.31767	-0.125286	0.523974	0.737209
ENSMUSG00000003778	Brd8	8.893	9.365	6.905	9.05	4.747	6.961	6.198	6.425	7.225	8.956	7.832	5.971	bromodomain containing 8 [Source:MGI Symbol;Acc:MGI:1925906]	8.38767	6.91933	-0.277636	0.145292	0.414917	6.616	7.58633	0.197444	0.338357	0.559128
ENSMUSG00000003779	Kif20a	8.356	7.194	6.112	11.011	3.265	5.225	7.617	8.697	6.588	5.09	5.642	4.515	kinesin family member 20A [Source:MGI Symbol;Acc:MGI:1201682]	7.22067	6.50033	-0.151618	0.48318	0.749241	7.634	5.08233	-0.586948	0.00274774	0.0139995
ENSMUSG00000003808	Farsa	11.071	10.213	9.725	13.403	10.162	12.473	11.004	12.825	10.986	12.253	11.453	8.513	phenylalanyl-tRNA synthetase, alpha subunit [Source:MGI Symbol;Acc:MGI:1913840]	10.3363	12.0127	0.216832	0.715375	0.887401	11.605	10.7397	-0.111797	0.451354	0.672944
ENSMUSG00000003809	Gcdh	15.699	14.696	13.47	11.892	10.008	7.646	11.649	14.162	10.895	8.582	6.301	5.5	glutaryl-Coenzyme A dehydrogenase [Source:MGI Symbol;Acc:MGI:104541]	14.6217	9.84867	-0.570107	0.0213076	0.159847	12.2353	6.79433	-0.84865	8.01294e-05	0.000742624
ENSMUSG00000003810	Mast2	42.123	40.476	37.556	35.409	19.366	31.985	50.186	45.989	41.793	36.283	40.898	31.27	microtubule associated serine/threonine kinase 2 [Source:MGI Symbol;Acc:MGI:894676]	40.0517	28.92	-0.469795	0.0184867	0.148686	45.9893	36.1503	-0.34729	0.0286268	0.0904267
ENSMUSG00000003812	Dnase2a	2.497	1.531	2.461	2.435	2.216	3.48	1.66	1.483	2.403	3.771	3.084	3.016	deoxyribonuclease II alpha [Source:MGI Symbol;Acc:MGI:1329019]	2.163	2.71033	0.325437	0.472197	0.740548	1.84867	3.29033	0.831749	0.0123675	0.0469265
ENSMUSG00000003813	Rad23a	29.251	27.636	26.987	30.205	20.728	26.1	26.346	24.208	22.498	26.376	20.983	22.467	RAD23 homolog A, nucleotide excision repair protein [Source:MGI Symbol;Acc:MGI:105126]	27.958	25.6777	-0.122747	0.261655	0.550859	24.3507	23.2753	-0.0651594	0.81141	0.902263
ENSMUSG00000003814	Calr	272.838	289.231	244.94	323.406	218.341	291.536	303.884	303.033	277.772	273.024	254.549	296.894	calreticulin [Source:MGI Symbol;Acc:MGI:88252]	269.003	277.761	0.0462218	0.709591	0.884154	294.896	274.822	-0.101709	0.448423	0.670172
ENSMUSG00000003824	Syce2	3.621	3.224	4.071	5.902	1.809	2.815	3.831	4.493	5.42	1.822	2.434	2.317	synaptonemal complex central element protein 2 [Source:MGI Symbol;Acc:MGI:1919096]	3.63867	3.50867	-0.052487	0.670231	0.862749	4.58133	2.191	-1.06418	0.00285614	0.014428
ENSMUSG00000003847	Nfat5	5.369	4.424	4.399	4.623	3.847	5.467	5.733	4.705	6.894	10.498	7.036	4.956	nuclear factor of activated T cells 5 [Source:MGI Symbol;Acc:MGI:1859333]	4.73067	4.64567	-0.0261579	0.228732	0.516117	5.77733	7.49667	0.375846	0.0837964	0.207592
ENSMUSG00000003848	Nob1	9.86	8.815	10.008	13.25	8.382	10.49	11.247	11.895	9.665	8.754	9.273	9.438	NIN1/RPN12 binding protein 1 homolog [Source:MGI Symbol;Acc:MGI:1914869]	9.561	10.7073	0.163366	0.889499	0.951996	10.9357	9.155	-0.256409	0.205418	0.39832
ENSMUSG00000003849	Nqo1	27.923	33.653	32.895	30.787	29.713	9.032	13.971	19.808	14.61	14.603	9.327	10.026	NAD(P)H dehydrogenase, quinone 1 [Source:MGI Symbol;Acc:MGI:103187]	31.4903	23.1773	-0.442194	0.262531	0.55198	16.1297	11.3187	-0.511013	0.0207059	0.0705448
ENSMUSG00000003863	Ppfia3	2.781	2.908	3.482	3.082	1.449	3.19	3.194	3.336	3.302	2.624	2.678	4.394	protein tyrosine phosphatase, receptor type, f polypeptide (PTPRF), interacting protein (liprin), alpha 3 [Source:MGI Symbol;Acc:MGI:1924037]	3.057	2.57367	-0.248291	0.231493	0.519033	3.27733	3.232	-0.0200952	0.901564	0.951876
ENSMUSG00000003865	Gys1	3.666	3.722	4.216	4.13	4.258	3.916	4.051	3.947	4.289	4.406	3.94	2.706	glycogen synthase 1, muscle [Source:MGI Symbol;Acc:MGI:101805]	3.868	4.10133	0.0845052	0.837902	0.927487	4.09567	3.684	-0.152825	0.351963	0.574315
ENSMUSG00000003868	Ruvbl2	22.594	16.604	15.465	28.9	13.695	16.591	19.216	21.764	18.624	17.258	17.077	14.64	RuvB-like protein 2 [Source:MGI Symbol;Acc:MGI:1342299]	18.221	19.7287	0.114691	0.988038	1	19.868	16.325	-0.283364	0.0985215	0.233871
ENSMUSG00000003872	Lin7b	0.136	0.513	0	0.169	0.286	0.075	0.271	0.331	0.422	0	0.108	0.053	lin-7 homolog B, crumbs cell polarity complex component [Source:MGI Symbol;Acc:MGI:1330858]	0.216333	0.176667	-0.292226	0.852409	0.932402	0.341333	0.0536667	-2.66908	0.0527857	0.146056
ENSMUSG00000003873	Bax	23.73	22.091	24.437	50.552	50.61	67.466	24.488	27.793	26.729	53.811	59.215	56.25	BCL2-associated X protein [Source:MGI Symbol;Acc:MGI:99702]	23.4193	56.2093	1.26311	5.55e-10	1.92e-07	26.3367	56.4253	1.09927	1.24968e-09	4.25035e-08
ENSMUSG00000003882	Il7r	0.821	0.97	0.82	0.293	0.297	0.932	0.428	0.17	0.513	0.354	0.546	0.658	interleukin 7 receptor [Source:MGI Symbol;Acc:MGI:96562]	0.870333	0.507333	-0.778634	0.0258364	0.176263	0.370333	0.519333	0.487836	0.311395	0.529651
ENSMUSG00000003923	Tfam	38.677	29.865	33.573	32.81	10.173	19.358	17.553	19.849	13.379	15.288	17.661	11.887	transcription factor A, mitochondrial [Source:MGI Symbol;Acc:MGI:107810]	34.0383	20.7803	-0.711942	0.0571359	0.256959	16.927	14.9453	-0.179631	0.488893	0.70765
ENSMUSG00000003929	Zfp81	0.927	0.733	0.935	0.983	0.475	0.894	0.56	0.729	0.287	0.912	0.666	0.393	zinc finger protein 81 [Source:MGI Symbol;Acc:MGI:1890752]	0.865	0.784	-0.141846	0.380606	0.665142	0.525333	0.657	0.32266	0.76259	0.900178
ENSMUSG00000003934	Efnb3	0.43	0.46	0.644	0.3	0.29	0.467	0.301	0.342	0.181	0.421	0.369	0.171	ephrin B3 [Source:MGI Symbol;Acc:MGI:109196]	0.511333	0.352333	-0.537323	0.127217	0.387032	0.274667	0.320333	0.221892	0.805076	0.902263
ENSMUSG00000003948	Mmd	19.924	22.967	23.083	23.333	8.423	17.921	22.09	19.176	14.588	19.316	21.062	15.317	monocyte to macrophage differentiation-associated [Source:MGI Symbol;Acc:MGI:1914718]	21.9913	16.559	-0.40932	0.110348	0.359353	18.618	18.565	-0.00411279	0.805951	0.902263
ENSMUSG00000003949	Hlf	0.607	0.802	1.279	1.206	0.603	0.643	3.146	2.39	3.236	3.82	2.084	1.486	hepatic leukemia factor [Source:MGI Symbol;Acc:MGI:96108]	0.896	0.817333	-0.132574	0.610937	0.835001	2.924	2.46333	-0.247331	0.304458	0.521887
ENSMUSG00000003955	Fam162a	24.339	27.485	22.348	28.541	25.483	26.899	18.263	20.467	18.237	23.64	27.226	29.742	family with sequence similarity 162, member A [Source:MGI Symbol;Acc:MGI:1917436]	24.724	26.9743	0.125675	0.969106	0.995661	18.989	26.8693	0.500797	0.0295546	0.0927163
ENSMUSG00000003970	Rpl8	503.339	483.172	431.731	492.25	354.141	397.023	539.487	582.552	577.3	354.861	381.672	366.215	ribosomal protein L8 [Source:MGI Symbol;Acc:MGI:1350927]	472.747	414.471	-0.189797	0.196754	0.482333	566.446	367.583	-0.623871	4.40675e-05	0.00044776
ENSMUSG00000003974	Grm3	0	0	0	0	0	0	0	0	0	0.014	0	0	glutamate receptor, metabotropic 3 [Source:MGI Symbol;Acc:MGI:1351340]	0.001	0.001	0	1	1	0.001	0.00466667	2.22239	0.813667	0.902263
ENSMUSG00000003992	Ssbp2	2.927	2.781	3.515	3.446	4.036	6.102	3.906	2.844	3.1	4.122	2.627	3.512	single-stranded DNA binding protein 2 [Source:MGI Symbol;Acc:MGI:1914220]	3.07433	4.528	0.5586	0.123636	0.380803	3.28333	3.42033	0.0589757	0.298746	0.514718
ENSMUSG00000004018	Fancl	1.881	2.596	2.794	2.01	1.256	1.01	0.739	1.575	1.511	1.659	1.1	1.856	Fanconi anemia, complementation group L [Source:MGI Symbol;Acc:MGI:1914280]	2.42367	1.42533	-0.765892	0.0520921	0.24682	1.275	1.53833	0.270871	0.949665	0.981098
ENSMUSG00000004031	Brinp2	0.232	0.301	0.226	0.219	0.383	0.251	1.058	0.496	0.606	0.166	0.091	0.075	bone morphogenic protein/retinoic acid inducible neural-specific 2 [Source:MGI Symbol;Acc:MGI:2443333]	0.253	0.284333	0.168446	0.915798	0.964809	0.72	0.110667	-2.70178	7.8693e-08	1.72505e-06
ENSMUSG00000004032	Gstm5	20.952	17.908	18.5	20.027	16.957	18.161	16.038	20.039	18.56	12.125	13.625	11.693	glutathione S-transferase, mu 5 [Source:MGI Symbol;Acc:MGI:1309466]	19.12	18.3817	-0.0568149	0.510542	0.770318	18.2123	12.481	-0.545182	0.00582811	0.0256846
ENSMUSG00000004035	Gstm7	14.884	23.24	22.076	20.37	22.046	5.653	7.85	12.021	8.334	6.286	6.007	2.425	glutathione S-transferase, mu 7 [Source:MGI Symbol;Acc:MGI:1915562]	20.0667	16.023	-0.324657	0.409246	0.691071	9.40167	4.906	-0.938369	0.000984994	0.00599864
ENSMUSG00000004038	Gstm3	470.341	420.985	530.997	357.588	64.948	31.835	90.777	158.112	58.679	66.204	37.101	21.87	glutathione S-transferase, mu 3 [Source:MGI Symbol;Acc:MGI:106026]	474.108	151.457	-1.64631	0.10395	0.347818	102.523	41.725	-1.29696	0.0264646	0.0855992
ENSMUSG00000004040	Stat3	40.633	38.467	37.926	38.276	37.334	59.957	37.966	38.661	43.57	48.632	54.269	50.442	signal transducer and activator of transcription 3 [Source:MGI Symbol;Acc:MGI:103038]	39.0087	45.189	0.212177	0.854158	0.933204	40.0657	51.1143	0.351361	0.034287	0.104509
ENSMUSG00000004043	Stat5a	1.934	1.895	1.875	1.993	2.195	2.169	1.968	1.731	2.348	1.516	1.896	1.721	signal transducer and activator of transcription 5A [Source:MGI Symbol;Acc:MGI:103036]	1.90133	2.119	0.156372	0.448012	0.719985	2.01567	1.711	-0.236417	0.270777	0.481423
ENSMUSG00000004044	Cavin1	9.631	10.472	10.437	11.758	12.184	29.276	10.1	11.685	13.062	16.445	11.462	9.743	caveolae associated 1 [Source:MGI Symbol;Acc:MGI:1277968]	10.18	17.7393	0.801214	0.0374045	0.211959	11.6157	12.55	0.111615	0.717257	0.868407
ENSMUSG00000004054	Map3k11	34.32	29.61	32.1	28.883	18.958	28.41	35.241	33.998	36.913	26.585	31.903	28.498	mitogen-activated protein kinase kinase kinase 11 [Source:MGI Symbol;Acc:MGI:1346880]	32.01	25.417	-0.332729	0.0376469	0.212787	35.384	28.9953	-0.287276	0.0567591	0.154366
ENSMUSG00000004056	Akt2	24.785	22.647	23.246	26.414	23.263	28.256	24.444	25.199	24.412	25.09	24.409	20.245	thymoma viral proto-oncogene 2 [Source:MGI Symbol;Acc:MGI:104874]	23.5593	25.9777	0.140973	0.684633	0.871463	24.685	23.248	-0.086528	0.274492	0.485691
ENSMUSG00000004069	Dnaja3	26.401	29.534	26.318	30.686	19.807	18.367	22.93	24.627	17.797	19.039	17.784	14.96	DnaJ heat shock protein family (Hsp40) member A3 [Source:MGI Symbol;Acc:MGI:1933786]	27.4177	22.9533	-0.256402	0.223618	0.511221	21.7847	17.261	-0.335797	0.0615372	0.164573
ENSMUSG00000004070	Hmox2	29.663	29.034	29.934	30.974	19.636	20.866	27.027	27.98	27.804	23.862	25.17	20.545	heme oxygenase 2 [Source:MGI Symbol;Acc:MGI:109373]	29.5437	23.8253	-0.310352	0.154339	0.427339	27.6037	23.1923	-0.251212	0.0641463	0.169726
ENSMUSG00000004071	Cdip1	44.562	46.016	47.736	38.357	27.406	22.267	36.284	39.375	29.214	27.531	34.159	25.338	cell death inducing Trp53 target 1 [Source:MGI Symbol;Acc:MGI:1913876]	46.1047	29.3433	-0.65188	0.0111806	0.114762	34.9577	29.0093	-0.269092	0.119205	0.269781
ENSMUSG00000004085	Map3k20	4.523	4.819	5.36	6.117	7.279	8.326	3.419	3.331	2.834	9.686	7.652	4.841	mitogen-activated protein kinase kinase kinase 20 [Source:MGI Symbol;Acc:MGI:2443258]	4.90067	7.24067	0.563145	0.0383108	0.214311	3.19467	7.393	1.21049	1.87028e-06	2.94975e-05
ENSMUSG00000004096	Cwc15	41.538	40.36	40.538	42.239	29.48	49.333	25.847	27.341	25.144	35.66	35.572	36.886	CWC15 spliceosome-associated protein [Source:MGI Symbol;Acc:MGI:1913320]	40.812	40.3507	-0.0164009	0.471987	0.740427	26.1107	36.0393	0.464933	0.0167801	0.059919
ENSMUSG00000004098	Col5a3	0.48	0.506	0.447	0.549	0.83	1.25	0.163	0.276	0.188	0.529	0.343	0.286	collagen, type V, alpha 3 [Source:MGI Symbol;Acc:MGI:1858212]	0.477667	0.876333	0.875476	0.0400193	0.218789	0.209	0.386	0.885098	0.0650539	0.171761
ENSMUSG00000004099	Dnmt1	11.531	11.349	9.712	16.022	7.657	7.839	12.154	11.282	11.898	11.336	9.824	6.798	DNA methyltransferase (cytosine-5) 1 [Source:MGI Symbol;Acc:MGI:94912]	10.864	10.506	-0.0483419	0.677783	0.867245	11.778	9.31933	-0.337796	0.0507758	0.141749
ENSMUSG00000004100	Ppan	4.894	5.266	5.371	11.606	7.492	9.651	9.09	9.716	7.509	11.924	11.314	7.437	peter pan homolog [Source:MGI Symbol;Acc:MGI:2178445]	5.177	9.583	0.888361	0.00509312	0.0755767	8.77167	10.225	0.221178	0.482436	0.700985
ENSMUSG00000004105	Angptl2	3.594	4.289	4.081	5.308	4.992	6.495	4.503	3.681	5.494	8.862	5.231	3.99	angiopoietin-like 2 [Source:MGI Symbol;Acc:MGI:1347002]	3.988	5.59833	0.489332	0.112129	0.362503	4.55933	6.02767	0.402777	0.183318	0.367295
ENSMUSG00000004110	Cacna1e	0.203	0.324	0.212	0.281	0.169	1.357	0.539	0.351	0.407	0.671	0.428	0.117	calcium channel, voltage-dependent, R type, alpha 1E subunit [Source:MGI Symbol;Acc:MGI:106217]	0.246333	0.602333	1.28995	0.631269	0.845437	0.432333	0.405333	-0.0930353	0.429117	0.652648
ENSMUSG00000004113	Cacna1b	0.326	0.587	0.352	0.396	0.285	0.386	0.753	0.272	0.431	0.405	0.246	0.064	calcium channel, voltage-dependent, N type, alpha 1B subunit [Source:MGI Symbol;Acc:MGI:88296]	0.421667	0.355667	-0.245577	0.393627	0.677253	0.485333	0.238333	-1.026	0.0981488	0.233197
ENSMUSG00000004127	Trmt10a	1.821	0.753	0.912	2.319	0.49	2.733	0.198	0.576	0.627	1.275	0.855	1.193	tRNA methyltransferase 10A [Source:MGI Symbol;Acc:MGI:1920421]	1.162	1.84733	0.668834	0.441477	0.714936	0.467	1.10767	1.24603	0.00148693	0.00849363
ENSMUSG00000004151	Etv1	1.447	1.151	2.244	1.429	1.72	2.62	0.687	0.741	0.983	3.019	1.355	1.293	ets variant 1 [Source:MGI Symbol;Acc:MGI:99254]	1.614	1.923	0.252718	0.251448	0.540316	0.803667	1.889	1.23295	0.0175548	0.0620387
ENSMUSG00000004187	Kifc2	0.738	0.947	0.916	0.65	0.613	0.717	1.29	1.597	1.326	1.517	1.816	1.067	kinesin family member C2 [Source:MGI Symbol;Acc:MGI:109187]	0.867	0.66	-0.393566	0.151266	0.423588	1.40433	1.46667	0.0626556	0.933031	0.970762
ENSMUSG00000004207	Psap	224.865	221.312	214.933	187.42	156.163	189.106	181.443	168.608	180.385	198.314	171.863	158.413	prosaposin [Source:MGI Symbol;Acc:MGI:97783]	220.37	177.563	-0.311597	0.0204494	0.156731	176.812	176.197	-0.00502956	0.797068	0.902263
ENSMUSG00000004221	Ikbkg	10.652	9.489	12.012	9.152	8.215	8.831	9.866	9.223	8.708	8.921	8.542	9.521	inhibitor of kappaB kinase gamma [Source:MGI Symbol;Acc:MGI:1338074]	10.7177	8.73267	-0.295497	0.132757	0.395884	9.26567	8.99467	-0.042825	0.877291	0.936768
ENSMUSG00000004231	Pax2	0	0	0	0	0	0	0	0	0	0	0	0	paired box 2 [Source:MGI Symbol;Acc:MGI:97486]	0.001	0.001	0	1	1	0.001	0.001	0	1	1
ENSMUSG00000004233	Wars2	2.998	2.542	1.521	1.826	1.216	1.194	2.349	1.916	1.657	1.586	1.136	1.369	tryptophanyl tRNA synthetase 2 (mitochondrial) [Source:MGI Symbol;Acc:MGI:1917810]	2.35367	1.412	-0.73717	0.0276882	0.182088	1.974	1.36367	-0.533631	0.0603768	0.162176
ENSMUSG00000004263	Atn1	16.704	17.303	18.291	16.113	12.264	19.568	23.845	20.584	21.232	24.9	22.32	24.272	atrophin 1 [Source:MGI Symbol;Acc:MGI:104725]	17.4327	15.9817	-0.125375	0.160062	0.435522	21.887	23.8307	0.122745	0.51745	0.731789
ENSMUSG00000004264	Phb2	127.057	129.954	111.84	138.872	73.367	77.795	130.004	144.601	112.499	85.246	85.469	75.664	prohibitin 2 [Source:MGI Symbol;Acc:MGI:102520]	122.95	96.678	-0.346816	0.159379	0.434624	129.035	82.1263	-0.651842	0.000180932	0.00147848
ENSMUSG00000004266	Ptpn6	19.343	20.14	19.826	16.455	10.993	16.424	20.266	11.836	18.983	14.575	14.98	16.746	protein tyrosine phosphatase, non-receptor type 6 [Source:MGI Symbol;Acc:MGI:96055]	19.7697	14.624	-0.434951	0.0112628	0.115409	17.0283	15.4337	-0.141856	0.471561	0.691128
ENSMUSG00000004267	Eno2	0.908	0.991	1.204	1.487	1.157	2.144	1.584	1.492	1.807	1.842	1.974	0.917	enolase 2, gamma neuronal [Source:MGI Symbol;Acc:MGI:95394]	1.03433	1.596	0.625759	0.328581	0.617949	1.62767	1.57767	-0.0450129	0.261878	0.471528
ENSMUSG00000004268	Emg1	38.841	41.05	36.848	54.424	28.136	38.339	48.402	55.835	46.681	26.516	34.474	27.562	EMG1 N1-specific pseudouridine methyltransferase [Source:MGI Symbol;Acc:MGI:1315195]	38.913	40.2997	0.0505157	0.737651	0.900229	50.306	29.5173	-0.769168	7.27214e-05	0.000681768
ENSMUSG00000004270	Lpcat3	156.249	159.782	154.892	121.29	75.115	129.862	162.311	195.64	160.274	139.931	151.486	191.575	lysophosphatidylcholine acyltransferase 3 [Source:MGI Symbol;Acc:MGI:1315211]	156.974	108.756	-0.529438	0.00259231	0.0510042	172.742	160.997	-0.101579	0.535295	0.742713
ENSMUSG00000004285	Atp6v1f	53.354	53.844	52.192	52.224	37.082	62.493	49.682	53.261	60.1	34.38	45.319	39.095	ATPase, H+ transporting, lysosomal V1 subunit F [Source:MGI Symbol;Acc:MGI:1913394]	53.13	50.5997	-0.0703988	0.298029	0.586872	54.3477	39.598	-0.456791	0.0115649	0.0445161
ENSMUSG00000004296	Il12b	0.13	0.113	0.321	0.045	0.023	0.177	0	0	0	0.023	0.045	0.104	interleukin 12b [Source:MGI Symbol;Acc:MGI:96540]	0.188	0.0816667	-1.20291	0.190669	0.474959	0.001	0.0573333	5.8413	0.122092	0.27442
ENSMUSG00000004317	Clcn5	7.517	7.861	6.624	7.868	7.93	7.434	6.187	4.96	6.51	12.2	9.237	11.366	chloride channel, voltage-sensitive 5 [Source:MGI Symbol;Acc:MGI:99486]	7.334	7.744	0.0784787	0.847196	0.930065	5.88567	10.9343	0.893588	2.55723e-07	5.04707e-06
ENSMUSG00000004319	Clcn3	24.877	23.55	24.567	21.29	22.804	23.894	14.41	13.21	13.121	26.623	27.56	25.274	chloride channel, voltage-sensitive 3 [Source:MGI Symbol;Acc:MGI:103555]	24.3313	22.6627	-0.102498	0.254483	0.54331	13.5803	26.4857	0.963693	2.43375e-08	6.11766e-07
ENSMUSG00000004328	Hif3a	0.151	0.157	0.08	0.164	0.144	0.309	0.492	0.287	0.773	0.432	0.334	1.298	hypoxia inducible factor 3, alpha subunit [Source:MGI Symbol;Acc:MGI:1859778]	0.129333	0.205667	0.669214	0.584036	0.81409	0.517333	0.688	0.411314	0.167487	0.344613
ENSMUSG00000004341	Gpx6	0	0	0.032	0	0.063	0	0.03	0	0.033	0.032	0.031	0	glutathione peroxidase 6 [Source:MGI Symbol;Acc:MGI:1922762]	0.0106667	0.021	0.97728	0.824405	0.920236	0.021	0.021	0	0.999999	1
ENSMUSG00000004344	Gpx5	0	0	0	0	0.025	0	0.024	0.045	0	0.026	0	0.093	glutathione peroxidase 5 [Source:MGI Symbol;Acc:MGI:104886]	0.001	0.00833333	3.05889	0.813667	0.917672	0.023	0.0396667	0.786293	0.752421	0.892364
ENSMUSG00000004347	Pde1c	0.119	0.146	0.203	0.226	0.226	0.631	0.166	0.135	0.159	0.619	0.394	0.184	phosphodiesterase 1C [Source:MGI Symbol;Acc:MGI:108413]	0.156	0.361	1.21045	0.222996	0.510644	0.153333	0.399	1.37972	0.00707159	0.0300103
ENSMUSG00000004356	Utp20	1.981	2.689	2.149	3.99	3.418	5.002	1.763	1.948	1.491	6.027	5.2	2.721	UTP20 small subunit processome component [Source:MGI Symbol;Acc:MGI:1917933]	2.273	4.13667	0.863871	0.000606739	0.020809	1.734	4.64933	1.42292	2.80151e-05	0.000305148
ENSMUSG00000004359	Spic	0	0.08	0	0.061	0.031	0	0.093	0	0.033	0.1	0.072	0.086	Spi-C transcription factor (Spi-1/PU.1 related) [Source:MGI Symbol;Acc:MGI:1341168]	0.0266667	0.0306667	0.201634	0.84336	0.929139	0.042	0.086	1.03395	0.548513	0.751969
ENSMUSG00000004360	9330159F19Rik	0.101	0.087	0.044	0.085	0.172	0.318	0.07	0.064	0.053	0.175	0.104	0.067	RIKEN cDNA 9330159F19 gene [Source:MGI Symbol;Acc:MGI:3036239]	0.0773333	0.191667	1.30944	0.179455	0.46036	0.0623333	0.115333	0.887734	0.400864	0.624324
ENSMUSG00000004364	Cul3	27.29	30.922	30.46	22.896	21.019	28.151	18.184	14.175	15.071	23.732	23.101	18.651	cullin 3 [Source:MGI Symbol;Acc:MGI:1347360]	29.5573	24.022	-0.29916	0.00982967	0.107182	15.81	21.828	0.465343	0.0281892	0.0894724
ENSMUSG00000004366	Sst	62.268	70.512	81.162	74.489	55.615	64.468	39.332	33.289	45.666	47.51	53.982	44.536	somatostatin [Source:MGI Symbol;Acc:MGI:98326]	71.314	64.8573	-0.136916	0.274595	0.564599	39.429	48.676	0.303953	0.115565	0.263579
ENSMUSG00000004371	Il11	0	0	0.022	0.042	0	0.254	0.04	0.152	0	0.096	0.215	0.078	interleukin 11 [Source:MGI Symbol;Acc:MGI:107613]	0.00733333	0.0986667	3.75002	0.25482	0.543581	0.064	0.129667	1.01866	0.306979	0.524593
ENSMUSG00000004383	Large1	1.773	2.431	2.066	2.105	2.388	3.276	1.751	2.123	2.008	2.657	2.223	2.759	LARGE xylosyl- and glucuronyltransferase 1 [Source:MGI Symbol;Acc:MGI:1342270]	2.09	2.58967	0.309263	0.568704	0.804698	1.96067	2.54633	0.377077	0.127046	0.28232
ENSMUSG00000004393	Ddx56	8.358	9.192	8.997	16.281	11.664	11.923	10.481	12.036	11.643	11.66	10.721	9.488	DEAD box helicase 56 [Source:MGI Symbol;Acc:MGI:1277172]	8.849	13.2893	0.586682	0.0814109	0.307563	11.3867	10.623	-0.100154	0.465533	0.68542
ENSMUSG00000004394	Tmed4	116.533	126.824	116.989	105.947	83.556	80.795	119.415	131.266	119.866	99.872	111.662	89.402	transmembrane p24 trafficking protein 4 [Source:MGI Symbol;Acc:MGI:1915070]	120.115	90.0993	-0.414832	0.0297667	0.188193	123.516	100.312	-0.3002	0.0465531	0.132282
ENSMUSG00000004415	Col26a1	0	0.015	0.016	0.015	0.045	0.04	0.029	0.028	0	0.063	0	0	collagen, type XXVI, alpha 1 [Source:MGI Symbol;Acc:MGI:2155345]	0.0103333	0.0333333	1.68966	0.442294	0.715389	0.019	0.021	0.14439	1	1
ENSMUSG00000004446	Bid	9.547	6.638	7.2	6.769	3.222	9.499	8.837	8.394	9.053	4.401	5.715	3.281	BH3 interacting domain death agonist [Source:MGI Symbol;Acc:MGI:108093]	7.795	6.49667	-0.262849	0.18685	0.470035	8.76133	4.46567	-0.972275	2.53612e-05	0.000280738
ENSMUSG00000004451	Ralb	21.054	20.728	20.677	22.665	18.16	31.313	20.178	19.265	25.987	25.291	23.332	29.074	v-ral simian leukemia viral oncogene B [Source:MGI Symbol;Acc:MGI:1927244]	20.8197	24.046	0.20785	0.787546	0.917672	21.81	25.899	0.247907	0.215523	0.411027
ENSMUSG00000004455	Ppp1cc	120.951	114.828	117.318	113.604	74.907	80.153	116.858	115.404	120.279	81.276	91.948	76.132	protein phosphatase 1 catalytic subunit gamma [Source:MGI Symbol;Acc:MGI:104872]	117.699	89.5547	-0.394262	0.0477558	0.236998	117.514	83.1187	-0.499584	0.00101304	0.00614415
ENSMUSG00000004460	Dnajb11	49.317	57.162	51.222	62.757	49.705	58.326	45.78	50.055	42.9	48.389	49.938	54.792	DnaJ heat shock protein family (Hsp40) member B11 [Source:MGI Symbol;Acc:MGI:1915088]	52.567	56.9293	0.115015	0.951599	0.985398	46.245	51.0397	0.142322	0.529027	0.740837
ENSMUSG00000004462	Tbccd1	7.475	6.945	6.332	6.449	5.71	4.444	7.582	6.684	5.848	6.751	6.108	5.524	TBCC domain containing 1 [Source:MGI Symbol;Acc:MGI:1917823]	6.91733	5.53433	-0.321806	0.121502	0.377298	6.70467	6.12767	-0.129828	0.218327	0.414468
ENSMUSG00000004473	Clec11a	0.379	0.281	0.258	0.334	0.268	0.628	0.335	0.227	0.223	0.247	0.24	0.156	C-type lectin domain family 11, member a [Source:MGI Symbol;Acc:MGI:1298219]	0.306	0.41	0.422092	0.678626	0.867811	0.261667	0.214333	-0.287874	0.593967	0.789956
ENSMUSG00000004500	Zfp324	1.116	1.158	1.673	1.529	1.937	1.473	1.532	1.668	1.268	1.397	1.089	1.291	zinc finger protein 324 [Source:MGI Symbol;Acc:MGI:2444641]	1.31567	1.64633	0.323462	0.494369	0.756951	1.48933	1.259	-0.242388	0.315658	0.534493
ENSMUSG00000004508	Gab2	6.221	5.515	4.921	3.927	2.88	6.043	6.691	4.982	6.646	7.405	6.191	6.548	growth factor receptor bound protein 2-associated protein 2 [Source:MGI Symbol;Acc:MGI:1333854]	5.55233	4.28333	-0.37436	0.0289223	0.185853	6.10633	6.71467	0.137009	0.591046	0.787914
ENSMUSG00000004530	Coro1c	72.352	70.59	71.186	82.99	57.191	92.146	88.418	85.999	101.219	101.799	95.951	102.49	coronin, actin binding protein 1C [Source:MGI Symbol;Acc:MGI:1345964]	71.376	77.4423	0.117683	0.879154	0.945799	91.8787	100.08	0.123352	0.511148	0.725978
ENSMUSG00000004535	Tax1bp1	60.983	72.408	62.715	42.947	46.134	82.175	51.451	45.353	44.748	78.065	102.092	67.015	Tax1 (human T cell leukemia virus type I) binding protein 1 [Source:MGI Symbol;Acc:MGI:1289308]	65.3687	57.0853	-0.195479	0.0835721	0.31156	47.184	82.3907	0.804183	3.57205e-05	0.000375803
ENSMUSG00000004540	Psg17	0	0	0	0.02	0.08	0.026	0.076	0.072	0.106	0.082	0.02	0.055	pregnancy specific beta-1-glycoprotein 17 [Source:MGI Symbol;Acc:MGI:1347250]	0.001	0.042	5.39232	0.206466	0.492503	0.0846667	0.0523333	-0.694064	0.599048	0.793359
ENSMUSG00000004542	Psg19	0	0	0	0	0	0	0	0	0	0	0	0	pregnancy specific beta-1-glycoprotein 19 [Source:MGI Symbol;Acc:MGI:1347252]	0.001	0.001	0	1	1	0.001	0.001	0	1	1
ENSMUSG00000004552	Ctse	0.341	0.414	0.864	0.508	125.569	0.595	0.431	0.212	0.417	0.673	0.415	0.712	cathepsin E [Source:MGI Symbol;Acc:MGI:107361]	0.539667	42.224	6.28985	1	1	0.353333	0.6	0.763933	0.184949	0.36965
ENSMUSG00000004558	Ndrg2	12.28	13.28	13.566	11.93	9.574	7.422	12.174	12.582	10.622	9.294	7.518	7.278	N-myc downstream regulated gene 2 [Source:MGI Symbol;Acc:MGI:1352498]	13.042	9.642	-0.435761	0.0565565	0.255594	11.7927	8.03	-0.554418	0.00385289	0.0183501
ENSMUSG00000004561	Mettl17	6.201	6.239	6.549	5.677	2.162	6.231	7.576	7.876	4.913	3.187	4.228	9.508	methyltransferase like 17 [Source:MGI Symbol;Acc:MGI:1098577]	6.32967	4.69	-0.432542	0.0194644	0.152897	6.78833	5.641	-0.267106	0.0015733	0.00889278
ENSMUSG00000004562	Arhgef40	1.784	1.562	2.785	1.732	2.941	4.796	1.596	2.691	3.102	4.05	3.261	3.525	Rho guanine nucleotide exchange factor (GEF) 40 [Source:MGI Symbol;Acc:MGI:2685515]	2.04367	3.15633	0.62709	0.146524	0.417357	2.463	3.612	0.552381	0.000696351	0.00454759
ENSMUSG00000004565	Pnpla6	12.788	16.274	14.879	16.288	9.251	15.77	18.643	18.177	18.31	18.789	17.097	14.875	patatin-like phospholipase domain containing 6 [Source:MGI Symbol;Acc:MGI:1354723]	14.647	13.7697	-0.0891116	0.0847925	0.314388	18.3767	16.9203	-0.119117	0.150232	0.319885
ENSMUSG00000004567	Mcoln1	12.545	14.153	13.695	14.289	14.156	11.251	12.788	13.615	14.144	13.321	11.628	12.391	mucolipin 1 [Source:MGI Symbol;Acc:MGI:1890498]	13.4643	13.232	-0.0251117	0.594681	0.823286	13.5157	12.4467	-0.118873	0.513852	0.728839
ENSMUSG00000004568	Arhgef18	9.305	11.164	10.08	9.486	8.665	7.497	11.552	9.884	10.655	9.154	9.35	8.145	rho/rac guanine nucleotide exchange factor (GEF) 18 [Source:MGI Symbol;Acc:MGI:2142567]	10.183	8.54933	-0.252279	0.141545	0.409368	10.697	8.883	-0.268087	0.0448212	0.128715
ENSMUSG00000004591	Pkn2	12.926	12.31	12.255	7.88	7.381	12.777	11.533	9.316	9.406	13.057	11.739	10.852	protein kinase N2 [Source:MGI Symbol;Acc:MGI:109211]	12.497	9.346	-0.419161	0.00759345	0.0926129	10.085	11.8827	0.236648	0.221156	0.418147
ENSMUSG00000004609	Cd33	1.754	2.089	1.733	1.371	2.1	2.932	0.22	0.211	0.361	1.892	0.726	1.352	CD33 antigen [Source:MGI Symbol;Acc:MGI:99440]	1.85867	2.13433	0.199517	0.469412	0.739738	0.264	1.32333	2.32557	4.87663e-10	1.84525e-08
ENSMUSG00000004610	Etfb	125.449	133.148	136.731	125.797	84.873	100.863	137.329	152.25	155.437	80.747	88.169	90.17	electron transferring flavoprotein, beta polypeptide [Source:MGI Symbol;Acc:MGI:106098]	131.776	103.844	-0.343665	0.0453242	0.231087	148.339	86.362	-0.780426	2.07931e-06	3.24781e-05
ENSMUSG00000004612	Nkg7	9.476	7.068	10.524	5.471	5.229	5.741	8.417	6.79	9.262	3.04	7.629	3.526	natural killer cell group 7 sequence [Source:MGI Symbol;Acc:MGI:1931250]	9.02267	5.48033	-0.71929	0.00300106	0.0553085	8.15633	4.73167	-0.785572	0.0214777	0.0725779
ENSMUSG00000004626	Stxbp2	75.892	75.244	74.626	74.557	64.456	63.969	75.425	81.692	77.816	73.837	64.538	74.228	syntaxin binding protein 2 [Source:MGI Symbol;Acc:MGI:107370]	75.254	67.6607	-0.153451	0.227436	0.515209	78.311	70.8677	-0.144087	0.188128	0.374199
ENSMUSG00000004630	Pcp2	0	0.05	0.051	0	0	0	0	0.042	0	0	0	0	Purkinje cell protein 2 (L7) [Source:MGI Symbol;Acc:MGI:97508]	0.0336667	0.001	-5.07325	0.422788	0.701036	0.014	0.001	-3.80735	0.645455	0.818513
ENSMUSG00000004631	Sgce	2.526	1.901	2.961	3.257	3.267	6.722	1.445	0.897	1.234	5.578	3.722	4.118	sarcoglycan, epsilon [Source:MGI Symbol;Acc:MGI:1329042]	2.46267	4.41533	0.842301	0.0533377	0.249034	1.192	4.47267	1.90775	6.71466e-10	2.44222e-08
ENSMUSG00000004633	Chn2	20.4	20.469	19.226	21.384	17.251	21.744	21.171	21.767	22.011	22.794	27.132	26.649	chimerin 2 [Source:MGI Symbol;Acc:MGI:1917243]	20.0317	20.1263	0.0068019	0.552496	0.793105	21.6497	25.525	0.237566	0.140012	0.303638
ENSMUSG00000004637	Wwox	3.231	2.853	3.578	2.9	2.213	3.396	2.611	2.979	2.684	3.77	3.591	2.856	WW domain-containing oxidoreductase [Source:MGI Symbol;Acc:MGI:1931237]	3.22067	2.83633	-0.183332	0.241428	0.530578	2.758	3.40567	0.304315	0.257485	0.466481
ENSMUSG00000004642	Slbp	24.194	23.5	22.991	28.416	13.204	17.553	16.794	16.455	16.374	15.223	18.173	15.826	stem-loop binding protein [Source:MGI Symbol;Acc:MGI:108402]	23.5617	19.7243	-0.256465	0.222851	0.510644	16.541	16.4073	-0.0117057	0.781807	0.902263
ENSMUSG00000004651	Tyr	0	0	0	0	0	0	0	0	0	0	0	0	tyrosinase [Source:MGI Symbol;Acc:MGI:98880]	0.001	0.001	0	1	1	0.001	0.001	0	1	1
ENSMUSG00000004654	Ghrhr	0	0.118	0.028	0.107	0.135	0	0.077	0.024	0.086	0	0.054	0.05	growth hormone releasing hormone receptor [Source:MGI Symbol;Acc:MGI:95710]	0.0486667	0.0806667	0.729039	0.654607	0.852247	0.0623333	0.0346667	-0.846455	0.668542	0.8346
ENSMUSG00000004655	Aqp1	117.024	95.87	128.337	75.994	28.882	149.737	163.517	164.013	184.356	75.228	105.148	126.163	aquaporin 1 [Source:MGI Symbol;Acc:MGI:103201]	113.744	84.871	-0.422443	0.104494	0.349239	170.629	102.18	-0.739752	0.000376951	0.00274541
ENSMUSG00000004661	Arid3b	1.778	1.736	1.673	1.452	1.435	2.261	3.27	2.912	3.286	2.727	2.479	2.457	AT rich interactive domain 3B (BRIGHT-like) [Source:MGI Symbol;Acc:MGI:1930768]	1.729	1.716	-0.0108883	0.44204	0.715389	3.156	2.55433	-0.30515	0.103421	0.242627
ENSMUSG00000004665	Cnn2	11.163	10.01	11.513	9.578	8.09	15.183	7.896	4.718	7.62	13.574	10.65	10.275	calponin 2 [Source:MGI Symbol;Acc:MGI:105093]	10.8953	10.9503	0.00726445	0.488228	0.752264	6.74467	11.4997	0.769773	0.000643047	0.00424144
ENSMUSG00000004667	Polr2e	25.008	25.462	23.366	27.404	20.994	24.629	23.347	26.175	23.778	19.755	21.176	17.452	polymerase (RNA) II (DNA directed) polypeptide E [Source:MGI Symbol;Acc:MGI:1913670]	24.612	24.3423	-0.0158944	0.534234	0.785566	24.4333	19.461	-0.328265	0.056462	0.15384
ENSMUSG00000004668	Abca13	0.015	0.003	0.005	0	0.016	0.01	0	0	0	0.003	0	0	ATP-binding cassette, sub-family A (ABC1), member 13 [Source:MGI Symbol;Acc:MGI:2388707]	0.00766667	0.00866667	0.176878	0.999999	1	0.001	0.001	0	0.813667	0.902263
ENSMUSG00000004677	Myo9b	3.876	4.079	4.084	4.403	4.4	5.208	4.245	4.695	4.565	7.58	5.859	5.497	myosin IXb [Source:MGI Symbol;Acc:MGI:106624]	4.013	4.67033	0.218844	0.6625	0.857335	4.50167	6.312	0.487638	0.0155424	0.056392
ENSMUSG00000004698	Hdac9	0.398	0.564	0.333	0.292	0.324	0.61	0.225	0.158	0.209	0.646	0.804	0.226	histone deacetylase 9 [Source:MGI Symbol;Acc:MGI:1931221]	0.431667	0.408667	-0.0789931	0.422539	0.701036	0.197333	0.558667	1.50135	0.00663068	0.0285164
ENSMUSG00000004707	Ly9	1.619	1.279	1.288	0.784	0.894	1.238	1.298	0.222	0.962	1.163	1.705	1.108	lymphocyte antigen 9 [Source:MGI Symbol;Acc:MGI:96885]	1.39533	0.972	-0.521582	0.0451507	0.230734	0.827333	1.32533	0.679815	0.162669	0.337495
ENSMUSG00000004709	Cd244a	2.353	1.671	2.329	1.391	1.284	2.092	1.114	0.999	0.825	1.321	1.172	1.28	CD244 molecule A [Source:MGI Symbol;Acc:MGI:109294]	2.11767	1.589	-0.414356	0.0443074	0.228562	0.979333	1.25767	0.360878	0.263229	0.473053
ENSMUSG00000004730	Adgre1	4.813	3.815	6.691	4.281	3.475	10.279	0.431	0.568	0.755	4.669	3.481	4.052	adhesion G protein-coupled receptor E1 [Source:MGI Symbol;Acc:MGI:106912]	5.10633	6.01167	0.235477	0.752537	0.908868	0.584667	4.06733	2.7984	1.50875e-21	3.09068e-19
ENSMUSG00000004748	Mtfp1	19.604	20.271	19.647	16.208	7.588	7.095	20.154	22.361	14.855	9.46	10.95	8.008	mitochondrial fission process 1 [Source:MGI Symbol;Acc:MGI:1916686]	19.8407	10.297	-0.946236	0.00562617	0.0796683	19.1233	9.47267	-1.01349	7.9197e-06	0.000103101
ENSMUSG00000004768	Rab23	0.755	0.727	0.71	0.912	1.263	1.311	0.89	0.556	0.595	1.178	1.155	0.934	RAB23, member RAS oncogene family [Source:MGI Symbol;Acc:MGI:99833]	0.730667	1.162	0.669325	0.0811576	0.30735	0.680333	1.089	0.67869	0.0455139	0.130152
ENSMUSG00000004771	Rab11a	96.088	85.235	82.71	90.83	77.69	145.707	73.084	71.123	83.616	91.255	88.618	104.33	RAB11A, member RAS oncogene family [Source:MGI Symbol;Acc:MGI:1858202]	88.011	104.742	0.251089	0.783228	0.917672	75.941	94.7343	0.319008	0.0754722	0.191963
ENSMUSG00000004788	Eif2b2	19.704	18.618	19.158	20.68	16.987	20.395	21.014	19.693	18.81	16.407	15.273	16.138	eukaryotic translation initiation factor 2B, subunit 2 beta [Source:MGI Symbol;Acc:MGI:2145118]	19.16	19.354	0.0145342	0.602207	0.827941	19.839	15.9393	-0.315748	0.059877	0.160954
ENSMUSG00000004789	Dlst	162.455	180.102	152.699	163.839	97.127	105.764	151.832	163.903	154.583	131.3	130.241	117.496	dihydrolipoamide S-succinyltransferase (E2 component of 2-oxo-glutarate complex) [Source:MGI Symbol;Acc:MGI:1926170]	165.085	122.243	-0.433456	0.0585984	0.259254	156.773	126.346	-0.311298	0.0319081	0.0984875
ENSMUSG00000004791	Pgf	0.458	0.265	0.378	0.761	1.301	1.113	0.151	0.285	0.336	0.765	0.584	1.055	placental growth factor [Source:MGI Symbol;Acc:MGI:105095]	0.367	1.05833	1.52794	0.0108345	0.112655	0.257333	0.801333	1.63876	0.00915959	0.0369076
ENSMUSG00000004798	Ulk2	5.917	5.782	6.746	5.42	4.357	6.341	4.827	3.643	3.858	7.311	6.492	5.571	unc-51 like kinase 2 [Source:MGI Symbol;Acc:MGI:1352758]	6.14833	5.37267	-0.194557	0.0907581	0.326386	4.10933	6.458	0.652183	0.00172241	0.00955392
ENSMUSG00000004814	Ccl24	14.32	12.443	15.965	9.427	1.793	6.417	3.816	2.527	0.866	1.189	1.001	0.402	chemokine (C-C motif) ligand 24 [Source:MGI Symbol;Acc:MGI:1928953]	14.2427	5.879	-1.27658	0.00122947	0.0329167	2.403	0.864	-1.47573	0.0146131	0.0536094
ENSMUSG00000004815	Dgkq	10.688	12.662	12.82	13.107	9.681	11.613	15.012	16.353	19.438	20.336	17.23	21.162	diacylglycerol kinase, theta [Source:MGI Symbol;Acc:MGI:102918]	12.0567	11.467	-0.0723431	0.389428	0.673808	16.9343	19.576	0.209135	0.282177	0.495269
ENSMUSG00000004821	Tmed11	0	0	0	2.121	12.932	0	0	0	0	0	0	0	transmembrane p24 trafficking protein 11 [Source:MGI Symbol;Acc:MGI:1914616]	0.001	5.01767	12.2928	0.0219191	0.161903	0.001	0.001	0	1	1
ENSMUSG00000004837	Grap	2.35	2.243	2.621	1.199	1.516	1.721	4.032	0.927	4.426	1.326	1.768	1.635	GRB2-related adaptor protein [Source:MGI Symbol;Acc:MGI:1918770]	2.40467	1.47867	-0.70154	0.00858286	0.0990808	3.12833	1.57633	-0.988822	0.0263198	0.0852083
ENSMUSG00000004842	Pou1f1	0	0	0	0	0	0	0	0.102	0.068	0	0	0	POU domain, class 1, transcription factor 1 [Source:MGI Symbol;Acc:MGI:97588]	0.001	0.001	0	1	1	0.0566667	0.001	-5.82443	0.249837	0.456408
ENSMUSG00000004843	Chmp2b	67.833	59.975	59.979	52.232	36.518	85.508	43.389	38.553	37.209	56.106	69.496	69.047	charged multivesicular body protein 2B [Source:MGI Symbol;Acc:MGI:1916192]	62.5957	58.086	-0.107872	0.245115	0.534791	39.717	64.883	0.708084	0.000289193	0.0021912
ENSMUSG00000004846	Plod3	7.944	7.911	6.902	7.756	8.15	11.643	8.171	9.799	7.578	9.066	9.053	8.204	procollagen-lysine, 2-oxoglutarate 5-dioxygenase 3 [Source:MGI Symbol;Acc:MGI:1347008]	7.58567	9.183	0.27569	0.881583	0.947318	8.516	8.77433	0.0431136	0.999999	1
ENSMUSG00000004849	Ap1s1	80.455	86.269	72.655	88.042	59.286	72.601	77.985	81.419	88.188	61.773	67.573	76.015	adaptor protein complex AP-1, sigma 1 [Source:MGI Symbol;Acc:MGI:1098244]	79.793	73.3097	-0.122259	0.219859	0.507413	82.5307	68.4537	-0.269802	0.0735277	0.188467
ENSMUSG00000004864	Mapk13	150.238	158.729	143.42	144.459	76.29	142.895	202.508	214.705	233.441	167.988	189.799	207.616	mitogen-activated protein kinase 13 [Source:MGI Symbol;Acc:MGI:1346864]	150.796	121.215	-0.315031	0.0667698	0.278226	216.885	188.468	-0.202611	0.121519	0.27349
ENSMUSG00000004865	Srpk1	25.891	24.817	22.368	29.345	19.06	23.528	22.363	21.078	17.35	29.133	25.48	21.492	serine/arginine-rich protein specific kinase 1 [Source:MGI Symbol;Acc:MGI:106908]	24.3587	23.9777	-0.0227439	0.604786	0.830068	20.2637	25.3683	0.324133	0.216702	0.412438
ENSMUSG00000004872	Pax3	0	0	0.014	0	0.014	0	0	0	0	0.011	0.014	0.013	paired box 3 [Source:MGI Symbol;Acc:MGI:97487]	0.00466667	0.00466667	0	0.999998	1	0.001	0.0126667	3.66297	0.498633	0.715108
ENSMUSG00000004880	Lbr	16.14	16.953	14.737	18.391	7.573	10.157	10.709	10.455	9.819	11.656	10.514	7.633	lamin B receptor [Source:MGI Symbol;Acc:MGI:2138281]	15.9433	12.0403	-0.405078	0.13868	0.405451	10.3277	9.93433	-0.0560193	0.580295	0.778884
ENSMUSG00000004885	Crabp2	0	0	0	0	0.045	0	0	0	0	0.186	0	0	cellular retinoic acid binding protein II [Source:MGI Symbol;Acc:MGI:88491]	0.001	0.015	3.90689	0.813667	0.917672	0.001	0.062	5.9542	0.459616	0.680329
ENSMUSG00000004891	Nes	0.595	0.656	0.76	0.962	2.096	1.742	0.26	0.141	0.224	1.058	1.039	0.957	nestin [Source:MGI Symbol;Acc:MGI:101784]	0.670333	1.6	1.25512	0.0011267	0.0312037	0.208333	1.018	2.28877	1.43194e-11	7.22945e-10
ENSMUSG00000004892	Bcan	0.013	0.08	0.082	0.04	0.267	0.053	0.038	0.036	0.014	0.041	0	0.012	brevican [Source:MGI Symbol;Acc:MGI:1096385]	0.0583333	0.12	1.04064	0.396052	0.679708	0.0293333	0.0176667	-0.731511	0.67182	0.837265
ENSMUSG00000004894	Hapln2	0	0	0	0	0	0	0	0	0	0	0	0	hyaluronan and proteoglycan link protein 2 [Source:MGI Symbol;Acc:MGI:2137300]	0.001	0.001	0	1	1	0.001	0.001	0	1	1
ENSMUSG00000004895	Prcc	25.302	23.941	24.074	23.728	15.483	19.891	27.23	27.307	26.031	19.859	22.963	20.94	papillary renal cell carcinoma (translocation-associated) [Source:MGI Symbol;Acc:MGI:2137738]	24.439	19.7007	-0.310941	0.0752424	0.295444	26.856	21.254	-0.33751	0.0381644	0.113721
ENSMUSG00000004896	Rrnad1	2.566	2.281	2.494	1.511	1.967	2.506	1.908	2.535	2.446	2.28	2.324	1.854	ribosomal RNA adenine dimethylase domain containing 1 [Source:MGI Symbol;Acc:MGI:2387197]	2.447	1.99467	-0.294866	0.0585789	0.259233	2.29633	2.15267	-0.0932071	0.689364	0.848353
ENSMUSG00000004897	Hdgf	77.987	75.448	70.678	98.734	57.789	73.786	86.372	89.054	74.848	73.466	84.966	66.621	heparin binding growth factor [Source:MGI Symbol;Acc:MGI:1194494]	74.7043	76.7697	0.0393445	0.779706	0.917672	83.4247	75.0177	-0.153244	0.280598	0.493274
ENSMUSG00000004902	Slc25a18	0	0.044	0.045	0	0	0	0.021	0.039	0.023	0.045	0.022	0.02	solute carrier family 25 (mitochondrial carrier), member 18 [Source:MGI Symbol;Acc:MGI:1919053]	0.0296667	0.001	-4.89077	0.422788	0.701036	0.0276667	0.029	0.0679041	1	1
ENSMUSG00000004929	Thop1	6.327	5.678	4.977	11.578	9.177	9.692	8.14	8.117	8.262	9.67	8.895	9.2	thimet oligopeptidase 1 [Source:MGI Symbol;Acc:MGI:1354165]	5.66067	10.149	0.842294	0.00524806	0.076629	8.173	9.255	0.179367	0.415419	0.639632
ENSMUSG00000004931	Apba3	25.413	31.667	27.718	22.938	14.589	21.065	31.68	34.835	29.35	27.891	26.837	26.992	amyloid beta (A4) precursor protein-binding, family A, member 3 [Source:MGI Symbol;Acc:MGI:1888527]	28.266	19.5307	-0.533327	0.00750554	0.0920937	31.955	27.24	-0.230315	0.154969	0.326948
ENSMUSG00000004933	Matk	1.786	2.394	2.242	1.848	0.899	0.651	1.873	0.663	1.586	1.007	1.518	1.051	megakaryocyte-associated tyrosine kinase [Source:MGI Symbol;Acc:MGI:99259]	2.14067	1.13267	-0.918337	0.044996	0.230209	1.374	1.192	-0.204998	0.628752	0.816439
ENSMUSG00000004934	Pias4	10.023	9.301	8.938	8.782	6.271	7.039	9.199	10.168	9.842	9.006	9.129	8.986	protein inhibitor of activated STAT 4 [Source:MGI Symbol;Acc:MGI:2136940]	9.42067	7.364	-0.35534	0.0641338	0.272941	9.73633	9.04033	-0.107003	0.460898	0.681444
ENSMUSG00000004936	Map2k1	40.794	41.551	39.768	40.09	26.406	41.549	41.522	38.07	45.824	41.884	43.089	49.443	mitogen-activated protein kinase kinase 1 [Source:MGI Symbol;Acc:MGI:1346866]	40.7043	36.015	-0.176584	0.148327	0.419654	41.8053	44.8053	0.0999835	0.632479	0.818513
ENSMUSG00000004937	Sgta	46.303	44.763	44.398	48.88	32.058	41.587	51.814	55.882	48.64	47.444	43.362	43.43	small glutamine-rich tetratricopeptide repeat (TPR)-containing, alpha [Source:MGI Symbol;Acc:MGI:1098703]	45.1547	40.8417	-0.144833	0.225751	0.513848	52.112	44.7453	-0.219878	0.129098	0.285439
ENSMUSG00000004939	Nmrk2	0	0	0	0	0	0	0	0	0	0	0	0	nicotinamide riboside kinase 2 [Source:MGI Symbol;Acc:MGI:1916814]	0.001	0.001	0	1	1	0.001	0.001	0	1	1
ENSMUSG00000004945	Tmem242	28.353	32.296	29.905	29.282	19.065	25.862	24.495	23.764	27.118	16.035	15.176	19.537	transmembrane protein 242 [Source:MGI Symbol;Acc:MGI:1917794]	30.1847	24.7363	-0.287184	0.0954803	0.334068	25.1257	16.916	-0.570773	0.00436976	0.020323
ENSMUSG00000004947	Dtx2	3.241	3.58	4.07	3.272	2.693	4.037	4.72	4.725	4.717	3.34	3.857	3.567	deltex 2, E3 ubiquitin ligase [Source:MGI Symbol;Acc:MGI:1921448]	3.63033	3.334	-0.122848	0.269421	0.558634	4.72067	3.588	-0.395811	0.0392776	0.116357
ENSMUSG00000004948	Zp3	0	0	0	0	0	0.042	0	0	0	0	0	0	zona pellucida glycoprotein 3 [Source:MGI Symbol;Acc:MGI:99215]	0.001	0.014	3.80735	0.813667	0.917672	0.001	0.001	0	1	1
ENSMUSG00000004951	Hspb1	9.275	11.501	9.792	9.009	10.09	30.397	13.648	16.763	13.741	27.168	39.894	14.576	heat shock protein 1 [Source:MGI Symbol;Acc:MGI:96240]	10.1893	16.4987	0.69529	0.21857	0.505393	14.7173	27.2127	0.886762	0.00422913	0.0198034
ENSMUSG00000004952	Rasa4	4.491	5.116	4.257	3.504	2.31	4.235	3.778	4.008	4.95	5.991	4.348	4.104	RAS p21 protein activator 4 [Source:MGI Symbol;Acc:MGI:1858600]	4.62133	3.34967	-0.464292	0.0169634	0.141939	4.24533	4.81433	0.181458	0.511182	0.725978
ENSMUSG00000004961	Syt5	1.79	1.938	2.245	2.768	0.864	2.887	2.394	1.657	3.672	2.883	2.492	1.444	synaptotagmin V [Source:MGI Symbol;Acc:MGI:1926368]	1.991	2.173	0.126195	0.849151	0.931067	2.57433	2.273	-0.179601	0.400496	0.623866
ENSMUSG00000004980	Hnrnpa2b1	193.542	214.9	177.431	208.623	103.904	145.99	113.387	117.576	86.34	130.878	146.19	110.358	heterogeneous nuclear ribonucleoprotein A2/B1 [Source:MGI Symbol;Acc:MGI:104819]	195.291	152.839	-0.353613	0.109659	0.35799	105.768	129.142	0.28806	0.231211	0.432159
ENSMUSG00000004988	Fxyd4	0	0	0.036	0	0	0	0	0	0.037	0.072	0	0.058	FXYD domain-containing ion transport regulator 4 [Source:MGI Symbol;Acc:MGI:1889005]	0.012	0.001	-3.58496	0.813661	0.917672	0.0123333	0.0433333	1.81291	0.651269	0.821007
ENSMUSG00000004994	Ccdc130	3.165	3.804	3.057	3.511	2.664	2.988	4.644	3.915	3.59	4.605	3.948	4.102	coiled-coil domain containing 130 [Source:MGI Symbol;Acc:MGI:1914986]	3.342	3.05433	-0.129854	0.28498	0.574222	4.04967	4.21833	0.0588699	0.596439	0.791196
ENSMUSG00000004996	Mri1	3.092	4.316	2.985	3.175	4.104	5.827	3.725	4.173	2.924	3.918	3.354	3.917	methylthioribose-1-phosphate isomerase 1 [Source:MGI Symbol;Acc:MGI:1915123]	3.46433	4.36867	0.334615	0.702464	0.880096	3.60733	3.72967	0.048114	0.570238	0.769243
ENSMUSG00000005034	Prkacb	5.951	6.598	7.121	5.832	6.993	9.895	3.398	3.264	3.927	8.361	7.076	5.995	protein kinase, cAMP dependent, catalytic, beta [Source:MGI Symbol;Acc:MGI:97594]	6.55667	7.57333	0.207966	0.75752	0.911811	3.52967	7.144	1.0172	3.36029e-07	6.45334e-06
ENSMUSG00000005043	Sgsh	2.9	2.301	2.304	3.1	2.932	2.553	2.785	2.604	2.333	3.256	2.324	2.211	N-sulfoglucosamine sulfohydrolase (sulfamidase) [Source:MGI Symbol;Acc:MGI:1350341]	2.50167	2.86167	0.193966	0.785719	0.917672	2.574	2.597	0.012834	0.900444	0.951111
ENSMUSG00000005045	Chd5	0.202	0.255	0.33	0.267	0.363	0.454	0.369	0.356	0.42	0.279	0.228	0.189	chromodomain helicase DNA binding protein 5 [Source:MGI Symbol;Acc:MGI:3036258]	0.262333	0.361333	0.461929	0.366037	0.652082	0.381667	0.232	-0.718188	0.0279957	0.0890643
ENSMUSG00000005054	Cstb	70.647	53.475	60.139	66.696	62.32	111.292	74.809	73.938	79.956	69.129	75.825	70.958	cystatin B [Source:MGI Symbol;Acc:MGI:109514]	61.4203	80.1027	0.383134	0.379297	0.664202	76.2343	71.9707	-0.0830319	0.51543	0.730264
ENSMUSG00000005057	Sh2b2	0.389	0.603	2.673	0.452	0.531	1.058	0.585	0.188	0.693	2.833	0.562	0.356	SH2B adaptor protein 2 [Source:MGI Symbol;Acc:MGI:1345171]	1.22167	0.680333	-0.844537	0.959254	0.989843	0.488667	1.25033	1.35539	0.64718	0.819704
ENSMUSG00000005069	Pex5	13.508	17.858	14.892	14.343	9.656	12.326	12.727	14.428	13.532	11.293	11.356	10.151	peroxisomal biogenesis factor 5 [Source:MGI Symbol;Acc:MGI:1098808]	15.4193	12.1083	-0.34874	0.0580079	0.257807	13.5623	10.9333	-0.310872	0.0534302	0.14745
ENSMUSG00000005078	Jkamp	10.463	9.006	9.638	8.725	8.42	9.996	4.062	5.048	4.379	8.103	7.984	9.098	JNK1/MAPK8-associated membrane protein [Source:MGI Symbol;Acc:MGI:1915057]	9.70233	9.047	-0.100892	0.339744	0.628422	4.49633	8.395	0.900781	0.00171834	0.00953732
ENSMUSG00000005087	Cd44	7.648	7.444	6.989	14.626	42.216	26.178	4.445	4.14	3.397	21.081	19.044	13.024	CD44 antigen [Source:MGI Symbol;Acc:MGI:88338]	7.36033	27.6733	1.91065	4.79e-07	8.47e-05	3.994	17.7163	2.14917	8.30745e-26	2.96111e-23
ENSMUSG00000005089	Slc1a2	0.171	0.325	0.604	0.279	1.093	0.232	0.245	0.192	0.175	0.179	0.12	0.18	solute carrier family 1 (glial high affinity glutamate transporter), member 2 [Source:MGI Symbol;Acc:MGI:101931]	0.366667	0.534667	0.544171	0.325436	0.615369	0.204	0.159667	-0.353506	0.308928	0.526511
ENSMUSG00000005102	Eif2ak4	1.019	1.173	1.043	1.277	1.388	1.509	1.019	0.899	0.863	1.618	1.256	1.061	eukaryotic translation initiation factor 2 alpha kinase 4 [Source:MGI Symbol;Acc:MGI:1353427]	1.07833	1.39133	0.367665	0.339789	0.628422	0.927	1.31167	0.50076	0.170447	0.34852
ENSMUSG00000005103	Wdr1	89.711	94.488	85.609	87.557	61.29	93.821	85.208	86.523	93.943	86.741	76.163	86.415	WD repeat domain 1 [Source:MGI Symbol;Acc:MGI:1337100]	89.936	80.8893	-0.152949	0.173673	0.453015	88.558	83.1063	-0.0916642	0.46211	0.682509
ENSMUSG00000005107	Slc2a9	12.183	15.169	14.21	12.903	7.558	13.066	9.349	11.803	14.219	16.882	11.006	17.986	solute carrier family 2 (facilitated glucose transporter), member 9 [Source:MGI Symbol;Acc:MGI:2152844]	13.854	11.1757	-0.309942	0.0725524	0.290752	11.7903	15.2913	0.37511	0.0801878	0.201
ENSMUSG00000005124	Ccn4	0.136	0.257	0.159	0.08	0.173	1.079	0.103	0.111	0.058	0.407	0.453	0.36	cellular communication network factor 4 [Source:MGI Symbol;Acc:MGI:1197008]	0.184	0.444	1.27085	0.192346	0.477673	0.0906667	0.406667	2.1652	0.000128151	0.00110762
ENSMUSG00000005125	Ndrg1	64.926	49.897	63.985	32.212	25.608	24.962	121.426	126.78	72.696	30.547	56.2	23.976	N-myc downstream regulated gene 1 [Source:MGI Symbol;Acc:MGI:1341799]	59.6027	27.594	-1.11102	1.42e-06	0.00022118	106.967	36.9077	-1.53518	2.72907e-08	6.77401e-07
ENSMUSG00000005131	4930550C14Rik	0.09	0.04	0.093	0	0.015	0.335	0.189	0	0.042	0.123	0.214	0.091	RIKEN cDNA 4930550C14 gene [Source:MGI Symbol;Acc:MGI:1922561]	0.0743333	0.116667	0.650311	0.924642	0.969797	0.077	0.142667	0.889718	0.469602	0.689053
ENSMUSG00000005142	Man2b1	24.483	24.137	25.84	23.039	26.078	20.81	19.865	19.443	19.392	24.401	21.162	19.244	mannosidase 2, alpha B1 [Source:MGI Symbol;Acc:MGI:107286]	24.82	23.309	-0.090616	0.524321	0.779829	19.5667	21.6023	0.142789	0.742221	0.885654
ENSMUSG00000005148	Klf5	87.602	81.301	68.902	55.208	37.322	64.737	65.15	65.579	63.639	60.436	56.21	56.456	Kruppel-like factor 5 [Source:MGI Symbol;Acc:MGI:1338056]	79.2683	52.4223	-0.596563	0.00115342	0.0316959	64.7893	57.7007	-0.167168	0.213812	0.40877
ENSMUSG00000005150	Wdr83	8.376	10.683	8.101	9.75	6.06	7.279	6.251	9.37	7.821	6.792	6.99	7.968	WD repeat domain containing 83 [Source:MGI Symbol;Acc:MGI:1915086]	9.05333	7.69633	-0.234278	0.243583	0.533115	7.814	7.25	-0.10808	0.551386	0.754515
ENSMUSG00000005161	Prdx2	107.222	110.393	94.924	98.371	62.832	84.304	104.032	110.92	109.682	66.962	79.593	59.961	peroxiredoxin 2 [Source:MGI Symbol;Acc:MGI:109486]	104.18	81.8357	-0.348272	0.0418978	0.223807	108.211	68.8387	-0.652561	4.91254e-05	0.00048794
ENSMUSG00000005198	Polr2a	22.827	22.598	20.926	24.176	18.845	22.313	31.464	28.728	31.382	32.622	26.917	31.724	polymerase (RNA) II (DNA directed) polypeptide A [Source:MGI Symbol;Acc:MGI:98086]	22.117	21.778	-0.0222842	0.477552	0.745193	30.5247	30.421	-0.00490796	0.852019	0.923389
ENSMUSG00000005202	Shbg	0	0	0	0	0	0	0	0	0	0	0	0	sex hormone binding globulin [Source:MGI Symbol;Acc:MGI:98295]	0.001	0.001	0	1	1	0.001	0.001	0	1	1
ENSMUSG00000005204	Senp3	17.861	18.685	19.002	22.39	16.928	20.476	18.391	20.864	19.676	19.012	18.733	16.686	SUMO/sentrin specific peptidase 3 [Source:MGI Symbol;Acc:MGI:2158736]	18.516	19.9313	0.106266	0.863971	0.937328	19.6437	18.1437	-0.114598	0.399928	0.623253
ENSMUSG00000005220	Corin	0	0	0.015	0	0.009	0.012	0.009	0.013	0.019	0	0.054	0.027	corin, serine peptidase [Source:MGI Symbol;Acc:MGI:1349451]	0.005	0.007	0.485427	0.79904	0.917672	0.0136667	0.027	0.982298	0.5946	0.79011
ENSMUSG00000005225	Plekha8	15.551	17.772	17.949	19.769	15.834	12.752	12.681	14.072	12.689	16.687	18.051	19.255	pleckstrin homology domain containing, family A (phosphoinositide binding specific) member 8 [Source:MGI Symbol;Acc:MGI:2681164]	17.0907	16.1183	-0.0845061	0.320199	0.610339	13.1473	17.9977	0.45304	0.0116554	0.0447963
ENSMUSG00000005232	G6pc2	0	0	0	0.044	0.264	0	0	0	0	0	0	0	glucose-6-phosphatase, catalytic, 2 [Source:MGI Symbol;Acc:MGI:1277193]	0.001	0.102667	6.68182	0.0667413	0.278226	0.001	0.001	0	1	1
ENSMUSG00000005233	Spc25	6.385	6.189	5.405	6.771	3.035	3.6	3.635	4.444	4.22	2.654	3.462	2.452	SPC25, NDC80 kinetochore complex component, homolog (S. cerevisiae) [Source:MGI Symbol;Acc:MGI:1913692]	5.993	4.46867	-0.423434	0.169976	0.448163	4.09967	2.856	-0.521511	0.0672558	0.176217
ENSMUSG00000005237	Dnah2	1.302	1.79	1.512	1.481	0.566	0.482	0.864	0.878	0.852	1.248	1.331	0.913	dynein, axonemal, heavy chain 2 [Source:MGI Symbol;Acc:MGI:107731]	1.53467	0.843	-0.864321	0.0519037	0.246324	0.864667	1.164	0.428875	0.075255	0.191572
ENSMUSG00000005251	Ripk4	10.54	11.032	11.24	8.183	6.945	7.108	13.439	12.834	12.55	8.721	8.056	8.466	receptor-interacting serine-threonine kinase 4 [Source:MGI Symbol;Acc:MGI:1919638]	10.9373	7.412	-0.561326	0.00269969	0.0523119	12.941	8.41433	-0.621028	0.000248419	0.00193502
ENSMUSG00000005262	Ufd1	17.639	18.842	17.878	16.712	15.346	19.213	14.805	15.337	15.085	15.539	15.538	16.142	ubiquitin recognition factor in ER-associated degradation 1 [Source:MGI Symbol;Acc:MGI:109353]	18.1197	17.0903	-0.0843759	0.157018	0.431015	15.0757	15.7397	0.0621832	0.894435	0.947561
ENSMUSG00000005267	Zfp287	0.495	0.318	0.481	0.258	0.246	0.618	0.232	0.347	0.253	0.868	0.597	0.494	zinc finger protein 287 [Source:MGI Symbol;Acc:MGI:2176561]	0.431333	0.374	-0.205765	0.515863	0.774736	0.277333	0.653	1.23546	0.0171298	0.0609112
ENSMUSG00000005268	Prlr	49.284	40.891	44.18	26.528	21.075	37.917	54.584	52.723	46.167	41.097	46.548	47.314	prolactin receptor [Source:MGI Symbol;Acc:MGI:97763]	44.785	28.5067	-0.651716	1.31e-05	0.00131506	51.158	44.9863	-0.185473	0.129106	0.285439
ENSMUSG00000005299	Letm1	62.284	58.895	58.102	54.336	30.398	32.792	54.096	47.721	50.789	37.788	39.41	37.143	leucine zipper-EF-hand containing transmembrane protein 1 [Source:MGI Symbol;Acc:MGI:1932557]	59.7603	39.1753	-0.609243	0.0477121	0.236861	50.8687	38.1137	-0.416469	0.0267535	0.0862207
ENSMUSG00000005312	Ubqln1	48.154	52.367	46.123	48.002	36.543	44.87	38.418	39.091	31.121	45.639	50.467	40.024	ubiquilin 1 [Source:MGI Symbol;Acc:MGI:1860276]	48.8813	43.1383	-0.180313	0.157683	0.431996	36.21	45.3767	0.325562	0.130656	0.288045
ENSMUSG00000005320	Fgfr4	0.581	0.567	0.63	1.611	2.223	2.383	0.612	0.723	0.96	2.287	1.49	1.472	fibroblast growth factor receptor 4 [Source:MGI Symbol;Acc:MGI:95525]	0.592667	2.07233	1.80596	9.88e-08	2.21e-05	0.765	1.74967	1.19355	0.000247801	0.00193105
ENSMUSG00000005338	Cadm3	1.418	1.604	1.478	1.604	1.819	3.204	1.455	1.082	1.67	2.547	1.723	1.407	cell adhesion molecule 3 [Source:MGI Symbol;Acc:MGI:2137858]	1.5	2.209	0.558431	0.304305	0.593158	1.40233	1.89233	0.432337	0.134777	0.295485
ENSMUSG00000005339	Fcer1a	0.146	0.21	0.086	0	0.051	0	0	0	0	0.087	0	0	Fc receptor, IgE, high affinity I, alpha polypeptide [Source:MGI Symbol;Acc:MGI:95494]	0.147333	0.017	-3.11548	0.114616	0.366726	0.001	0.029	4.85798	0.64546	0.818513
ENSMUSG00000005354	Txn2	106.815	117.93	106.371	117.994	67.778	74.766	101.732	122.444	90.748	68.681	78.89	58.73	thioredoxin 2 [Source:MGI Symbol;Acc:MGI:1929468]	110.372	86.846	-0.345843	0.115353	0.367997	104.975	68.767	-0.610253	0.000985524	0.00599864
ENSMUSG00000005355	Casp14	0.017	0.019	0.039	1.03	1.726	3.173	0.12	0.085	0.02	4.817	2.48	3.707	caspase 14 [Source:MGI Symbol;Acc:MGI:1335092]	0.025	1.97633	6.30475	6.2e-13	5.23e-10	0.075	3.668	5.61196	1.73128e-26	6.56485e-24
ENSMUSG00000005357	Slc1a6	0	0.021	0	0	0.041	0.027	0.02	0.059	0.069	0.043	0.041	0	solute carrier family 1 (high affinity aspartate/glutamate transporter), member 6 [Source:MGI Symbol;Acc:MGI:1096331]	0.007	0.0226667	1.69515	0.641311	0.845437	0.0493333	0.028	-0.817136	0.855562	0.92585
ENSMUSG00000005360	Slc1a3	2.466	2.696	2.788	2.099	1.17	0.991	0.632	0.911	0.309	0.643	0.403	0.149	solute carrier family 1 (glial high affinity glutamate transporter), member 3 [Source:MGI Symbol;Acc:MGI:99917]	2.65	1.42	-0.900101	0.0033019	0.0583171	0.617333	0.398333	-0.632073	0.165613	0.341702
ENSMUSG00000005362	Crbn	14.438	15.047	15.832	11.101	8.264	20.864	5.954	6.618	5.531	10.601	10.91	13.043	cereblon [Source:MGI Symbol;Acc:MGI:1913277]	15.1057	13.4097	-0.171816	0.139305	0.405881	6.03433	11.518	0.932624	0.000136498	0.00116396
ENSMUSG00000005364	Il5ra	0.018	0.113	0.012	0.027	0	0.051	0.047	0	0.012	0.036	0.092	0.034	interleukin 5 receptor, alpha [Source:MGI Symbol;Acc:MGI:96558]	0.0476667	0.026	-0.874469	0.626624	0.845437	0.0196667	0.054	1.45721	0.334002	0.553679
ENSMUSG00000005370	Msh6	5.664	6.088	5.637	7.498	5.521	5.047	5.451	4.913	4.17	6.564	6.43	4.731	mutS homolog 6 [Source:MGI Symbol;Acc:MGI:1343961]	5.79633	6.022	0.0551021	0.859288	0.936093	4.84467	5.90833	0.286354	0.262714	0.472414
ENSMUSG00000005371	Fbxo11	9.324	9.483	8.983	8.466	6.832	10.189	7.729	5.642	6.478	11.97	9.667	8.535	F-box protein 11 [Source:MGI Symbol;Acc:MGI:2147134]	9.26333	8.49567	-0.124804	0.11501	0.36739	6.61633	10.0573	0.604144	0.00719149	0.0304506
ENSMUSG00000005373	Mlxipl	27.361	32.063	27.895	22.606	10.433	11.518	35.657	36.454	30.55	34.31	24.439	16.355	MLX interacting protein-like [Source:MGI Symbol;Acc:MGI:1927999]	29.1063	14.8523	-0.970644	0.00103874	0.029924	34.2203	25.0347	-0.450927	0.0301136	0.094089
ENSMUSG00000005374	Tbl2	5.383	5.319	6.104	7.876	3.668	4.746	5.177	7.162	5.524	4.951	4.645	3.586	transducin (beta)-like 2 [Source:MGI Symbol;Acc:MGI:1351652]	5.602	5.43	-0.0449898	0.128881	0.389991	5.95433	4.394	-0.438405	0.00753264	0.0316098
ENSMUSG00000005378	Bud23	13.8	14.57	14.381	41.357	9.812	15.368	15.491	16.931	14.356	13.861	12.625	21.448	BUD23, rRNA methyltransferase and ribosome maturation factor [Source:MGI Symbol;Acc:MGI:1913388]	14.2503	22.179	0.638199	0.80308	0.917672	15.5927	15.978	0.0352192	0.371466	0.595509
ENSMUSG00000005397	Nid1	6.254	4.71	6.213	5.036	8.155	14.856	2.475	2.041	2.183	13.496	7.162	8.026	nidogen 1 [Source:MGI Symbol;Acc:MGI:97342]	5.72567	9.349	0.707368	0.102935	0.34599	2.233	9.56133	2.09823	1.95689e-18	2.70355e-16
ENSMUSG00000005410	Mcm5	15.17	13.572	12.55	26.354	10.074	11.003	16.962	16.998	15.852	13.516	14.191	9.734	minichromosome maintenance complex component 5 [Source:MGI Symbol;Acc:MGI:103197]	13.764	15.8103	0.199968	0.74714	0.906114	16.604	12.4803	-0.411874	0.0126065	0.0477013
ENSMUSG00000005413	Hmox1	2.592	2.322	2.695	5.211	5.807	8.625	1.322	1.005	1.638	10.269	11.373	6.409	heme oxygenase 1 [Source:MGI Symbol;Acc:MGI:96163]	2.53633	6.54767	1.36824	4.69e-06	0.000588592	1.32167	9.35033	2.82266	1.00967e-22	2.57062e-20
ENSMUSG00000005417	Mprip	21.259	21.391	20.418	20.388	18.566	23.187	19.116	18.295	16.766	24.498	19.501	15.78	myosin phosphatase Rho interacting protein [Source:MGI Symbol;Acc:MGI:1349438]	21.0227	20.7137	-0.0213627	0.402587	0.684989	18.059	19.9263	0.141958	0.460455	0.681015
ENSMUSG00000005442	Cic	10.849	10.916	10.178	9.533	9.169	10.248	12.232	10.378	12.5	13.14	10.298	10.021	capicua transcriptional repressor [Source:MGI Symbol;Acc:MGI:1918972]	10.6477	9.65	-0.141936	0.154155	0.427064	11.7033	11.153	-0.0694877	0.729272	0.876464
ENSMUSG00000005447	Pafah1b3	28.584	26.999	24.148	21.285	12.076	15.803	28.588	31.448	30.438	15.397	14.449	16.591	platelet-activating factor acetylhydrolase, isoform 1b, subunit 3 [Source:MGI Symbol;Acc:MGI:108414]	26.577	16.388	-0.697538	0.00508626	0.0755765	30.158	15.479	-0.962228	5.33389e-07	9.6759e-06
ENSMUSG00000005465	Il27ra	0.952	1.1	1.026	0.686	0.457	0.785	0.898	0.338	1.364	0.778	1.024	0.641	interleukin 27 receptor, alpha [Source:MGI Symbol;Acc:MGI:1355318]	1.026	0.642667	-0.674888	0.0295369	0.187689	0.866667	0.814333	-0.0898578	0.861008	0.929092
ENSMUSG00000005469	Prkaca	27.633	31.39	26.856	28.648	20.902	29.123	29.703	32.214	30.101	27.918	25.328	28.302	protein kinase, cAMP dependent, catalytic, alpha [Source:MGI Symbol;Acc:MGI:97592]	28.6263	26.2243	-0.126437	0.218722	0.505537	30.6727	27.1827	-0.174267	0.244418	0.449537
ENSMUSG00000005470	Asf1b	8.985	6.816	5.853	10.492	3.147	3.415	9.927	11.134	10.384	5.243	5.471	5.516	anti-silencing function 1B histone chaperone [Source:MGI Symbol;Acc:MGI:1914179]	7.218	5.68467	-0.344523	0.376631	0.661168	10.4817	5.41	-0.954168	3.14934e-06	4.60439e-05
ENSMUSG00000005474	Myl10	0	0	0	0	0	0	0	0	0	0	0	0	myosin, light chain 10, regulatory [Source:MGI Symbol;Acc:MGI:1891705]	0.001	0.001	0	1	1	0.001	0.001	0	1	1
ENSMUSG00000005481	Ddx39a	27.361	28.212	23.929	43.413	22.616	28.389	32.66	37.127	33.421	24.893	30.123	27.822	DEAD box helicase 39a [Source:MGI Symbol;Acc:MGI:1915528]	26.5007	31.4727	0.248071	0.663148	0.857499	34.4027	27.6127	-0.31719	0.0658144	0.173107
ENSMUSG00000005483	Dnajb1	26.624	22.239	25.392	23.273	17.21	27.981	22.405	19.345	22.68	15.543	19.311	18.468	DnaJ heat shock protein family (Hsp40) member B1 [Source:MGI Symbol;Acc:MGI:1931874]	24.7517	22.8213	-0.117143	0.202229	0.487781	21.4767	17.774	-0.273002	0.100942	0.238244
ENSMUSG00000005493	Msh4	0	0	0	0.05	0.015	0	0	0	0	0.026	0	0	mutS homolog 4 [Source:MGI Symbol;Acc:MGI:1860077]	0.001	0.0216667	4.43741	0.340257	0.628422	0.001	0.00866667	3.11548	0.64546	0.818513
ENSMUSG00000005501	Usp40	7.792	11.564	9.554	7.872	5.655	5.244	4.712	5.22	3.56	7.851	4.9	5.145	ubiquitin specific peptidase 40 [Source:MGI Symbol;Acc:MGI:2443184]	9.63667	6.257	-0.623063	0.0124151	0.121066	4.49733	5.96533	0.407533	0.165537	0.341702
ENSMUSG00000005503	Evx1	0	0	0	0	0	0	0	0	0	0	0	0	even-skipped homeobox 1 [Source:MGI Symbol;Acc:MGI:95461]	0.001	0.001	0	1	1	0.001	0.001	0	1	1
ENSMUSG00000005505	Kbtbd4	5.834	6.02	5.318	4.633	3.851	4.615	4.527	4.09	4.122	4.122	5.938	4.331	kelch repeat and BTB (POZ) domain containing 4 [Source:MGI Symbol;Acc:MGI:1914386]	5.724	4.36633	-0.390601	0.0290241	0.186169	4.24633	4.797	0.175915	0.547545	0.751105
ENSMUSG00000005506	Celf1	23.139	24.004	23.063	25.371	17.041	20.853	18.403	18.316	15.58	24.63	22.716	18.482	CUGBP, Elav-like family member 1 [Source:MGI Symbol;Acc:MGI:1342295]	23.402	21.0883	-0.150187	0.238253	0.527169	17.433	21.9427	0.331918	0.118035	0.267909
ENSMUSG00000005510	Ndufs3	99.892	105.454	88.94	92.849	55.395	57.584	80.494	94.98	89.432	53.314	60.45	48.924	NADH:ubiquinone oxidoreductase core subunit S3 [Source:MGI Symbol;Acc:MGI:1915599]	98.0953	68.6093	-0.51578	0.0357959	0.207369	88.302	54.2293	-0.703373	2.90369e-05	0.000313634
ENSMUSG00000005514	Por	83.392	106.019	122.548	141.012	87.317	61.557	158.466	138.506	165.424	172.308	146.961	148.62	cytochrome p450 oxidoreductase [Source:MGI Symbol;Acc:MGI:97744]	103.986	96.6287	-0.105871	0.55788	0.796725	154.132	155.963	0.0170374	0.851765	0.923255
ENSMUSG00000005533	Igf1r	1.08	0.943	0.914	0.753	1.259	1.263	1.189	1.212	1.08	1.533	1.284	0.64	insulin-like growth factor I receptor [Source:MGI Symbol;Acc:MGI:96433]	0.979	1.09167	0.157152	0.979241	1	1.16033	1.15233	-0.00998121	0.811932	0.902263
ENSMUSG00000005534	Insr	18.264	18.035	15.114	10.196	11.144	11.297	19.352	19.716	15.286	16.35	18.944	11.848	insulin receptor [Source:MGI Symbol;Acc:MGI:96575]	17.1377	10.879	-0.655625	0.000135214	0.00749506	18.118	15.714	-0.205373	0.327547	0.546387
ENSMUSG00000005540	Fcer2a	0.107	0.379	0	0.094	0	0	3.344	0.085	2.702	0.327	0.169	0.069	Fc receptor, IgE, low affinity II, alpha polypeptide [Source:MGI Symbol;Acc:MGI:95497]	0.162	0.0313333	-2.37022	0.0869006	0.318468	2.04367	0.188333	-3.4398	0.00965429	0.038535
ENSMUSG00000005547	Cyp2a5	0.139	0.134	0.17	0.235	0.22	0.158	0.753	0.416	0.722	1.08	0.158	0.313	cytochrome P450, family 2, subfamily a, polypeptide 5 [Source:MGI Symbol;Acc:MGI:88597]	0.147667	0.204333	0.46858	0.931537	0.973476	0.630333	0.517	-0.285951	0.435384	0.657299
ENSMUSG00000005553	Atp4a	0.058	0.108	0.074	0.189	0.117	0.048	0.046	0.12	0.076	0.1	0.049	0.069	ATPase, H+/K+ exchanging, gastric, alpha polypeptide [Source:MGI Symbol;Acc:MGI:88113]	0.08	0.118	0.560715	0.833641	0.925354	0.0806667	0.0726667	-0.150679	0.540604	0.744361
ENSMUSG00000005566	Trim28	30.673	29.205	27.761	36.299	19.797	24.19	40.032	41.3	36.694	26.424	29.202	20.796	tripartite motif-containing 28 [Source:MGI Symbol;Acc:MGI:109274]	29.213	26.762	-0.126425	0.409867	0.691591	39.342	25.474	-0.627045	0.000257747	0.00199374
ENSMUSG00000005575	Ube2m	83.116	78.103	75.392	97.48	52.165	83.071	101.935	103.809	92.507	91.084	97.436	88.777	ubiquitin-conjugating enzyme E2M [Source:MGI Symbol;Acc:MGI:108278]	78.8703	77.572	-0.0239467	0.546737	0.789819	99.417	92.4323	-0.105095	0.367391	0.591529
ENSMUSG00000005580	Adcy9	4.546	4.461	4.649	3.781	3.177	3.736	3.67	4.006	3.254	4.415	2.651	2.49	adenylate cyclase 9 [Source:MGI Symbol;Acc:MGI:108450]	4.552	3.56467	-0.352733	0.0268751	0.180417	3.64333	3.18533	-0.193815	0.300245	0.516602
ENSMUSG00000005583	Mef2c	0.584	1.923	1.483	1.299	0.636	2.073	1.555	0.171	1.053	3.053	2.125	2.027	myocyte enhancer factor 2C [Source:MGI Symbol;Acc:MGI:99458]	1.33	1.336	0.00649376	0.495047	0.757663	0.926333	2.40167	1.37443	0.0946361	0.227213
ENSMUSG00000005609	Ctr9	11.059	11.151	10.808	10.627	8.554	11.833	6.994	7.206	6.07	11.332	10.34	10.131	CTR9 homolog, Paf1/RNA polymerase II complex component [Source:MGI Symbol;Acc:MGI:109345]	11.006	10.338	-0.0903331	0.230234	0.517982	6.75667	10.601	0.649817	0.00127557	0.00747067
ENSMUSG00000005610	Eif4g2	140.689	151.412	143.056	148.064	119.938	162.211	80.872	72.58	67.874	140.607	140.238	126.28	eukaryotic translation initiation factor 4, gamma 2 [Source:MGI Symbol;Acc:MGI:109207]	145.052	143.404	-0.0164849	0.376707	0.661237	73.7753	135.708	0.879299	1.11326e-06	1.86471e-05
ENSMUSG00000005611	Irag1	2.861	3.149	3.031	3.819	3.786	7.969	4.692	4.403	4.314	8.862	6.402	2.13	inositol 1,4,5-triphosphate receptor associated 1 [Source:MGI Symbol;Acc:MGI:1338023]	3.01367	5.19133	0.784585	0.0481257	0.23798	4.46967	5.798	0.375388	0.422487	0.645152
ENSMUSG00000005615	Pcyt1a	96.543	81.086	85.974	62.024	52.107	51.613	74.907	61.208	70.675	61.296	75.061	82.677	phosphate cytidylyltransferase 1, choline, alpha isoform [Source:MGI Symbol;Acc:MGI:88557]	87.8677	55.248	-0.66941	0.000998302	0.0292499	68.93	73.0113	0.0829884	0.918297	0.961173
ENSMUSG00000005621	Zfp592	9.21	8.855	7.85	7.599	5.858	6.528	10.73	8.581	9.668	8.98	7.929	6.944	zinc finger protein 592 [Source:MGI Symbol;Acc:MGI:2443541]	8.63833	6.66167	-0.37487	0.033656	0.201628	9.65967	7.951	-0.280837	0.0697463	0.181119
ENSMUSG00000005625	Psmd4	60.085	64.635	59.582	69.197	51.816	61.675	63.981	66.799	61.193	55.077	65.377	60.403	proteasome (prosome, macropain) 26S subunit, non-ATPase, 4 [Source:MGI Symbol;Acc:MGI:1201670]	61.434	60.896	-0.0126899	0.529506	0.784353	63.991	60.2857	-0.086054	0.516008	0.730791
ENSMUSG00000005628	Tmod4	0.231	0.236	0.206	0.1	0.101	0.089	0.052	0.11	0	0.07	0.169	0	tropomodulin 4 [Source:MGI Symbol;Acc:MGI:1355285]	0.224333	0.0966667	-1.21455	0.382123	0.666784	0.054	0.0796667	0.561017	0.694843	0.852498
ENSMUSG00000005640	Insrr	0.158	0.213	0.243	0.041	0.153	0.353	0.305	0.236	0.2	0.364	0.23	0.213	insulin receptor-related receptor [Source:MGI Symbol;Acc:MGI:1346037]	0.204667	0.182333	-0.166698	0.514632	0.773521	0.247	0.269	0.123095	0.878157	0.937381
ENSMUSG00000005649	Cabp5	0	0	0	0	0	0	0	0	0	0	0	0	calcium binding protein 5 [Source:MGI Symbol;Acc:MGI:1352746]	0.001	0.001	0	1	1	0.001	0.001	0	1	1
ENSMUSG00000005656	Snx6	27.175	32.62	31.856	23.749	19.885	26.962	14.274	16.365	13.354	19.201	21.232	19.853	sorting nexin 6 [Source:MGI Symbol;Acc:MGI:1919433]	30.5503	23.532	-0.376564	0.00735413	0.0908841	14.6643	20.0953	0.454549	0.0358317	0.108108
ENSMUSG00000005667	Mthfd2	5.098	5.001	4.428	9.734	9.221	6.359	6.562	5.134	8.629	6.754	6.34	5.729	methylenetetrahydrofolate dehydrogenase (NAD+ dependent), methenyltetrahydrofolate cyclohydrolase [Source:MGI Symbol;Acc:MGI:1338850]	4.84233	8.438	0.801199	0.0277768	0.182285	6.775	6.27433	-0.110759	0.474943	0.69392
ENSMUSG00000005672	Kit	3.388	3.432	3.109	2.633	2.273	4.087	2.148	2.263	2.438	3.8	2.439	1.669	KIT proto-oncogene receptor tyrosine kinase [Source:MGI Symbol;Acc:MGI:96677]	3.30967	2.99767	-0.142846	0.166554	0.443394	2.283	2.636	0.20742	0.545222	0.749019
ENSMUSG00000005674	Tomm40l	13.782	14.422	14.16	14.108	8.545	9.515	11.241	13.844	8.989	9.105	6.706	5.156	translocase of outer mitochondrial membrane 40-like [Source:MGI Symbol;Acc:MGI:3589112]	14.1213	10.7227	-0.397213	0.0460021	0.2326	11.358	6.989	-0.700551	0.0156495	0.0566998
ENSMUSG00000005677	Nr1i3	21.634	29.075	27.181	23.54	14.204	15.716	21.99	29.759	20.643	30.587	25.667	22.315	nuclear receptor subfamily 1, group I, member 3 [Source:MGI Symbol;Acc:MGI:1346307]	25.9633	17.82	-0.542978	0.0164176	0.139233	24.1307	26.1897	0.11813	0.770128	0.902263
ENSMUSG00000005681	Apoa2	2.704	4.325	4.982	3.387	2.624	1.768	5.255	3.718	6.645	14.034	1.803	1.7	apolipoprotein A-II [Source:MGI Symbol;Acc:MGI:88050]	4.00367	2.593	-0.6267	0.147222	0.418324	5.206	5.84567	0.167192	0.908789	0.956162
ENSMUSG00000005682	Pan2	6.777	6.69	6.296	6.079	4.352	5.494	8.115	8.126	7.949	7.326	6.24	5.21	PAN2 poly(A) specific ribonuclease subunit [Source:MGI Symbol;Acc:MGI:1918984]	6.58767	5.30833	-0.311509	0.0602447	0.263565	8.06333	6.25867	-0.365521	0.0302744	0.0944757
ENSMUSG00000005683	Cs	362.59	372.475	332.791	367.737	229.111	330.29	396.83	400.782	445.136	378.597	387.343	438.141	citrate synthase [Source:MGI Symbol;Acc:MGI:88529]	355.952	309.046	-0.203861	0.156277	0.429981	414.249	401.36	-0.0456013	0.683136	0.843965
ENSMUSG00000005686	Ampd3	3.944	3.871	3.764	4.011	4.304	4.716	3.683	3.408	3.627	5.525	4.081	4.808	adenosine monophosphate deaminase 3 [Source:MGI Symbol;Acc:MGI:1096344]	3.85967	4.34367	0.170437	0.972856	0.997322	3.57267	4.80467	0.427435	0.0374579	0.111953
ENSMUSG00000005687	Bcas2	15.09	16.436	12.422	19.042	14.351	20.32	12.933	13.993	13.807	16.865	18.154	14.851	BCAS2 pre-mRNA processing factor [Source:MGI Symbol;Acc:MGI:1915433]	14.6493	17.9043	0.289474	0.467756	0.738548	13.5777	16.6233	0.291974	0.219196	0.415454
ENSMUSG00000005696	Sh2d1a	0.051	0	0.109	0.094	0	0.187	0.226	0.085	0.251	0.049	0	0.044	SH2 domain containing 1A [Source:MGI Symbol;Acc:MGI:1328352]	0.0533333	0.0936667	0.812498	0.741224	0.902226	0.187333	0.031	-2.59527	0.158485	0.331945
ENSMUSG00000005698	Ctcf	14.309	15.114	15.349	16.077	10.991	14.603	9.607	9.713	9.444	15.591	15.02	14.301	CCCTC-binding factor [Source:MGI Symbol;Acc:MGI:109447]	14.924	13.8903	-0.103553	0.304884	0.593883	9.588	14.9707	0.642837	0.000357586	0.00262367
ENSMUSG00000005699	Pard6a	1.661	1.824	1.939	1.418	0.891	1.482	1.699	3.296	2.055	0.99	1.264	1.118	par-6 family cell polarity regulator alpha [Source:MGI Symbol;Acc:MGI:1927223]	1.808	1.26367	-0.516779	0.102202	0.344881	2.35	1.124	-1.06402	0.00871729	0.0355189
ENSMUSG00000005705	Agrp	0	0.063	0	0	0	0	0	0.057	0	0	0	0	agouti related neuropeptide [Source:MGI Symbol;Acc:MGI:892013]	0.021	0.001	-4.39232	0.813661	0.917672	0.019	0.001	-4.24793	0.813661	0.902263
ENSMUSG00000005716	Pvalb	0	0	0	0	0	0	0	0	0	0	0	0	parvalbumin [Source:MGI Symbol;Acc:MGI:97821]	0.001	0.001	0	1	1	0.001	0.001	0	1	1
ENSMUSG00000005718	Tfap4	3.369	3.86	3.705	4.544	2.074	2.448	4.704	6.772	5.561	3.403	3.195	3.508	transcription factor AP4 [Source:MGI Symbol;Acc:MGI:103239]	3.64467	3.022	-0.270283	0.485374	0.751207	5.679	3.36867	-0.753459	0.00157514	0.00889765
ENSMUSG00000005732	Ranbp1	60.122	58.165	55.351	106.341	44.465	64.835	59.221	63.109	52.033	55.1	63.117	51.066	RAN binding protein 1 [Source:MGI Symbol;Acc:MGI:96269]	57.8793	71.8803	0.312549	0.548937	0.791054	58.121	56.4277	-0.0426568	0.65565	0.824256
ENSMUSG00000005763	Cd247	2.701	1.995	1.778	1.378	1.132	1.134	3.293	1.326	3.058	1.012	1.043	1.031	CD247 antigen [Source:MGI Symbol;Acc:MGI:88334]	2.158	1.21467	-0.829134	0.0184722	0.148686	2.559	1.02867	-1.3148	0.0013037	0.00760292
ENSMUSG00000005774	Rfx5	2.616	3.511	3.21	2.632	2.403	4.031	2.375	2.883	2.103	3.937	3.088	2.89	regulatory factor X, 5 (influences HLA class II expression) [Source:MGI Symbol;Acc:MGI:1858421]	3.11233	3.022	-0.0424929	0.24304	0.532622	2.45367	3.305	0.429711	0.228839	0.428945
ENSMUSG00000005779	Psmb4	120.216	117.703	108.644	111.111	80.888	105.691	115.035	122.335	143.429	71.568	84.078	79	proteasome (prosome, macropain) subunit, beta type 4 [Source:MGI Symbol;Acc:MGI:1098257]	115.521	99.23	-0.219307	0.102875	0.345971	126.933	78.2153	-0.698544	1.7134e-05	0.000199453
ENSMUSG00000005800	Mmp8	0	0	0.018	0	0.087	0.272	0	0	0	0.267	0.225	0.112	matrix metallopeptidase 8 [Source:MGI Symbol;Acc:MGI:1202395]	0.006	0.119667	4.31792	0.0573249	0.257254	0.001	0.201333	7.65344	0.000162527	0.00134474
ENSMUSG00000005802	Slc30a4	23.411	22.09	21.072	14.963	8.336	24.073	17.181	13.78	13.071	17.861	23.396	14.063	solute carrier family 30 (zinc transporter), member 4 [Source:MGI Symbol;Acc:MGI:1345282]	22.191	15.7907	-0.490903	0.0233947	0.168355	14.6773	18.44	0.329249	0.182078	0.365428
ENSMUSG00000005803	Sqor	74.624	76.779	81.771	76.77	49.773	80.096	75.077	68.593	75.953	62.88	70.252	71.847	sulfide quinone oxidoreductase [Source:MGI Symbol;Acc:MGI:1929899]	77.7247	68.8797	-0.174294	0.103237	0.346598	73.2077	68.3263	-0.099553	0.337207	0.557589
ENSMUSG00000005804	Bloc1s6	10.124	10.121	9.134	9.959	8.038	9.521	8.884	9.584	8.306	9.212	9.111	9.818	biogenesis of lysosomal organelles complex-1, subunit 6, pallidin [Source:MGI Symbol;Acc:MGI:1927580]	9.793	9.17267	-0.0944097	0.303649	0.592421	8.92467	9.38033	0.0718409	0.843973	0.918551
ENSMUSG00000005813	Metap1	16.493	18.793	16.808	20.387	16.42	16.2	13.203	14.515	13.229	16.18	14.596	14.365	methionyl aminopeptidase 1 [Source:MGI Symbol;Acc:MGI:1922874]	17.3647	17.669	0.0250657	0.612617	0.836341	13.649	15.047	0.140681	0.612199	0.803965
ENSMUSG00000005823	Gpr108	20.165	19.337	18.514	16.326	16.066	17.684	20.555	17.171	18.637	16.752	14.066	15.149	G protein-coupled receptor 108 [Source:MGI Symbol;Acc:MGI:1925558]	19.3387	16.692	-0.212332	0.0902935	0.325045	18.7877	15.3223	-0.29415	0.0656124	0.172801
ENSMUSG00000005824	Tnfsf14	0.567	0.249	0.324	0.202	0.318	0.298	0.108	0.081	0.072	0.07	0.136	0.042	tumor necrosis factor (ligand) superfamily, member 14 [Source:MGI Symbol;Acc:MGI:1355317]	0.38	0.272667	-0.478861	0.364444	0.650223	0.087	0.0826667	-0.0737097	0.921085	0.963042
ENSMUSG00000005836	Gata6	34.691	39.421	36.389	34.854	22.098	23.095	29.199	24.625	25.56	29.962	31.851	32.251	GATA binding protein 6 [Source:MGI Symbol;Acc:MGI:107516]	36.8337	26.6823	-0.46514	0.0370647	0.211251	26.4613	31.3547	0.244794	0.211581	0.405925
ENSMUSG00000005846	Rsl1d1	13.663	15.502	17.042	25.991	18.868	25.369	7.075	7.338	7.331	17.967	18.502	13.794	ribosomal L1 domain containing 1 [Source:MGI Symbol;Acc:MGI:1913659]	15.4023	23.4093	0.603935	0.035439	0.206372	7.248	16.7543	1.20888	1.34602e-09	4.52619e-08
ENSMUSG00000005864	Cnga2	0	0	0	0	0	0	0	0	0	0.014	0	0	cyclic nucleotide gated channel alpha 2 [Source:MGI Symbol;Acc:MGI:108040]	0.001	0.001	0	1	1	0.001	0.00466667	2.22239	0.813667	0.902263
ENSMUSG00000005871	Apc	4.904	5.192	4.531	2.922	5.056	5.458	7.034	5.203	6.866	10.681	8.24	6.337	APC, WNT signaling pathway regulator [Source:MGI Symbol;Acc:MGI:88039]	4.87567	4.47867	-0.12253	0.0945114	0.332452	6.36767	8.41933	0.402941	0.122311	0.274709
ENSMUSG00000005873	Reep5	6.904	6.696	8.529	10.949	26.469	14.523	5.492	3.909	6.293	9.587	6.625	8.075	receptor accessory protein 5 [Source:MGI Symbol;Acc:MGI:1270152]	7.37633	17.3137	1.23094	0.00152469	0.0370723	5.23133	8.09567	0.629971	0.00440788	0.0204683
ENSMUSG00000005881	Ergic3	104.612	97.596	101.451	87.031	60.193	87.138	125.444	131.009	124.409	82.906	108.462	96.947	ERGIC and golgi 3 [Source:MGI Symbol;Acc:MGI:1913616]	101.22	78.1207	-0.373713	0.0162826	0.138936	126.954	96.105	-0.401622	0.0165418	0.0592398
ENSMUSG00000005882	Uqcc1	17.912	23.445	15.922	18.892	10.794	11.559	16.594	15.014	14.857	10.509	10.026	7.299	ubiquinol-cytochrome c reductase complex assembly factor 1 [Source:MGI Symbol;Acc:MGI:1929472]	19.093	13.7483	-0.473787	0.0493494	0.240725	15.4883	9.278	-0.739296	7.44391e-05	0.000695307
ENSMUSG00000005883	Spo11	0.025	0	0	0.052	0	0	0.025	0	0.028	0.027	0.053	0	SPO11 initiator of meiotic double stranded breaks [Source:MGI Symbol;Acc:MGI:1349669]	0.00833333	0.0173333	1.05658	0.824405	0.920236	0.0176667	0.0266667	0.594008	0.834532	0.912492
ENSMUSG00000005886	Ncoa2	11.002	11.781	10.932	9.381	8.12	8.06	8.894	7.095	7.216	12.154	9.174	8.945	nuclear receptor coactivator 2 [Source:MGI Symbol;Acc:MGI:1276533]	11.2383	8.52033	-0.399446	0.0236756	0.169008	7.735	10.091	0.383596	0.0334616	0.10239
ENSMUSG00000005891	Prl4a1	0	0	0	0	0	0	0	0	0	0	0	0	prolactin family 4, subfamily a, member 1 [Source:MGI Symbol;Acc:MGI:1206587]	0.001	0.001	0	1	1	0.001	0.001	0	1	1
ENSMUSG00000005892	Trh	0	0.03	0	0	0.061	0	0	0	0	0	0	0	thyrotropin releasing hormone [Source:MGI Symbol;Acc:MGI:98823]	0.01	0.0203333	1.02385	0.824405	0.920236	0.001	0.001	0	1	1
ENSMUSG00000005893	Nr2c2	7.891	8.023	7.155	5.2	4.235	6.087	5.335	3.933	5.56	8.525	5.504	7.859	nuclear receptor subfamily 2, group C, member 2 [Source:MGI Symbol;Acc:MGI:1352466]	7.68967	5.174	-0.571641	0.00382591	0.0632776	4.94267	7.296	0.561816	0.00133693	0.00776372
ENSMUSG00000005897	Nr2c1	4.416	4.694	4.06	4.289	3.151	3.676	6.184	6.056	5.73	4.85	5.808	6.105	nuclear receptor subfamily 2, group C, member 1 [Source:MGI Symbol;Acc:MGI:1352465]	4.39	3.70533	-0.244618	0.169847	0.44807	5.99	5.58767	-0.10031	0.96138	0.98913
ENSMUSG00000005899	Smpd4	7.251	6.135	5.676	9.189	5.228	5.496	8.075	5.946	5.348	8.475	5.984	4.654	sphingomyelin phosphodiesterase 4 [Source:MGI Symbol;Acc:MGI:1924876]	6.354	6.63767	0.0630111	0.997591	1	6.45633	6.371	-0.0191952	0.814086	0.902573
ENSMUSG00000005907	Pex1	4.276	4.711	4.346	3.406	2.538	3.129	3.109	3.102	2.218	4.573	3.5	1.792	peroxisomal biogenesis factor 1 [Source:MGI Symbol;Acc:MGI:1918632]	4.44433	3.02433	-0.55535	0.0144183	0.130317	2.80967	3.28833	0.226958	0.804367	0.902263
ENSMUSG00000005917	Otx1	0	0	0	0	0.015	0	0	0	0	0	0	0	orthodenticle homeobox 1 [Source:MGI Symbol;Acc:MGI:97450]	0.001	0.005	2.32193	0.813667	0.917672	0.001	0.001	0	1	1
ENSMUSG00000005936	Kctd20	14.666	14.069	15.398	15.431	9.711	13.559	19.002	12.467	12.33	15.065	11.529	14.439	potassium channel tetramerisation domain containing 20 [Source:MGI Symbol;Acc:MGI:1914239]	14.711	12.9003	-0.189487	0.203946	0.489599	14.5997	13.6777	-0.0941133	0.436832	0.65868
ENSMUSG00000005947	Itgae	8.084	8.169	8.521	4.005	4.095	3.248	2.977	3.028	3.365	2.696	3.822	2.726	integrin alpha E, epithelial-associated [Source:MGI Symbol;Acc:MGI:1298377]	8.258	3.78267	-1.12639	1.4e-06	0.000219065	3.12333	3.08133	-0.0195318	0.833436	0.912492
ENSMUSG00000005949	Ctns	11.404	9.867	10.411	7.966	6.026	8.079	12.858	13.234	12.022	10	9.127	7.276	cystinosis, nephropathic [Source:MGI Symbol;Acc:MGI:1932872]	10.5607	7.357	-0.521511	0.00352598	0.0603919	12.7047	8.801	-0.529619	0.00330417	0.0162
ENSMUSG00000005950	P2rx5	0.217	0.122	0.093	0	0.046	0.069	0.05	0.112	0.099	0.096	0.267	0.113	purinergic receptor P2X, ligand-gated ion channel, 5 [Source:MGI Symbol;Acc:MGI:2137026]	0.144	0.0383333	-1.9094	0.129218	0.390634	0.087	0.158667	0.866912	0.283524	0.496508
ENSMUSG00000005951	Shpk	14.612	15.853	16.581	12.002	6.46	8.169	12.754	14.232	11.409	8.799	7.476	8.447	sedoheptulokinase [Source:MGI Symbol;Acc:MGI:1921887]	15.682	8.877	-0.820965	0.00145479	0.0359701	12.7983	8.24067	-0.635123	0.000970455	0.00592716
ENSMUSG00000005952	Trpv1	0.06	0.018	0.032	0.062	0.126	0.033	0.015	0.028	0.053	0.107	0.075	0.023	transient receptor potential cation channel, subfamily V, member 1 [Source:MGI Symbol;Acc:MGI:1341787]	0.0366667	0.0736667	1.00654	0.576406	0.809495	0.032	0.0683333	1.09452	0.602145	0.795769
ENSMUSG00000005958	Ephb3	1.838	1.731	1.368	2.367	4.482	5.29	1.573	1.687	1.832	3.922	2.34	2.233	Eph receptor B3 [Source:MGI Symbol;Acc:MGI:104770]	1.64567	4.04633	1.29794	0.000306336	0.0133858	1.69733	2.83167	0.738382	0.00888102	0.035964
ENSMUSG00000005968	Tuft1	10.742	9.253	10.633	11.596	6.441	15.642	21.54	18.951	18.933	17.685	16.413	19.559	tuftelin 1 [Source:MGI Symbol;Acc:MGI:109572]	10.2093	11.2263	0.136998	0.749555	0.907354	19.808	17.8857	-0.147279	0.647231	0.81971
ENSMUSG00000005973	Rcn1	4.278	3.557	4.79	4.41	5.295	9.808	1.393	1.588	1.955	6.654	4.106	4.497	reticulocalbin 1 [Source:MGI Symbol;Acc:MGI:104559]	4.20833	6.50433	0.628152	0.116584	0.36973	1.64533	5.08567	1.62806	7.47208e-10	2.6957e-08
ENSMUSG00000005980	Dnase1	246.873	229.02	263.01	81.251	2.255	218.079	137.99	240.451	165.284	83.765	166.509	77.606	deoxyribonuclease I [Source:MGI Symbol;Acc:MGI:103157]	246.301	100.528	-1.29282	0.210467	0.496773	181.242	109.293	-0.729709	0.0957832	0.229107
ENSMUSG00000005981	Trap1	47.884	44.946	41.02	44.241	26.912	28.073	41.776	46.935	38.221	31.895	28.648	23.681	TNF receptor-associated protein 1 [Source:MGI Symbol;Acc:MGI:1915265]	44.6167	33.0753	-0.431827	0.0640257	0.272847	42.3107	28.0747	-0.591753	0.000727262	0.00471319
ENSMUSG00000005982	Naa60	40.432	39.666	38.526	41.636	31.28	34.958	61.94	52.323	55.038	58.546	56.243	56.336	N(alpha)-acetyltransferase 60, NatF catalytic subunit [Source:MGI Symbol;Acc:MGI:1922013]	39.5413	35.958	-0.137049	0.314705	0.605231	56.4337	57.0417	0.01546	0.910062	0.956937
ENSMUSG00000005983	1700037C18Rik	1.994	2.323	1.435	1.113	1.237	3.551	1.151	1.969	2.138	2.723	1.558	1.706	RIKEN cDNA 1700037C18 gene [Source:MGI Symbol;Acc:MGI:1920511]	1.91733	1.967	0.0368958	0.265613	0.554572	1.75267	1.99567	0.187319	0.518023	0.732308
ENSMUSG00000005986	Ankrd13d	0.382	0.235	0.02	0.203	0.341	0.538	0.262	0.263	0.228	0.223	0.236	0.272	ankyrin repeat domain 13 family, member D [Source:MGI Symbol;Acc:MGI:1915673]	0.212333	0.360667	0.764335	0.424629	0.702239	0.251	0.243667	-0.0427785	0.916258	0.96028
ENSMUSG00000005994	Tyrp1	0	0	0	0	0	0	0	0	0	0	0	0	tyrosinase-related protein 1 [Source:MGI Symbol;Acc:MGI:98881]	0.001	0.001	0	1	1	0.001	0.001	0	1	1
ENSMUSG00000006005	Tpr	7.438	8.134	8.219	6.634	5.271	12.416	13.227	14.128	10.154	13.12	18.554	9.826	translocated promoter region, nuclear basket protein [Source:MGI Symbol;Acc:MGI:1922066]	7.93033	8.107	0.0317866	0.0687489	0.282403	12.503	13.8333	0.145875	0.517096	0.73152
ENSMUSG00000006007	Pdc	0	0	0	0	0	0	0	0	0	0	0	0	phosducin [Source:MGI Symbol;Acc:MGI:98090]	0.001	0.001	0	1	1	0.001	0.001	0	1	1
ENSMUSG00000006010	Odr4	2.739	4.721	4.391	1.953	3.04	4.54	2.791	2.697	2.126	3.709	3.6	2.164	odr4 GPCR localization factor homolog [Source:MGI Symbol;Acc:MGI:2385108]	3.95033	3.17767	-0.314007	0.128327	0.388974	2.538	3.15767	0.315167	0.34755	0.569883
ENSMUSG00000006014	Prg4	0.122	0.084	0.437	0.119	0.311	2.455	0.4	0.58	0.083	0.263	0.053	0.103	proteoglycan 4 (megakaryocyte stimulating factor, articular superficial zone protein) [Source:MGI Symbol;Acc:MGI:1891344]	0.214333	0.961667	2.16568	0.0395235	0.217733	0.354333	0.139667	-1.34312	0.165959	0.3421
ENSMUSG00000006019	Dhx34	2.446	2.54	2.587	2.915	4.433	2.559	2.595	2.702	2.705	2.396	2.358	2.466	DEAH (Asp-Glu-Ala-His) box polypeptide 34 [Source:MGI Symbol;Acc:MGI:1918973]	2.52433	3.30233	0.387583	0.372789	0.65759	2.66733	2.40667	-0.148362	0.421159	0.643949
ENSMUSG00000006021	Kptn	7.386	6.706	5.844	7.333	4.147	5.602	5.603	6.729	6.552	5.751	6.002	4.812	kaptin [Source:MGI Symbol;Acc:MGI:1890380]	6.64533	5.694	-0.222899	0.261668	0.550859	6.29467	5.52167	-0.189026	0.326584	0.545337
ENSMUSG00000006024	Napa	26.203	27.419	24.386	27.884	23.354	30.924	30.646	31.077	31.461	27.94	25.855	28.893	N-ethylmaleimide sensitive fusion protein attachment protein alpha [Source:MGI Symbol;Acc:MGI:104563]	26.0027	27.3873	0.0748492	0.725191	0.892283	31.0613	27.5627	-0.172404	0.243679	0.448455
ENSMUSG00000006050	Sra1	59.742	61.074	59.027	66.462	41.91	62.272	60.48	69.302	65.536	53.586	61.112	64.337	steroid receptor RNA activator 1 [Source:MGI Symbol;Acc:MGI:1344414]	59.9477	56.8813	-0.0757483	0.33346	0.623387	65.106	59.6783	-0.125583	0.361904	0.585393
ENSMUSG00000006056	Calcoco2	0	0	0	0	0	0	0	0	0	0	0	0	calcium binding and coiled-coil domain 2 [Source:MGI Symbol;Acc:MGI:1343177]	0.001	0.001	0	1	1	0.001	0.001	0	1	1
ENSMUSG00000006057	Atp5g1	330.807	342.43	304.769	310.71	149.439	169.258	291.085	345.114	287.098	195.25	192.549	163.362	ATP synthase, H+ transporting, mitochondrial F0 complex, subunit C1 (subunit 9) [Source:MGI Symbol;Acc:MGI:107653]	326.002	209.802	-0.63585	0.0253295	0.174215	307.766	183.72	-0.744321	8.60784e-06	0.000110287
ENSMUSG00000006058	Snf8	35.204	35.701	31.228	32.897	19.778	33.188	32.646	32.935	35.106	26.018	30.249	31.921	SNF8, ESCRT-II complex subunit, homolog (S. cerevisiae) [Source:MGI Symbol;Acc:MGI:1343161]	34.0443	28.621	-0.250341	0.124355	0.381865	33.5623	29.396	-0.191223	0.266339	0.475859
ENSMUSG00000006095	Tbcb	24.522	26.449	26.877	29.106	20.493	35.375	37.946	38.861	41.742	24.976	32.42	34.339	tubulin folding cofactor B [Source:MGI Symbol;Acc:MGI:1913661]	25.9493	28.3247	0.126362	0.895272	0.95478	39.5163	30.5783	-0.369939	0.046778	0.132751
ENSMUSG00000006127	Inpp5k	8.072	7.032	7.765	6.049	6.567	7.844	8.971	10.013	10.819	9.416	7.667	9.52	inositol polyphosphate 5-phosphatase K [Source:MGI Symbol;Acc:MGI:1194899]	7.623	6.82	-0.160587	0.258156	0.546587	9.93433	8.86767	-0.163869	0.365547	0.589733
ENSMUSG00000006134	Crkl	14.222	14.734	14.785	17.348	10.381	13.056	12.577	11.003	12.049	15.962	14.817	12.09	v-crk avian sarcoma virus CT10 oncogene homolog-like [Source:MGI Symbol;Acc:MGI:104686]	14.5803	13.595	-0.100948	0.0332076	0.200765	11.8763	14.2897	0.266883	0.416334	0.639702
ENSMUSG00000006143	Upk3bl	0.275	0.06	0.147	0.201	0.243	0.36	0.039	0.073	0.212	0.148	0	0.113	uroplakin 3B-like [Source:MGI Symbol;Acc:MGI:1916915]	0.160667	0.268	0.738162	0.503876	0.765433	0.108	0.087	-0.311944	0.809728	0.902263
ENSMUSG00000006154	Eps8l1	1.203	0.659	1.109	1.071	0.942	1.156	1.51	1.603	0.635	0.542	1.949	1.284	EPS8-like 1 [Source:MGI Symbol;Acc:MGI:1914675]	0.990333	1.05633	0.0930791	0.571283	0.806824	1.24933	1.25833	0.0103557	0.110707	0.254912
ENSMUSG00000006169	Clint1	80.763	77.822	71.808	70.379	46.339	58.931	68.481	60.328	61.234	80.808	82.032	88.51	clathrin interactor 1 [Source:MGI Symbol;Acc:MGI:2144243]	76.7977	58.5497	-0.391402	0.0311987	0.19366	63.3477	83.7833	0.403372	0.0268145	0.0863706
ENSMUSG00000006179	Prss16	0.531	0.987	0.357	0.881	0.854	0.408	0.13	0.349	0.621	0.331	0.198	0.572	protease, serine 16 (thymus) [Source:MGI Symbol;Acc:MGI:1859181]	0.625	0.714333	0.192741	0.770508	0.917672	0.366667	0.367	0.00131095	0.897569	0.949536
ENSMUSG00000006191	Cdkal1	3.978	3.611	3.526	3.571	2.619	3.536	1.684	1.757	1.584	2.896	2.332	2.082	CDK5 regulatory subunit associated protein 1-like 1 [Source:MGI Symbol;Acc:MGI:1921765]	3.705	3.242	-0.192589	0.330691	0.620269	1.675	2.43667	0.540748	0.0706708	0.183013
ENSMUSG00000006200	Rhox6	0	0	0	0.082	0.042	0.163	0.276	0.149	0	0.043	0	0	reproductive homeobox 6 [Source:MGI Symbol;Acc:MGI:1202888]	0.001	0.0956667	6.57994	0.198361	0.484144	0.141667	0.0143333	-3.30505	0.135225	0.296211
ENSMUSG00000006204	Cdcp3	0	0	0	0.121	0.392	0	0	0	0	0.01	0	0	CUB domain containing protein 3 [Source:MGI Symbol;Acc:MGI:1918645]	0.001	0.171	7.41785	0.0527598	0.248388	0.001	0.00333333	1.73697	0.64546	0.818513
ENSMUSG00000006205	Htra1	4.794	3.529	3.6	4.901	6.069	9.81	4.67	3.129	5.884	11.725	8.228	7.476	HtrA serine peptidase 1 [Source:MGI Symbol;Acc:MGI:1929076]	3.97433	6.92667	0.801448	0.0284259	0.184539	4.561	9.143	1.00332	6.59073e-05	0.000626788
ENSMUSG00000006215	Zbtb17	8.89	7.908	7.768	6.328	4.689	6.164	8.411	8.417	8.514	6.078	6.401	5.378	zinc finger and BTB domain containing 17 [Source:MGI Symbol;Acc:MGI:107410]	8.18867	5.727	-0.515849	0.00583857	0.0809124	8.44733	5.95233	-0.505041	0.00465227	0.0213748
ENSMUSG00000006216	Clcnkb	0	0	0	0	0	0	0	0	0	0	0	0	chloride channel, voltage-sensitive Kb [Source:MGI Symbol;Acc:MGI:1930643]	0.001	0.001	0	1	1	0.001	0.001	0	1	1
ENSMUSG00000006218	Fam131c	0.225	0.584	0.387	0.145	0.234	0.154	0.223	0.472	0.155	0.241	0.146	0.054	family with sequence similarity 131, member C [Source:MGI Symbol;Acc:MGI:2685539]	0.398667	0.177667	-1.16601	0.125135	0.383466	0.283333	0.147	-0.946684	0.291589	0.506502
ENSMUSG00000006219	Fblim1	50.439	46.421	49.116	44.176	35.305	53.232	38.913	39.757	42.315	60.086	43.982	52.176	filamin binding LIM protein 1 [Source:MGI Symbol;Acc:MGI:1921452]	48.6587	44.2377	-0.137421	0.197511	0.483518	40.3283	52.0813	0.368973	0.0747653	0.190655
ENSMUSG00000006221	Hspb7	0.829	1.467	1.311	1.589	1.456	6.158	2.074	3.039	3.073	14.602	14.723	2.37	heat shock protein family, member 7 (cardiovascular) [Source:MGI Symbol;Acc:MGI:1352494]	1.20233	3.06767	1.3513	0.020745	0.157835	2.72867	10.565	1.95302	0.00893998	0.0361371
ENSMUSG00000006235	Epor	0.229	0.071	0.315	0.315	0.262	0.595	0.074	0.021	0.201	0.636	0.238	0.551	erythropoietin receptor [Source:MGI Symbol;Acc:MGI:95408]	0.205	0.390667	0.930314	0.805621	0.917672	0.0986667	0.475	2.26729	0.0182289	0.0639859
ENSMUSG00000006241	Ccdc159	0.151	0.322	0.3	0.109	0.326	0.076	0.055	0.219	0.031	0.198	0.137	0.179	coiled-coil domain containing 159 [Source:MGI Symbol;Acc:MGI:1914369]	0.257667	0.170333	-0.597145	0.55677	0.796022	0.101667	0.171333	0.752959	0.507398	0.722792
ENSMUSG00000006262	Mob1b	10.507	13.242	10.578	8.693	9.974	13.062	8.745	7.019	7.49	11.947	10.672	7.222	MOB kinase activator 1B [Source:MGI Symbol;Acc:MGI:1915723]	11.4423	10.5763	-0.113542	0.158641	0.433519	7.75133	9.947	0.359817	0.0609269	0.163333
ENSMUSG00000006269	Atp6v1b1	0.02	0	0.085	0	0	0	0.02	0	0	0.065	0	0	ATPase, H+ transporting, lysosomal V1 subunit B1 [Source:MGI Symbol;Acc:MGI:103285]	0.035	0.001	-5.12928	0.340256	0.628422	0.00666667	0.0216667	1.70044	0.678316	0.840381
ENSMUSG00000006270	Vax1	0	0	0	0	0	0	0	0	0	0	0	0	ventral anterior homeobox 1 [Source:MGI Symbol;Acc:MGI:1277163]	0.001	0.001	0	1	1	0.001	0.001	0	1	1
ENSMUSG00000006273	Atp6v1b2	42.189	37.638	38.117	40.461	34.155	46.304	43.443	44.182	48.863	43.9	51.944	38.69	ATPase, H+ transporting, lysosomal V1 subunit B2 [Source:MGI Symbol;Acc:MGI:109618]	39.3147	40.3067	0.0359509	0.562102	0.79964	45.496	44.8447	-0.0208033	0.756499	0.895538
ENSMUSG00000006276	Eps15l1	9.858	9.195	9.374	10.065	7.669	8.522	10.876	11.393	10.631	12.561	9.869	8.584	epidermal growth factor receptor pathway substrate 15-like 1 [Source:MGI Symbol;Acc:MGI:104582]	9.47567	8.752	-0.114615	0.336231	0.625506	10.9667	10.338	-0.085168	0.550434	0.753617
ENSMUSG00000006281	Tep1	24.437	23.352	20.012	19.461	11.367	17.497	25.687	25.43	25.135	22.336	21.768	18.866	telomerase associated protein 1 [Source:MGI Symbol;Acc:MGI:109573]	22.6003	16.1083	-0.488537	0.00844486	0.0981923	25.4173	20.99	-0.276111	0.0295042	0.0926074
ENSMUSG00000006288	Ttc5	8.925	9.016	9.205	7.754	7.377	8.233	9.466	10.822	11.556	6.83	7.23	6.849	tetratricopeptide repeat domain 5 [Source:MGI Symbol;Acc:MGI:2683584]	9.04867	7.788	-0.216452	0.110805	0.359934	10.6147	6.96967	-0.606898	0.00135834	0.00785982
ENSMUSG00000006289	Osgep	15.457	14.777	14.643	10.399	6.381	9.82	16.841	16.518	14.49	7.636	7.353	7.439	O-sialoglycoprotein endopeptidase [Source:MGI Symbol;Acc:MGI:1913496]	14.959	8.86667	-0.75455	0.000700168	0.0229036	15.9497	7.476	-1.09319	1.13706e-07	2.39819e-06
ENSMUSG00000006299	Aamp	57.55	57.623	54.054	55.017	41.14	56.004	59.458	65.021	56.302	42.155	46.553	43.874	angio-associated migratory protein [Source:MGI Symbol;Acc:MGI:107809]	56.409	50.7203	-0.153361	0.157736	0.432047	60.2603	44.194	-0.447358	0.00689351	0.0294078
ENSMUSG00000006301	Tmbim1	80.26	79.304	73.982	82.622	70.982	96.439	113.606	115.224	117.907	83.975	109.865	108.29	transmembrane BAX inhibitor motif containing 1 [Source:MGI Symbol;Acc:MGI:1916910]	77.8487	83.3477	0.0984695	0.83688	0.92709	115.579	100.71	-0.198672	0.19079	0.378196
ENSMUSG00000006304	Arpc2	196.859	182.486	185.908	185.604	146.731	229.306	162.271	142.644	163.54	216.735	198.674	217.828	actin related protein 2/3 complex, subunit 2 [Source:MGI Symbol;Acc:MGI:1923959]	188.418	187.214	-0.00924849	0.390839	0.674468	156.152	211.079	0.434835	0.00902117	0.0364322
ENSMUSG00000006307	Kmt2b	7.951	7.093	7.102	6.936	5.759	6.143	9.496	8.651	8.361	9.444	8.037	7.228	lysine (K)-specific methyltransferase 2B [Source:MGI Symbol;Acc:MGI:109565]	7.382	6.27933	-0.2334	0.103141	0.346551	8.836	8.23633	-0.101391	0.488832	0.70765
ENSMUSG00000006310	Zbtb32	0.167	0.336	0.265	0.164	0.697	0.4	0.449	0.466	0.574	0.3	0.213	0.241	zinc finger and BTB domain containing 32 [Source:MGI Symbol;Acc:MGI:1891838]	0.256	0.420333	0.71539	0.553814	0.79404	0.496333	0.251333	-0.981707	0.0754735	0.191963
ENSMUSG00000006311	Etv2	0	0	0	0	0	0	0	0	0	0	0	0	ets variant 2 [Source:MGI Symbol;Acc:MGI:99253]	0.001	0.001	0	1	1	0.001	0.001	0	1	1
ENSMUSG00000006313	Upk1a	0.283	0.354	0.18	0.467	0.177	0.813	0.477	0.767	0.437	0.669	0.295	0.71	uroplakin 1A [Source:MGI Symbol;Acc:MGI:98911]	0.272333	0.485667	0.834593	0.427713	0.703983	0.560333	0.558	-0.0060202	0.938564	0.974488
ENSMUSG00000006315	Tmem147	40.277	47.957	39.699	41.64	30.307	30.308	43.185	54.721	43.85	26.02	26.859	23.235	transmembrane protein 147 [Source:MGI Symbol;Acc:MGI:1915011]	42.6443	34.085	-0.323217	0.107731	0.354438	47.252	25.3713	-0.897176	3.01815e-06	4.45277e-05
ENSMUSG00000006333	Rps9	516.612	497.1	469.441	494.061	380.014	437.191	540.938	589.125	585.737	358.287	402.632	407.437	ribosomal protein S9 [Source:MGI Symbol;Acc:MGI:1924096]	494.384	437.089	-0.177707	0.171498	0.450005	571.933	389.452	-0.554401	0.000508586	0.00351319
ENSMUSG00000006335	Tfpt	5.501	6.597	5.637	6.072	4.441	5.918	6.186	6.609	6.234	6.13	6.012	5.673	TCF3 (E2A) fusion partner [Source:MGI Symbol;Acc:MGI:1916964]	5.91167	5.477	-0.110179	0.438671	0.712866	6.343	5.93833	-0.0951073	0.554417	0.757267
ENSMUSG00000006342	Susd2	31.604	21.249	33.555	34.589	8.672	98.792	70.137	89.515	107.009	101.044	107.826	160.249	sushi domain containing 2 [Source:MGI Symbol;Acc:MGI:1918983]	28.8027	47.351	0.717193	0.579079	0.810388	88.887	123.04	0.469079	0.0411174	0.120387
ENSMUSG00000006344	Ggt5	1.876	1.209	1.637	2.334	1.853	2.943	1.086	0.694	1.147	3.573	2.891	4.133	gamma-glutamyltransferase 5 [Source:MGI Symbol;Acc:MGI:1346063]	1.574	2.37667	0.594504	0.0919705	0.328287	0.975667	3.53233	1.85616	3.56368e-09	1.07647e-07
ENSMUSG00000006345	Ggt1	505.554	536.559	550.691	595.749	384.517	417.786	650.684	648.864	747.725	605.175	609.757	755.659	gamma-glutamyltransferase 1 [Source:MGI Symbol;Acc:MGI:95706]	530.935	466.017	-0.188151	0.257099	0.545876	682.424	656.864	-0.0550751	0.801401	0.902263
ENSMUSG00000006356	Crip2	8.44	8.526	10.773	13.725	37.468	32.201	7.736	7.361	9.88	30.659	21.42	25.886	cysteine rich protein 2 [Source:MGI Symbol;Acc:MGI:1915587]	9.24633	27.798	1.58803	1.21e-05	0.0012336	8.32567	25.9883	1.64223	1.84211e-15	1.56333e-13
ENSMUSG00000006360	Crip1	1423.55	1119.02	1378.82	1094.38	446.993	2101.19	2284.02	2166.78	3216.66	892.929	1381.64	1479.16	cysteine-rich protein 1 (intestinal) [Source:MGI Symbol;Acc:MGI:88501]	1307.13	1214.19	-0.106411	0.390024	0.673859	2555.82	1251.24	-1.03043	2.39163e-06	3.64928e-05
ENSMUSG00000006362	Cbfa2t3	2.981	2.046	2.631	2.628	3.148	3.507	1.331	0.791	1.314	2.978	1.695	2.221	CBFA2/RUNX1 translocation partner 3 [Source:MGI Symbol;Acc:MGI:1338013]	2.55267	3.09433	0.277623	0.33487	0.62427	1.14533	2.298	1.00461	0.0031078	0.015421
ENSMUSG00000006369	Fbln1	114.636	106.825	109.728	108.629	53.453	110.503	123.364	116.847	106.505	124.253	133.726	96.208	fibulin 1 [Source:MGI Symbol;Acc:MGI:95487]	110.396	90.8617	-0.280949	0.121676	0.377572	115.572	118.062	0.0307568	0.991542	1
ENSMUSG00000006373	Pgrmc1	149.22	166.631	170.349	138.593	85.626	120.946	84.924	89.179	79.941	103.374	138.642	124.009	progesterone receptor membrane component 1 [Source:MGI Symbol;Acc:MGI:1858305]	162.067	115.055	-0.494264	0.00941468	0.104461	84.6813	122.008	0.526864	0.00842247	0.0345944
ENSMUSG00000006378	Gcat	27.485	24.875	26.419	33.988	24.027	12.914	31.58	36.26	23.213	15.195	12.411	8.849	glycine C-acetyltransferase (2-amino-3-ketobutyrate-coenzyme A ligase) [Source:MGI Symbol;Acc:MGI:1349389]	26.2597	23.643	-0.151435	0.375962	0.660584	30.351	12.1517	-1.32059	7.54146e-09	2.13339e-07
ENSMUSG00000006386	Tek	1.89	2.066	1.938	1.68	2.51	2.566	0.164	0.282	0.31	2.128	1.492	1.615	TEK receptor tyrosine kinase [Source:MGI Symbol;Acc:MGI:98664]	1.96467	2.252	0.196922	0.842692	0.929139	0.252	1.745	2.79173	1.47271e-15	1.26795e-13
ENSMUSG00000006389	Mpl	0	0	0.015	0	0	0.019	0	0	0	0.041	0	0	myeloproliferative leukemia virus oncogene [Source:MGI Symbol;Acc:MGI:97076]	0.005	0.00633333	0.341037	0.999998	1	0.001	0.0136667	3.77259	0.64546	0.818513
ENSMUSG00000006390	Elovl1	57.569	58.774	56.614	62.437	54.125	73.312	68.92	66.765	81.357	77.111	63.678	109.043	elongation of very long chain fatty acids (FEN1/Elo2, SUR4/Elo3, yeast)-like 1 [Source:MGI Symbol;Acc:MGI:1858959]	57.6523	63.2913	0.134629	0.876727	0.944425	72.3473	83.2773	0.202984	0.421045	0.643877
ENSMUSG00000006392	Med8	23.997	25.878	24.403	27.287	18.739	27.82	26.006	29.8	25.889	26.968	25.208	26.127	mediator complex subunit 8 [Source:MGI Symbol;Acc:MGI:1915269]	24.7593	24.6153	-0.00841519	0.427287	0.703544	27.2317	26.101	-0.0611802	0.658725	0.826805
ENSMUSG00000006395	Hyi	7.69	8.743	10.032	8.419	8.119	12.724	11.402	17.199	16.138	8.352	11.007	12.482	hydroxypyruvate isomerase (putative) [Source:MGI Symbol;Acc:MGI:1915430]	8.82167	9.754	0.144943	0.9484	0.983351	14.913	10.6137	-0.490647	0.0541597	0.148954
ENSMUSG00000006398	Cdc20	18.864	15.789	14.222	23.468	8.243	10.339	17.151	21.912	18.511	11.058	13.254	10.763	cell division cycle 20 [Source:MGI Symbol;Acc:MGI:1859866]	16.2917	14.0167	-0.216991	0.435127	0.710052	19.1913	11.6917	-0.714974	0.000242128	0.00189513
ENSMUSG00000006403	Adamts4	0.551	0.344	0.47	0.577	1.446	4.189	0.045	0.069	0.024	0.699	1.114	0.793	a disintegrin-like and metallopeptidase (reprolysin type) with thrombospondin type 1 motif, 4 [Source:MGI Symbol;Acc:MGI:1339949]	0.455	2.07067	2.18616	0.000272784	0.0123464	0.046	0.868667	4.2391	5.21487e-14	3.6023e-12
ENSMUSG00000006411	Nectin4	0.101	0.117	0.213	0.167	0.388	0.43	0.111	0.104	0.205	0.412	0.314	0.376	nectin cell adhesion molecule 4 [Source:MGI Symbol;Acc:MGI:1918990]	0.143667	0.328333	1.19244	0.116341	0.369441	0.14	0.367333	1.39166	0.0225659	0.0754399
ENSMUSG00000006412	Pfdn2	10.307	11.096	9.514	12.19	11.155	11.788	11.036	11.397	10.114	9.506	12.099	8.261	prefoldin 2 [Source:MGI Symbol;Acc:MGI:1276111]	10.3057	11.711	0.184426	0.798257	0.917672	10.849	9.95533	-0.124021	0.445612	0.667538
ENSMUSG00000006418	Rnf114	54.344	47.324	45.614	44.862	27.317	56	61.509	62.515	63.835	47.543	64.446	52.632	ring finger protein 114 [Source:MGI Symbol;Acc:MGI:1933159]	49.094	42.7263	-0.200421	0.131798	0.394506	62.6197	54.8737	-0.190502	0.235666	0.43828
ENSMUSG00000006423	Steep1	4.822	5.3	4.666	4.275	4.111	5.797	2.579	2.871	2.337	5.16	4.714	4.367	STING1 ER exit protein 1 [Source:MGI Symbol;Acc:MGI:1924894]	4.92933	4.72767	-0.0602642	0.337754	0.6267	2.59567	4.747	0.870911	5.67404e-05	0.000550478
ENSMUSG00000006435	Neurl1a	0.425	0.535	0.504	0.497	0.328	1.264	0.882	0.797	1.106	1.093	0.779	1.304	neuralized E3 ubiquitin protein ligase 1A [Source:MGI Symbol;Acc:MGI:1334263]	0.488	0.696333	0.512897	0.506296	0.767379	0.928333	1.05867	0.189534	0.724571	0.873055
ENSMUSG00000006442	Srm	5.658	6.948	6.8	18.891	16.695	19.405	11.238	10.892	9.969	16.788	18.577	16.773	spermidine synthase [Source:MGI Symbol;Acc:MGI:102690]	6.46867	18.3303	1.50269	1.42e-09	4.73e-07	10.6997	17.3793	0.699807	0.000956278	0.00584859
ENSMUSG00000006445	Epha2	12.194	14.33	14.453	15.412	16.696	19.737	19.795	18.094	18.799	25.037	20.419	25.035	Eph receptor A2 [Source:MGI Symbol;Acc:MGI:95278]	13.659	17.2817	0.33939	0.27435	0.56437	18.896	23.497	0.314396	0.105856	0.246739
ENSMUSG00000006456	Rbm14	14.364	15.174	12.575	14.745	9.132	9.809	16.439	17.5	14.204	10.909	12	10.252	RNA binding motif protein 14 [Source:MGI Symbol;Acc:MGI:1929092]	14.0377	11.2287	-0.322117	0.129571	0.391212	16.0477	11.0537	-0.537839	0.00263564	0.0135447
ENSMUSG00000006457	Actn3	0.153	0.058	0.03	0.201	0.044	0.114	0.014	0.13	0.169	0.075	0.058	0.202	actinin alpha 3 [Source:MGI Symbol;Acc:MGI:99678]	0.0803333	0.119667	0.574951	0.683832	0.870886	0.104333	0.111667	0.0979984	0.904485	0.953604
ENSMUSG00000006463	Zdhhc24	3.006	3.127	3.022	2.726	2.101	3.615	2.994	3.832	3.084	2.634	3.004	2.914	zinc finger, DHHC domain containing 24 [Source:MGI Symbol;Acc:MGI:1917855]	3.05167	2.814	-0.116975	0.277778	0.568042	3.30333	2.85067	-0.212623	0.330741	0.549754
ENSMUSG00000006464	Bbs1	0.266	0.329	0.259	0.278	0.33	0.412	0.506	0.282	0.339	0.401	0.405	0.593	Bardet-Biedl syndrome 1 (human) [Source:MGI Symbol;Acc:MGI:1277215]	0.284667	0.34	0.256261	0.953734	0.986974	0.375667	0.466333	0.311908	0.293384	0.508669
ENSMUSG00000006469	Slc34a3	0.074	0.038	0.039	0.076	0	0.605	0.895	0.31	1.177	0.693	0.288	0.658	solute carrier family 34 (sodium phosphate), member 3 [Source:MGI Symbol;Acc:MGI:2159410]	0.0503333	0.227	2.17311	0.198771	0.484526	0.794	0.546333	-0.539358	0.340418	0.561826
ENSMUSG00000006471	Ndor1	4.66	4.318	4.152	5.121	3.334	3.811	5.159	4.617	4.79	6.953	4.001	3.414	NADPH dependent diflavin oxidoreductase 1 [Source:MGI Symbol;Acc:MGI:1926047]	4.37667	4.08867	-0.0982021	0.499606	0.761381	4.85533	4.78933	-0.0197455	0.858214	0.927313
ENSMUSG00000006476	Nsmf	5.548	5.529	5.522	5.98	7.406	8.224	7.79	7.711	10.062	7.92	6.587	7.113	NMDA receptor synaptonuclear signaling and neuronal migration factor [Source:MGI Symbol;Acc:MGI:1861755]	5.533	7.20333	0.380603	0.381826	0.66652	8.521	7.20667	-0.241691	0.270848	0.481454
ENSMUSG00000006488	Prl7a1	0	0	0	0	0	0	0	0	0	0	0	0	prolactin family 7, subfamily a, member 1 [Source:MGI Symbol;Acc:MGI:1206572]	0.001	0.001	0	1	1	0.001	0.001	0	1	1
ENSMUSG00000006490	Prl8a9	0	0	0	0	0	0	0	0	0	0	0	0	prolactin family8, subfamily a, member 9 [Source:MGI Symbol;Acc:MGI:1914560]	0.001	0.001	0	1	1	0.001	0.001	0	1	1
ENSMUSG00000006494	Pdk1	7.836	9.24	8.452	6.564	6.017	3.374	4.669	5.506	5.359	4.74	3.976	3.669	pyruvate dehydrogenase kinase, isoenzyme 1 [Source:MGI Symbol;Acc:MGI:1926119]	8.50933	5.31833	-0.678072	0.023514	0.168787	5.178	4.12833	-0.326836	0.0603872	0.162179
ENSMUSG00000006498	Ptbp1	128.295	113.332	98.964	136.941	75.195	92.583	131.662	132.865	118.454	112.809	104.827	93.107	polypyrimidine tract binding protein 1 [Source:MGI Symbol;Acc:MGI:97791]	113.53	101.573	-0.160561	0.356529	0.642254	127.66	103.581	-0.301551	0.061072	0.163599
ENSMUSG00000006517	Mvd	6.352	5.294	5.516	5.082	3.371	9.258	7.223	6.096	7.868	7.129	6.24	7.827	mevalonate (diphospho) decarboxylase [Source:MGI Symbol;Acc:MGI:2179327]	5.72067	5.90367	0.045428	0.625922	0.845437	7.06233	7.06533	0.000612711	0.942416	0.976326
ENSMUSG00000006519	Cyba	34.037	24.763	26.593	29.602	28.876	73.175	52.182	52.868	98.981	51.863	62.442	65.734	cytochrome b-245, alpha polypeptide [Source:MGI Symbol;Acc:MGI:1316658]	28.4643	43.8843	0.624551	0.199396	0.485113	68.0103	60.013	-0.180479	0.43987	0.662153
ENSMUSG00000006522	Itih3	0.188	0.397	0.385	0.25	0.463	0.775	1.386	0.464	1.451	2.238	0.337	0.459	inter-alpha trypsin inhibitor, heavy chain 3 [Source:MGI Symbol;Acc:MGI:96620]	0.323333	0.496	0.617318	0.422808	0.701036	1.10033	1.01133	-0.121682	0.820517	0.906465
ENSMUSG00000006526	Stimate	1.485	1.712	1.667	1.941	1.403	1.749	1.428	1.897	2.061	1.812	1.515	1.515	STIM activating enhancer [Source:MGI Symbol;Acc:MGI:1921500]	1.62133	1.69767	0.0663725	0.831085	0.923838	1.79533	1.614	-0.153611	0.488031	0.706842
ENSMUSG00000006527	Sfmbt1	2.549	2.397	3.21	2.765	2.617	3.029	2.338	1.878	1.939	3.484	3.032	2.114	Scm-like with four mbt domains 1 [Source:MGI Symbol;Acc:MGI:1859609]	2.71867	2.80367	0.0444156	0.775783	0.917672	2.05167	2.87667	0.487602	0.0871627	0.213616
ENSMUSG00000006529	Itih1	0.013	0.068	0.042	0.013	0.15	0.018	0.143	0.146	0.101	0.253	0	0.038	inter-alpha trypsin inhibitor, heavy chain 1 [Source:MGI Symbol;Acc:MGI:96618]	0.041	0.0603333	0.557331	0.713737	0.886666	0.13	0.097	-0.422455	0.639107	0.818513
ENSMUSG00000006538	Ihh	21.242	22.194	23.278	16.481	9.68	15.713	33.501	33.376	38.335	22.176	24.753	27.028	Indian hedgehog [Source:MGI Symbol;Acc:MGI:96533]	22.238	13.958	-0.671935	0.00107161	0.0303528	35.0707	24.6523	-0.508541	0.00274865	0.0140001
ENSMUSG00000006542	Prkag3	0.014	0.015	0.03	0.029	0.173	0.233	0.322	0.192	0.14	0.412	0.306	0.12	protein kinase, AMP-activated, gamma 3 non-catalytic subunit [Source:MGI Symbol;Acc:MGI:1891343]	0.0196667	0.145	2.88223	0.048674	0.238743	0.218	0.279333	0.35766	0.618009	0.808497
ENSMUSG00000006546	Cryba2	0.447	0.291	0.344	0.115	0.292	0.229	0.211	0.052	0.615	0.24	0.117	0.108	crystallin, beta A2 [Source:MGI Symbol;Acc:MGI:104336]	0.360667	0.212	-0.766602	0.387932	0.672468	0.292667	0.155	-0.91699	0.502554	0.718246
ENSMUSG00000006567	Atp7b	4.649	6.296	5.813	4.97	5.327	2.232	4.096	4.885	3.828	4.555	3.201	2.799	ATPase, Cu++ transporting, beta polypeptide [Source:MGI Symbol;Acc:MGI:103297]	5.586	4.17633	-0.419579	0.168317	0.446046	4.26967	3.51833	-0.279231	0.144601	0.31109
ENSMUSG00000006570	Defb2	0	0	0	0	0	0	0	0	0	0	0	0	defensin beta 2 [Source:MGI Symbol;Acc:MGI:1338754]	0.001	0.001	0	1	1	0.001	0.001	0	1	1
ENSMUSG00000006574	Slc4a1	0	0.009	0.028	0	0.009	0	0	0	0	0	0.018	0	solute carrier family 4 (anion exchanger), member 1 [Source:MGI Symbol;Acc:MGI:109393]	0.0123333	0.003	-2.03953	0.522558	0.778428	0.001	0.006	2.58496	0.64546	0.818513
ENSMUSG00000006575	Rundc3a	2.44	2.276	2.238	2.076	1.749	2.285	2.011	2.359	2.195	2.766	2.551	1.879	RUN domain containing 3A [Source:MGI Symbol;Acc:MGI:1858752]	2.318	2.03667	-0.186671	0.253348	0.542206	2.18833	2.39867	0.1324	0.748854	0.890578
ENSMUSG00000006576	Slc4a3	0.488	0.441	0.406	0.406	0.415	0.877	0.98	0.563	0.724	3.078	0.712	0.411	solute carrier family 4 (anion exchanger), member 3 [Source:MGI Symbol;Acc:MGI:109350]	0.445	0.566	0.346997	0.0893469	0.323414	0.755667	1.40033	0.889948	0.232388	0.433799
ENSMUSG00000006585	Cdt1	11.552	10.79	9.464	14.107	6.215	5.905	10.659	11.634	12.774	10.084	11.125	8.585	chromatin licensing and DNA replication factor 1 [Source:MGI Symbol;Acc:MGI:1914427]	10.602	8.74233	-0.278246	0.350191	0.637085	11.689	9.93133	-0.235092	0.157503	0.330666
ENSMUSG00000006586	Runx1t1	0.161	0.131	0.216	0.12	0.301	0.253	0.146	0.148	0.178	0.388	0.222	0.148	RUNX1 translocation partner 1 [Source:MGI Symbol;Acc:MGI:104793]	0.169333	0.224667	0.40792	0.753728	0.909748	0.157333	0.252667	0.683411	0.020683	0.0704939
ENSMUSG00000006587	Snai3	0.272	0.206	0.131	0.637	1.109	0.71	0.147	0.254	0.327	1.38	0.696	0.787	snail family zinc finger 3 [Source:MGI Symbol;Acc:MGI:1353563]	0.203	0.818667	2.0118	0.00383284	0.0633332	0.242667	0.954333	1.97552	0.00115614	0.00686821
ENSMUSG00000006589	Aprt	125.569	137.735	131.773	128.352	105.075	132.208	117.969	128.814	115.83	101.949	124.761	104.64	adenine phosphoribosyl transferase [Source:MGI Symbol;Acc:MGI:88061]	131.692	121.878	-0.11173	0.210968	0.497204	120.871	110.45	-0.130075	0.369676	0.593654
ENSMUSG00000006599	Gtf2h1	12.084	12.415	14.35	12.406	12.042	13.937	5.051	3.995	4.203	9.661	9.952	7.819	general transcription factor II H, polypeptide 1 [Source:MGI Symbol;Acc:MGI:1277216]	12.9497	12.795	-0.0173348	0.606159	0.83102	4.41633	9.144	1.04998	1.10435e-06	1.85153e-05
ENSMUSG00000006611	Hfe	3.24	2.934	4.061	4.119	5.032	3.943	1.316	1.88	2.331	4.718	2.709	2.726	homeostatic iron regulator [Source:MGI Symbol;Acc:MGI:109191]	3.41167	4.36467	0.355395	0.639487	0.845437	1.84233	3.38433	0.877338	0.000420907	0.00299816
ENSMUSG00000006641	Slc5a6	5.009	6.521	8.374	9.807	5.97	12.302	6.662	8.55	11.44	9.706	5.907	25.933	solute carrier family 5 (sodium-dependent vitamin transporter), member 6 [Source:MGI Symbol;Acc:MGI:2660847]	6.63467	9.35967	0.496433	0.0828662	0.310104	8.884	13.8487	0.640466	0.241028	0.44514
ENSMUSG00000006642	Tcf23	0.47	0.58	0.488	1.26	1.908	0.909	0.543	0.63	0.668	1.228	0.928	0.849	transcription factor 23 [Source:MGI Symbol;Acc:MGI:1934960]	0.512667	1.359	1.40645	0.00160733	0.03813	0.613667	1.00167	0.706875	0.038621	0.114794
ENSMUSG00000006649	Nphs1	0	0	0	0.215	1.359	0	0	0	0.079	0.08	0.032	0	nephrosis 1, nephrin [Source:MGI Symbol;Acc:MGI:1859637]	0.001	0.524667	9.03526	0.0407552	0.220975	0.0263333	0.0373333	0.503574	0.838386	0.914761
ENSMUSG00000006651	Aplp1	52.312	41.198	51.847	46.092	12.742	85.2	101.661	85.686	131.579	96.791	99.329	114.924	amyloid beta (A4) precursor-like protein 1 [Source:MGI Symbol;Acc:MGI:88046]	48.4523	48.0113	-0.0131911	0.589152	0.818257	106.309	103.681	-0.036103	0.809163	0.902263
ENSMUSG00000006673	Qrich1	23.16	21.951	21.906	24.078	16.694	23.992	18.13	19.155	19.955	23.457	21.52	22.295	glutamine-rich 1 [Source:MGI Symbol;Acc:MGI:1916482]	22.339	21.588	-0.049335	0.265955	0.554958	19.08	22.424	0.232982	0.157838	0.331252
ENSMUSG00000006675	P4htm	0.437	0.637	0.517	0.609	0.411	0.717	0.455	0.449	0.744	0.415	0.547	0.274	prolyl 4-hydroxylase, transmembrane (endoplasmic reticulum) [Source:MGI Symbol;Acc:MGI:1921693]	0.530333	0.579	0.126664	0.84212	0.929139	0.549333	0.412	-0.415037	0.453122	0.674423
ENSMUSG00000006676	Usp19	18.342	18.731	16.432	16.897	12.733	15.42	20.181	18.721	17.435	16.963	16.934	15.52	ubiquitin specific peptidase 19 [Source:MGI Symbol;Acc:MGI:1918722]	17.835	15.0167	-0.248147	0.108593	0.355579	18.779	16.4723	-0.189075	0.104805	0.244962
ENSMUSG00000006678	Pola1	1.326	1.598	1.374	1.258	0.817	1.214	0.933	0.913	0.763	1.083	1.092	0.668	polymerase (DNA directed), alpha 1 [Source:MGI Symbol;Acc:MGI:99660]	1.43267	1.09633	-0.386016	0.0686779	0.282256	0.869667	0.947667	0.123917	0.808996	0.902263
ENSMUSG00000006699	Cdc42	223.413	224.044	214.211	210.389	147.319	221.767	126.388	138.56	129.737	187.829	192.884	224.776	cell division cycle 42 [Source:MGI Symbol;Acc:MGI:106211]	220.556	193.158	-0.191361	0.107236	0.353795	131.562	201.83	0.617399	0.000891499	0.00554372
ENSMUSG00000006705	Pknox1	7.751	6.644	6.307	6.415	4.124	6.149	5.939	4.783	4.514	6.975	5.08	5.456	Pbx/knotted 1 homeobox [Source:MGI Symbol;Acc:MGI:1201409]	6.90067	5.56267	-0.310959	0.0668509	0.278354	5.07867	5.837	0.200777	0.614726	0.805859
ENSMUSG00000006711	D130043K22Rik	2.891	3.453	3.358	1.903	1.731	1.726	2.639	2.321	1.363	3.031	3.96	2.362	RIKEN cDNA D130043K22 gene [Source:MGI Symbol;Acc:MGI:3036268]	3.234	1.78667	-0.856049	7.7e-05	0.00499259	2.10767	3.11767	0.56482	0.0796628	0.199999
ENSMUSG00000006715	Gmnn	22	21.555	19.676	26.763	10.159	10.205	17.16	20.797	14.088	9.09	11.62	7.932	geminin [Source:MGI Symbol;Acc:MGI:1927344]	21.077	15.709	-0.424078	0.218155	0.505127	17.3483	9.54733	-0.861627	0.000340731	0.00252285
ENSMUSG00000006717	Acot13	58.415	61.509	61.138	39.892	26.031	37.308	42.927	45.011	41.917	26.661	35.871	25.526	acyl-CoA thioesterase 13 [Source:MGI Symbol;Acc:MGI:1914084]	60.354	34.4103	-0.810608	6e-05	0.00442062	43.285	29.3527	-0.560376	0.00352767	0.017075
ENSMUSG00000006720	Zfp184	0.112	0.381	0.259	0.23	0.124	0.307	0.108	0.068	0.04	0.234	0.272	0.125	zinc finger protein 184 (Kruppel-like) [Source:MGI Symbol;Acc:MGI:1922244]	0.250667	0.220333	-0.186082	0.958552	0.989471	0.072	0.210333	1.54661	0.0853928	0.210563
ENSMUSG00000006724	Cyp27b1	0.082	0.053	0	0.035	0	0	0.017	0	0	0.018	0.018	0.016	cytochrome P450, family 27, subfamily b, polypeptide 1 [Source:MGI Symbol;Acc:MGI:1098274]	0.045	0.0116667	-1.94753	0.398159	0.681076	0.00566667	0.0173333	1.61298	0.626525	0.814828
ENSMUSG00000006728	Cdk4	52.485	47.283	44.082	75.401	35.676	46.522	61.024	67.138	58.754	45.763	45.187	41.268	cyclin-dependent kinase 4 [Source:MGI Symbol;Acc:MGI:88357]	47.95	52.533	0.131693	0.954492	0.987334	62.3053	44.0727	-0.499471	0.00257373	0.0132703
ENSMUSG00000006731	B4galnt1	143.156	128.083	115.597	143.544	91.428	106.674	248.056	226.5	200.64	165.129	199.403	159.437	beta-1,4-N-acetyl-galactosaminyl transferase 1 [Source:MGI Symbol;Acc:MGI:1342057]	128.945	113.882	-0.17922	0.260778	0.549795	225.065	174.656	-0.365825	0.025826	0.0839146
ENSMUSG00000006732	Mettl1	3.312	3.14	3.371	7.574	4.965	4.146	4.374	5.051	5.092	3.786	3.874	3.408	methyltransferase like 1 [Source:MGI Symbol;Acc:MGI:1339986]	3.27433	5.56167	0.764316	0.0573747	0.257358	4.839	3.68933	-0.391349	0.104325	0.244161
ENSMUSG00000006736	Tspan31	47.744	51.646	47.018	42.211	28.223	36.866	52.258	56.904	49.772	39.786	45.827	42.388	tetraspanin 31 [Source:MGI Symbol;Acc:MGI:1914375]	48.8027	35.7667	-0.448344	0.0143827	0.130194	52.978	42.667	-0.312273	0.0560428	0.152976
ENSMUSG00000006740	Kif5b	11.555	16.648	12.265	8.277	10.553	19.999	13.7	10.872	10.689	18.684	16.796	10.766	kinesin family member 5B [Source:MGI Symbol;Acc:MGI:1098268]	13.4893	12.943	-0.059647	0.358436	0.644118	11.7537	15.4153	0.391255	0.103106	0.242165
ENSMUSG00000006763	Saal1	1.959	1.78	1.644	2.353	1.359	1.78	2.101	1.915	2.062	1.699	1.616	1.495	serum amyloid A-like 1 [Source:MGI Symbol;Acc:MGI:1926185]	1.79433	1.83067	0.0289212	0.760944	0.913783	2.026	1.60333	-0.33756	0.10459	0.24462
ENSMUSG00000006764	Tph2	0	0	0	0	0	0.063	0	0	0	0	0	0	tryptophan hydroxylase 2 [Source:MGI Symbol;Acc:MGI:2651811]	0.001	0.021	4.39232	0.540875	0.785566	0.001	0.001	0	1	1
ENSMUSG00000006777	Krt23	3.37	3.827	3.903	5.755	15.293	12.654	3.466	3.12	2.35	6.652	6.707	7.89	keratin 23 [Source:MGI Symbol;Acc:MGI:2148866]	3.7	11.234	1.60227	3.86e-05	0.00310459	2.97867	7.083	1.24969	8.08832e-06	0.00010476
ENSMUSG00000006782	Cnp	12.078	10.962	10.819	11.058	15.89	16.757	14.57	11.314	14.533	12.132	15.337	12.108	2',3'-cyclic nucleotide 3' phosphodiesterase [Source:MGI Symbol;Acc:MGI:88437]	11.2863	14.5683	0.368259	0.327685	0.617322	13.4723	13.1923	-0.0303	0.776848	0.902263
ENSMUSG00000006784	Odad4	0.054	0.019	0.019	0.056	0.187	0.025	0.036	0.05	0.079	0.077	0.019	0.035	outer dynein arm complex subunit 4 [Source:MGI Symbol;Acc:MGI:1921657]	0.0306667	0.0893333	1.54253	0.314276	0.604865	0.055	0.0436667	-0.332899	0.809861	0.902263
ENSMUSG00000006800	Sulf2	43.407	47.247	43.771	66.288	62.353	72.455	53.659	56.216	58.068	106.843	77.305	89.98	sulfatase 2 [Source:MGI Symbol;Acc:MGI:1919293]	44.8083	67.032	0.581083	0.0229639	0.166398	55.981	91.376	0.706878	0.000100916	0.000902425
ENSMUSG00000006818	Sod2	18.144	18.774	16.967	16.243	10.555	12.85	17.175	17.594	13.896	12.901	14.352	10.233	superoxide dismutase 2, mitochondrial [Source:MGI Symbol;Acc:MGI:98352]	17.9617	13.216	-0.442636	0.0235325	0.16881	16.2217	12.4953	-0.376533	0.0327524	0.10071
ENSMUSG00000006850	Tmco6	3.036	2.949	3.455	2.781	2.183	2.855	4.201	3.88	3.93	2.699	3.071	2.658	transmembrane and coiled-coil domains 6 [Source:MGI Symbol;Acc:MGI:1919233]	3.14667	2.60633	-0.271803	0.121846	0.377978	4.00367	2.80933	-0.511094	0.0599871	0.161226
ENSMUSG00000006906	Stambp	9.478	10.061	9.495	8.25	6.657	9.002	8.634	9.256	8.658	9.669	10.173	10.036	STAM binding protein [Source:MGI Symbol;Acc:MGI:1917777]	9.678	7.96967	-0.28019	0.0672302	0.279147	8.84933	9.95933	0.17048	0.392498	0.617069
ENSMUSG00000006920	Ezh1	11.933	10.85	11.121	9.174	6.975	11.188	14.87	14.8	11.91	11.413	12.076	10.288	enhancer of zeste 1 polycomb repressive complex 2 subunit [Source:MGI Symbol;Acc:MGI:1097695]	11.3013	9.11233	-0.310601	0.0243388	0.170359	13.86	11.259	-0.299849	0.0733265	0.188195
ENSMUSG00000006930	Hap1	1.324	1.019	1.209	1.585	1.377	2.041	1.475	1.531	2.095	2.674	2.239	1.22	huntingtin-associated protein 1 [Source:MGI Symbol;Acc:MGI:1261831]	1.184	1.66767	0.494162	0.126595	0.386003	1.70033	2.04433	0.265813	0.577938	0.776714
ENSMUSG00000006931	P3h4	1.294	1.019	1.098	1.505	2.699	3.612	1.08	1.293	1.546	2.677	1.33	1.765	prolyl 3-hydroxylase family member 4 (non-enzymatic) [Source:MGI Symbol;Acc:MGI:1913430]	1.137	2.60533	1.19624	0.00506812	0.0754336	1.30633	1.924	0.558586	0.129225	0.285625
ENSMUSG00000006932	Ctnnb1	231.324	228.104	221.954	222.216	193.828	263.473	219.695	188.389	235.688	200.271	195.644	221.204	catenin (cadherin associated protein), beta 1 [Source:MGI Symbol;Acc:MGI:88276]	227.127	226.506	-0.00395419	0.3987	0.68155	214.591	205.706	-0.0610011	0.601527	0.795165
ENSMUSG00000006941	Eif1b	15.84	15.017	12.883	15.293	11.508	17.645	14.315	14.401	12.308	12.314	15.74	10.954	eukaryotic translation initiation factor 1B [Source:MGI Symbol;Acc:MGI:1916219]	14.58	14.8153	0.0231004	0.590852	0.819915	13.6747	13.0027	-0.0726981	0.561493	0.763475
ENSMUSG00000006948	Klk4	0	0	0	0	0	0	0	0	0	0	0	0	kallikrein related-peptidase 4 (prostase, enamel matrix, prostate) [Source:MGI Symbol;Acc:MGI:1861379]	0.001	0.001	0	1	1	0.001	0.001	0	1	1
ENSMUSG00000006958	Chrd	0.302	0.088	0.17	0.183	0.381	0.574	0.368	0.333	0.462	0.51	0.256	0.19	chordin [Source:MGI Symbol;Acc:MGI:1313268]	0.186667	0.379333	1.023	0.228192	0.515772	0.387667	0.318667	-0.282769	0.535343	0.742713
ENSMUSG00000006998	Psmd2	49.471	55.068	44.153	62.375	40.738	49.636	48.24	52.355	47.756	49.917	45.5	43.494	proteasome (prosome, macropain) 26S subunit, non-ATPase, 2 [Source:MGI Symbol;Acc:MGI:1096584]	49.564	50.9163	0.0388359	0.646217	0.846054	49.4503	46.3037	-0.0948538	0.446268	0.668184
ENSMUSG00000007021	Syngr3	0.779	0.554	0.696	0.76	0.513	1.176	0.67	0.803	1.037	0.681	0.321	0.198	synaptogyrin 3 [Source:MGI Symbol;Acc:MGI:1341881]	0.676333	0.816333	0.271424	0.852112	0.932402	0.836667	0.4	-1.06465	0.0418514	0.121935
ENSMUSG00000007029	Vars	13.164	13.973	11.936	20.054	14.076	15.192	17.927	16.588	21.551	16.323	15.15	12.77	valyl-tRNA synthetase [Source:MGI Symbol;Acc:MGI:90675]	13.0243	16.4407	0.336059	0.435394	0.710284	18.6887	14.7477	-0.341677	0.0301788	0.0942599
ENSMUSG00000007030	Vwa7	0.131	0.18	0.178	0.26	0.224	0.213	0.126	0.226	0.113	0.295	0.204	0.072	von Willebrand factor A domain containing 7 [Source:MGI Symbol;Acc:MGI:1306798]	0.163	0.232333	0.511324	0.452001	0.723393	0.155	0.190333	0.29626	0.786095	0.902263
ENSMUSG00000007033	Hspa1l	0.213	0.323	0.157	0.339	0.119	0.335	0.21	0.244	0.324	0.56	0.357	0.238	heat shock protein 1-like [Source:MGI Symbol;Acc:MGI:96231]	0.231	0.264333	0.194466	0.961325	0.99112	0.259333	0.385	0.570051	0.384802	0.608675
ENSMUSG00000007034	Slc44a4	44.328	37.711	37.104	34.512	37.867	61.822	80.145	65.92	109.761	57.718	69.751	115.179	solute carrier family 44, member 4 [Source:MGI Symbol;Acc:MGI:1917379]	39.7143	44.7337	0.171701	0.976131	0.999282	85.2753	80.8827	-0.0762979	0.797116	0.902263
ENSMUSG00000007035	Msh5	0.155	0.143	0.211	0.063	0.042	0.153	0.196	0.272	0.271	0.336	0.304	0.267	mutS homolog 5 [Source:MGI Symbol;Acc:MGI:1329021]	0.169667	0.086	-0.980295	0.155803	0.429478	0.246333	0.302333	0.295528	0.588158	0.785474
ENSMUSG00000007036	Abhd16a	27.823	27.624	28.976	26.46	19.407	24.237	29.304	30.223	33.605	23.009	25.009	22.318	abhydrolase domain containing 16A [Source:MGI Symbol;Acc:MGI:99476]	28.141	23.368	-0.268139	0.0719448	0.289168	31.044	23.4453	-0.405014	0.0087634	0.0356397
ENSMUSG00000007038	Neu1	16.031	12.374	14.261	12.448	13.204	24.902	26.278	21.559	37.292	22.838	24.116	45.388	neuraminidase 1 [Source:MGI Symbol;Acc:MGI:97305]	14.222	16.8513	0.244738	0.826997	0.921431	28.3763	30.7807	0.117336	0.626124	0.814828
ENSMUSG00000007039	Ddah2	2.31	1.997	2.606	1.67	2.508	3.479	1.499	1.235	1.725	2.266	2.472	2.871	dimethylarginine dimethylaminohydrolase 2 [Source:MGI Symbol;Acc:MGI:1859016]	2.30433	2.55233	0.147467	0.795402	0.917672	1.48633	2.53633	0.770987	0.0353127	0.106958
ENSMUSG00000007041	Clic1	137.301	116.177	128.899	149.342	125.792	197.18	181.604	152.498	225.044	194.119	207.151	226.21	chloride intracellular channel 1 [Source:MGI Symbol;Acc:MGI:2148924]	127.459	157.438	0.304751	0.44961	0.721139	186.382	209.16	0.166344	0.370035	0.594016
ENSMUSG00000007050	Lsm2	15.875	16.521	15.298	23.64	9.878	14.492	22.909	24.928	15.346	15.431	17.756	15.712	LSM2 homolog, U6 small nuclear RNA and mRNA degradation associated [Source:MGI Symbol;Acc:MGI:90676]	15.898	16.0033	0.00952715	0.772291	0.917672	21.061	16.2997	-0.369731	0.0946113	0.227213
ENSMUSG00000007080	Pole	1.655	1.621	1.193	3.447	0.933	1.172	2.915	3.304	3.046	2.049	2.758	1.281	polymerase (DNA directed), epsilon [Source:MGI Symbol;Acc:MGI:1196391]	1.48967	1.85067	0.313056	0.758464	0.912291	3.08833	2.02933	-0.605823	0.00767398	0.0320745
ENSMUSG00000007097	Atp1a2	1.595	2.068	1.708	2.018	1.932	5.436	2.363	1.774	3.382	3.251	1.286	1.492	ATPase, Na+/K+ transporting, alpha 2 polypeptide [Source:MGI Symbol;Acc:MGI:88106]	1.79033	3.12867	0.80532	0.111636	0.361769	2.50633	2.00967	-0.318622	0.562934	0.764631
ENSMUSG00000007107	Atp1a4	0	0	0.012	0	0	0.032	0	0	0.026	0	0	0	ATPase, Na+/K+ transporting, alpha 4 polypeptide [Source:MGI Symbol;Acc:MGI:1351335]	0.004	0.0106667	1.41504	0.824405	0.920236	0.00866667	0.001	-3.11548	0.645455	0.818513
ENSMUSG00000007122	Casq1	0.196	0	0.046	0	0	0.328	0.022	0.041	0.024	0.047	0.136	0	calsequestrin 1 [Source:MGI Symbol;Acc:MGI:1309468]	0.0806667	0.109333	0.438689	0.999998	1	0.029	0.061	1.07276	0.5946	0.79011
ENSMUSG00000007207	Stx1a	0.652	0.523	0.572	0.652	0.738	1.38	0.607	0.692	0.573	0.618	1.124	0.753	syntaxin 1A (brain) [Source:MGI Symbol;Acc:MGI:109355]	0.582333	0.923333	0.665006	0.348145	0.635757	0.624	0.831667	0.414459	0.417815	0.64137
ENSMUSG00000007209	Ceacam9	0	0	0	0	0	0	0	0	0	0	0	0.028	CEA cell adhesion molecule 9 [Source:MGI Symbol;Acc:MGI:1347247]	0.001	0.001	0	1	1	0.001	0.00933333	3.22239	0.813667	0.902263
ENSMUSG00000007216	Zfp775	0.256	0.215	0.441	0.224	0.884	0.491	0.559	0.29	0.293	0.393	0.263	1.086	zinc finger protein 775 [Source:MGI Symbol;Acc:MGI:2683557]	0.304	0.533	0.810064	0.389648	0.673819	0.380667	0.580667	0.609182	0.930738	0.969469
ENSMUSG00000007279	Scube2	0.373	0.47	0.359	0.233	0.412	0.54	0.448	0.358	0.547	0.958	0.636	0.229	signal peptide, CUB domain, EGF-like 2 [Source:MGI Symbol;Acc:MGI:1928765]	0.400667	0.395	-0.0205498	0.680925	0.868681	0.451	0.607667	0.430153	0.431482	0.654513
ENSMUSG00000007338	Mrpl49	21.616	24.025	22.591	21.668	12.092	14.828	21.457	23.126	18.996	14.846	13.162	12.644	mitochondrial ribosomal protein L49 [Source:MGI Symbol;Acc:MGI:108180]	22.744	16.196	-0.489848	0.0369711	0.211152	21.193	13.5507	-0.645224	0.000365226	0.00266984
ENSMUSG00000007379	Dennd2c	0.154	0.16	0.216	0.317	0.884	0.602	0.057	0.053	0.036	1.026	0.752	0.468	DENN/MADD domain containing 2C [Source:MGI Symbol;Acc:MGI:3036254]	0.176667	0.601	1.76634	0.00131227	0.0339026	0.0486667	0.748667	3.94332	3.76869e-13	2.39023e-11
ENSMUSG00000007411	Mark3	18.044	19.506	18.171	18.333	12.467	21.615	13.914	11.279	10.834	19.298	19.498	17.575	MAP/microtubule affinity regulating kinase 3 [Source:MGI Symbol;Acc:MGI:1341865]	18.5737	17.4717	-0.0882414	0.247005	0.536174	12.009	18.7903	0.645875	0.000618242	0.00410978
ENSMUSG00000007415	Gatad1	36.575	34.365	35.52	39.88	27.272	38.263	33.642	33.191	30.714	36.319	30.496	31.437	GATA zinc finger domain containing 1 [Source:MGI Symbol;Acc:MGI:1914460]	35.4867	35.1383	-0.0142313	0.544003	0.787761	32.5157	32.7507	0.0103893	0.942753	0.976562
ENSMUSG00000007440	Pcdha10	0	0.074	0.043	0.044	0.034	0.021	0.027	0	0.084	0.069	0.041	0	protocadherin alpha 10 [Source:MGI Symbol;Acc:MGI:1298408]	0.039	0.033	-0.241008	0.811665	0.917672	0.037	0.0366667	-0.0130562	0.999999	1
ENSMUSG00000007457	2310003L06Rik	0	0	0	0	0	0	0	0	0	0	0	0	RIKEN cDNA 2310003L06 gene [Source:MGI Symbol;Acc:MGI:1921498]	0.001	0.001	0	1	1	0.001	0.001	0	1	1
ENSMUSG00000007458	M6pr	54.797	57.062	52.731	55.857	44.392	56.947	32.415	36.993	28.597	46.237	45.041	45.42	mannose-6-phosphate receptor, cation dependent [Source:MGI Symbol;Acc:MGI:96904]	54.8633	52.3987	-0.0663122	0.304565	0.593534	32.6683	45.566	0.480065	0.020318	0.0695773
ENSMUSG00000007476	Lrrc8a	8.727	8.433	8.859	8.28	7.546	9.307	10.144	9.984	10.336	8.47	8.239	8.487	leucine rich repeat containing 8A VRAC subunit A [Source:MGI Symbol;Acc:MGI:2652847]	8.673	8.37767	-0.0499826	0.314264	0.604865	10.1547	8.39867	-0.273911	0.0801196	0.200857
ENSMUSG00000007480	Mc5r	0.03	0.021	0.021	0.031	0.011	0	0	0	0	0.032	0	0	melanocortin 5 receptor [Source:MGI Symbol;Acc:MGI:99420]	0.024	0.014	-0.777608	0.650197	0.849191	0.001	0.0106667	3.41504	0.540875	0.744361
ENSMUSG00000007564	Ppp2r1a	60.053	56.083	52.278	60.281	47.44	55.784	65.918	67.033	64.912	55.618	58.853	50.604	protein phosphatase 2, regulatory subunit A, alpha [Source:MGI Symbol;Acc:MGI:1926334]	56.138	54.5017	-0.0426773	0.431438	0.706631	65.9543	55.025	-0.26138	0.0547078	0.150023
ENSMUSG00000007570	Fance	5.668	4.735	5.224	4.792	3.71	4.721	4.995	6.807	6.816	3.692	3.29	3.129	Fanconi anemia, complementation group E [Source:MGI Symbol;Acc:MGI:1920025]	5.209	4.40767	-0.240991	0.0785414	0.301965	6.206	3.37033	-0.880772	0.00318852	0.0157397
ENSMUSG00000007589	Tinf2	9.987	10.905	11.073	12.229	8.93	9.386	10.665	11.702	11.155	11.538	11.625	10.078	Terf1 (TRF1)-interacting nuclear factor 2 [Source:MGI Symbol;Acc:MGI:107246]	10.655	10.1817	-0.0655569	0.278663	0.568603	11.174	11.0803	-0.0121444	0.800554	0.902263
ENSMUSG00000007591	Tssk4	0.658	0.293	0.514	0.327	0.402	0.078	0.271	0.188	0.271	0.253	0.203	0.102	testis-specific serine kinase 4 [Source:MGI Symbol;Acc:MGI:1918349]	0.488333	0.269	-0.86026	0.292504	0.581186	0.243333	0.186	-0.387631	0.632046	0.818513
ENSMUSG00000007594	Hapln4	0.828	0.666	0.878	0.842	1.427	0.814	0.405	0.525	0.207	0.592	0.449	0.255	hyaluronan and proteoglycan link protein 4 [Source:MGI Symbol;Acc:MGI:2679531]	0.790667	1.02767	0.378231	0.490761	0.754129	0.379	0.432	0.188833	0.83811	0.914751
ENSMUSG00000007603	Dus3l	9.127	8.686	8.121	8.342	5.847	7.253	10.518	9.868	9.235	7.466	7.008	5.944	dihydrouridine synthase 3-like (S. cerevisiae) [Source:MGI Symbol;Acc:MGI:2147092]	8.64467	7.14733	-0.274405	0.113635	0.365121	9.87367	6.806	-0.536779	0.00474626	0.0217003
ENSMUSG00000007610	Gtpbp3	4.658	4.627	5.359	5.365	4.263	3.745	5.154	6.561	4.554	3.252	3.774	3.611	GTP binding protein 3 [Source:MGI Symbol;Acc:MGI:1917609]	4.88133	4.45767	-0.130987	0.390015	0.673859	5.423	3.54567	-0.613034	0.0161369	0.0581213
ENSMUSG00000007613	Tgfbr1	4.393	4.801	4.733	3.536	4.54	6.654	2.3	2.366	2.592	4.44	3.727	2.89	transforming growth factor, beta receptor I [Source:MGI Symbol;Acc:MGI:98728]	4.64233	4.91	0.0808729	0.792049	0.917672	2.41933	3.68567	0.607316	0.0127531	0.0481638
ENSMUSG00000007617	Homer1	4.442	6.642	4.982	4.812	3.888	4.844	2.997	3.236	2.551	4.431	3.776	3.497	homer scaffolding protein 1 [Source:MGI Symbol;Acc:MGI:1347345]	5.35533	4.51467	-0.246357	0.102556	0.345424	2.928	3.90133	0.414052	0.0955743	0.228836
ENSMUSG00000007646	Rad51c	0.723	0.516	0.602	0.824	0.349	0.503	0.32	0.337	0.247	0.724	0.926	0.408	RAD51 paralog C [Source:MGI Symbol;Acc:MGI:2150020]	0.613667	0.558667	-0.135467	0.814088	0.918048	0.301333	0.686	1.18685	0.265145	0.474773
ENSMUSG00000007653	Gabrb2	0	0	0	0	0	0	0	0	0	0	0	0	gamma-aminobutyric acid (GABA) A receptor, subunit beta 2 [Source:MGI Symbol;Acc:MGI:95620]	0.001	0.001	0	1	1	0.001	0.001	0	1	1
ENSMUSG00000007655	Cav1	15.335	17.208	18.553	16.542	15.131	40.588	8.032	7.95	10.483	27.808	15.255	14.596	caveolin 1, caveolae protein [Source:MGI Symbol;Acc:MGI:102709]	17.032	24.087	0.500007	0.35251	0.638905	8.82167	19.2197	1.12346	1.66848e-05	0.000194732
ENSMUSG00000007656	Arpp19	37.787	36.674	37.914	41.512	28.059	40.045	27.422	27.247	29.69	26.762	33.399	30.833	cAMP-regulated phosphoprotein 19 [Source:MGI Symbol;Acc:MGI:1891691]	37.4583	36.5387	-0.0358627	0.288233	0.577281	28.1197	30.3313	0.109229	0.621841	0.811552
ENSMUSG00000007659	Bcl2l1	31.63	26.984	27.105	29.353	29.257	41.899	43.958	43.462	47.104	35.418	43.513	43.137	BCL2-like 1 [Source:MGI Symbol;Acc:MGI:88139]	28.573	33.503	0.229638	0.670866	0.862858	44.8413	40.6893	-0.140179	0.316434	0.535309
ENSMUSG00000007670	Khsrp	17.63	16.453	15.041	18.309	12.543	14.899	18.913	17.908	16.929	15.482	15.555	11.98	KH-type splicing regulatory protein [Source:MGI Symbol;Acc:MGI:1336214]	16.3747	15.2503	-0.102625	0.384763	0.669335	17.9167	14.339	-0.321358	0.0498689	0.139699
ENSMUSG00000007682	Dio2	0.025	0.046	0.04	0.032	0.059	0.111	0.019	0.006	0.014	0.061	0.013	0.006	deiodinase, iodothyronine, type II [Source:MGI Symbol;Acc:MGI:1338833]	0.037	0.0673333	0.863796	0.45866	0.730266	0.013	0.0266667	1.03653	0.51098	0.725863
ENSMUSG00000007721	Ccdc124	26.665	26.992	25.118	29.169	17.605	27.95	26.09	29.099	26.569	21.556	24.058	20.416	coiled-coil domain containing 124 [Source:MGI Symbol;Acc:MGI:1916403]	26.2583	24.908	-0.0761662	0.385535	0.67002	27.2527	22.01	-0.308238	0.0588709	0.158777
ENSMUSG00000007739	Cct4	63.162	62.787	58.285	64.989	45.856	59.67	34.257	39.52	33.691	38.757	38.291	35.406	chaperonin containing Tcp1, subunit 4 (delta) [Source:MGI Symbol;Acc:MGI:104689]	61.4113	56.8383	-0.111641	0.305801	0.595024	35.8227	37.4847	0.0654278	0.93304	0.970762
ENSMUSG00000007777	0610009B22Rik	20.822	21.84	22.239	17.45	13.17	17.242	12.551	13.343	10.783	8.236	9.949	11.693	RIKEN cDNA 0610009B22 gene [Source:MGI Symbol;Acc:MGI:1913300]	21.6337	15.954	-0.43936	0.0125808	0.122264	12.2257	9.95933	-0.295792	0.214559	0.409627
ENSMUSG00000007783	Cpt1c	0.274	0.278	0.413	0.489	1.097	1.359	0.386	0.318	0.343	2.243	1.953	1.294	carnitine palmitoyltransferase 1c [Source:MGI Symbol;Acc:MGI:2446526]	0.321667	0.981667	1.60967	0.00372014	0.0623606	0.349	1.83	2.39054	3.98351e-10	1.52676e-08
ENSMUSG00000007805	Twist2	0.151	0.032	0.225	0.344	0.442	0.373	0.03	0.085	0.067	0.277	0.158	0.088	twist basic helix-loop-helix transcription factor 2 [Source:MGI Symbol;Acc:MGI:104685]	0.136	0.386333	1.50624	0.141752	0.409497	0.0606667	0.174333	1.52287	0.228315	0.428184
ENSMUSG00000007812	Zfp655	7.861	8.996	8.545	7.86	5.652	8.99	6.562	6.816	6.553	8.415	9.197	7.684	zinc finger protein 655 [Source:MGI Symbol;Acc:MGI:1919861]	8.46733	7.50067	-0.174889	0.0192678	0.152156	6.64367	8.432	0.343895	0.0143404	0.0528539
ENSMUSG00000007815	Rhoa	182.077	170.218	160.14	174.084	116.689	166.782	184.628	175.376	189.292	157.548	155.725	158.347	ras homolog family member A [Source:MGI Symbol;Acc:MGI:1096342]	170.812	152.518	-0.163424	0.180933	0.461913	183.099	157.207	-0.219959	0.103734	0.243128
ENSMUSG00000007817	Zmiz1	30.868	28.56	27.923	28.044	19.581	29.545	37.881	33.411	40.598	42.869	29.15	43.179	zinc finger, MIZ-type containing 1 [Source:MGI Symbol;Acc:MGI:3040693]	29.117	25.7233	-0.178784	0.131378	0.393999	37.2967	38.3993	0.0420346	0.958344	0.987016
ENSMUSG00000007827	Ankrd26	0.302	0.278	0.271	0.293	0.2	0.46	0.34	0.304	0.294	0.461	0.503	0.202	ankyrin repeat domain 26 [Source:MGI Symbol;Acc:MGI:1917887]	0.283667	0.317667	0.163317	0.959886	0.990325	0.312667	0.388667	0.313908	0.520776	0.734627
ENSMUSG00000007833	Aldh16a1	42.635	43.798	41.839	34.553	21.081	27.284	40.691	43.719	44.227	24.223	29.252	24.934	aldehyde dehydrogenase 16 family, member A1 [Source:MGI Symbol;Acc:MGI:1916998]	42.7573	27.6393	-0.629449	0.00530767	0.0770549	42.879	26.1363	-0.714215	9.87716e-06	0.000124315
ENSMUSG00000007836	Hnrnpa0	23.515	25.927	24.052	27.99	17.827	21.732	21.759	22.245	23.133	20.034	21.385	17.848	heterogeneous nuclear ribonucleoprotein A0 [Source:MGI Symbol;Acc:MGI:1924384]	24.498	22.5163	-0.121692	0.344142	0.632542	22.379	19.7557	-0.179879	0.200686	0.391574
ENSMUSG00000007837	Prrg2	34.812	33.719	31.326	30.811	18.738	25.787	27.532	31.102	27.596	22.558	26.055	25.136	proline-rich Gla (G-carboxyglutamic acid) polypeptide 2 [Source:MGI Symbol;Acc:MGI:1929596]	33.2857	25.112	-0.406524	0.0272493	0.180882	28.7433	24.583	-0.225566	0.176382	0.357133
ENSMUSG00000007850	Hnrnph1	29.652	34.53	29.267	35.38	21.407	36.458	20.877	22.026	18.038	32.106	32.406	21.551	heterogeneous nuclear ribonucleoprotein H1 [Source:MGI Symbol;Acc:MGI:1891925]	31.1497	31.0817	-0.00315286	0.533058	0.785566	20.3137	28.6877	0.49798	0.0287909	0.0908433
ENSMUSG00000007867	Ift43	12.451	11.945	11.026	12.742	6.168	16.943	11.468	14.607	13.596	10.653	12.345	14.339	intraflagellar transport 43 [Source:MGI Symbol;Acc:MGI:1923661]	11.8073	11.951	0.0174482	0.622719	0.843346	13.2237	12.4457	-0.0874788	0.653567	0.822474
ENSMUSG00000007872	Id3	54.19	46.105	38.837	32.898	26.448	32.023	49.84	50.934	61.616	31.806	30.093	29.105	inhibitor of DNA binding 3 [Source:MGI Symbol;Acc:MGI:96398]	46.3773	30.4563	-0.606678	0.00191472	0.0419887	54.13	30.3347	-0.835461	1.45589e-07	3.01358e-06
ENSMUSG00000007877	Tcap	0	0.088	0.045	0.044	0.044	0.116	0	0	0.14	0.091	0	0.041	titin-cap [Source:MGI Symbol;Acc:MGI:1330233]	0.0443333	0.068	0.617143	0.844802	0.929139	0.0466667	0.044	-0.0848889	1	1
ENSMUSG00000007880	Arid1a	17.293	16.382	16.105	17.612	12.296	13.265	20.459	16.934	17.924	21.581	16.814	16.284	AT rich interactive domain 1A (SWI-like) [Source:MGI Symbol;Acc:MGI:1935147]	16.5933	14.391	-0.205437	0.200393	0.486406	18.439	18.2263	-0.0167361	0.661014	0.828686
ENSMUSG00000007888	Crlf1	0.122	0.234	0.108	0.574	4.177	0.455	0.17	0.335	0.199	0.195	0.124	0.165	cytokine receptor-like factor 1 [Source:MGI Symbol;Acc:MGI:1340030]	0.154667	1.73533	3.48798	0.000474501	0.0179428	0.234667	0.161333	-0.540568	0.801217	0.902263
ENSMUSG00000007891	Ctsd	133.97	122.693	124.246	152.768	201.234	207.074	150.956	143.798	167.469	198.172	200.202	177.963	cathepsin D [Source:MGI Symbol;Acc:MGI:88562]	126.97	187.025	0.55875	0.0358065	0.207369	154.074	192.112	0.318324	0.0474743	0.134406
ENSMUSG00000007892	Rplp1	717.343	680.279	669.383	673.633	561.914	755.777	747.5	858.029	918.598	462.61	475.307	551.13	ribosomal protein, large, P1 [Source:MGI Symbol;Acc:MGI:1927099]	689.002	663.775	-0.0538139	0.281776	0.570712	841.376	496.349	-0.761395	8.17233e-06	0.00010555
ENSMUSG00000007907	Cabs1	0	0	0	0	0	0	0	0	0	0	0	0	calcium binding protein, spermatid specific 1 [Source:MGI Symbol;Acc:MGI:1918227]	0.001	0.001	0	1	1	0.001	0.001	0	1	1
ENSMUSG00000007908	Hmgcll1	0.025	0.026	0.086	0.051	0.472	0.456	0.043	0.037	0.044	0.335	0.539	0.365	3-hydroxymethyl-3-methylglutaryl-Coenzyme A lyase-like 1 [Source:MGI Symbol;Acc:MGI:2446108]	0.0456667	0.326333	2.83713	0.00159984	0.0380543	0.0413333	0.413	3.32076	1.25869e-05	0.000152394
ENSMUSG00000007944	Ttc9b	0.041	0	0.07	0.063	0	0.055	0.089	0.041	0.341	0.044	0.048	0.058	tetratricopeptide repeat domain 9B [Source:MGI Symbol;Acc:MGI:1920282]	0.037	0.0393333	0.0882272	0.999999	1	0.157	0.05	-1.65076	0.167914	0.345163
ENSMUSG00000007946	Phox2a	0.25	0.156	0.133	0.181	0.339	0.786	0.273	0.35	0.248	0.322	0.261	0.145	paired-like homeobox 2a [Source:MGI Symbol;Acc:MGI:106633]	0.179667	0.435333	1.2768	0.205861	0.49218	0.290333	0.242667	-0.258734	0.685217	0.845468
ENSMUSG00000007950	Abhd8	1.934	1.969	2.073	2.035	1.995	3.421	2.117	2.374	2.823	2.839	2.059	2.552	abhydrolase domain containing 8 [Source:MGI Symbol;Acc:MGI:1918946]	1.992	2.48367	0.318254	0.623199	0.843822	2.438	2.48333	0.0265798	0.988672	1
ENSMUSG00000007987	Ift22	11.511	9.745	10.165	7.001	6.311	9.247	16.494	15.324	17.463	12.16	11.445	15.574	intraflagellar transport 22 [Source:MGI Symbol;Acc:MGI:1914536]	10.4737	7.51967	-0.478026	0.0646621	0.274156	16.427	13.0597	-0.330951	0.407206	0.631119
ENSMUSG00000007989	Fzd3	0.044	0.046	0.054	0.078	0.27	0.143	0.063	0.05	0.031	0.139	0.089	0.052	frizzled class receptor 3 [Source:MGI Symbol;Acc:MGI:108476]	0.048	0.163667	1.76965	0.00569733	0.0801088	0.048	0.0933333	0.959358	0.147423	0.315487
ENSMUSG00000008028	1700008O03Rik	0.044	0	0	0.045	0.046	0	0.087	0.041	0	0.105	0.046	0.085	RIKEN cDNA 1700008O03 gene [Source:MGI Symbol;Acc:MGI:1916599]	0.0146667	0.0303333	1.04836	0.79904	0.917672	0.0426667	0.0786667	0.882643	0.732379	0.878777
ENSMUSG00000008035	Mid1ip1	21.001	16.091	16.017	24.775	18.463	21.231	17.559	15.86	15.945	21.337	20.312	15.478	Mid1 interacting protein 1 (gastrulation specific G12-like (zebrafish)) [Source:MGI Symbol;Acc:MGI:1915291]	17.703	21.4897	0.279649	0.671307	0.863005	16.4547	19.0423	0.210713	0.259906	0.4694
ENSMUSG00000008036	Ap2s1	84.383	90.918	82.209	82.214	54.695	79.425	89.359	98.979	91.702	62.883	86.784	75.425	adaptor-related protein complex 2, sigma 1 subunit [Source:MGI Symbol;Acc:MGI:2141861]	85.8367	72.1113	-0.251368	0.0872498	0.319021	93.3467	75.0307	-0.315118	0.0735932	0.18856
ENSMUSG00000008090	Fgfrl1	3.221	3.952	4.705	3.904	3.734	7.912	6.34	7.292	8.877	7.933	4.06	11.019	fibroblast growth factor receptor-like 1 [Source:MGI Symbol;Acc:MGI:2150920]	3.95933	5.18333	0.388623	0.124375	0.381865	7.503	7.67067	0.0318844	0.536876	0.743855
ENSMUSG00000008129	Brme1	0	0.019	0.018	0.035	0.058	0.143	0.018	0	0.082	0.112	0.019	0.232	break repair meiotic recombinase recruitment factor 1 [Source:MGI Symbol;Acc:MGI:1921916]	0.0123333	0.0786667	2.67319	0.169215	0.447556	0.0333333	0.121	1.85997	0.497244	0.715108
ENSMUSG00000008136	Fhl2	14.607	18.112	18.65	17.172	16.655	30.513	21.574	21.512	26.478	25.205	26.017	30.101	four and a half LIM domains 2 [Source:MGI Symbol;Acc:MGI:1338762]	17.123	21.4467	0.324818	0.611845	0.835867	23.188	27.1077	0.225323	0.217082	0.412719
ENSMUSG00000008140	Emc10	40.034	38.036	34.353	37.923	26.327	31.183	43.613	46.269	41.005	32.564	35.297	29.572	ER membrane protein complex subunit 10 [Source:MGI Symbol;Acc:MGI:1916933]	37.4743	31.811	-0.236377	0.132943	0.396075	43.629	32.4777	-0.425839	0.00860848	0.035172
ENSMUSG00000008153	Clstn3	0.241	0.313	0.333	0.806	0.438	0.49	0.63	0.294	0.534	0.569	0.096	0.267	calsyntenin 3 [Source:MGI Symbol;Acc:MGI:2178323]	0.295667	0.578	0.967098	0.168518	0.446514	0.486	0.310667	-0.645589	0.0466503	0.132494
ENSMUSG00000008167	Fbxw9	10.262	12.912	10.751	14.495	16.645	11.74	6.212	7.938	6.321	14.905	11.295	10.486	F-box and WD-40 domain protein 9 [Source:MGI Symbol;Acc:MGI:1915878]	11.3083	14.2933	0.337956	0.399919	0.682433	6.82367	12.2287	0.841648	0.000409791	0.00293777
ENSMUSG00000008193	Spib	2.929	4.641	3.155	2.632	1.638	1.568	10.367	1.886	8.613	2.962	3.372	2.629	Spi-B transcription factor (Spi-1/PU.1 related) [Source:MGI Symbol;Acc:MGI:892986]	3.575	1.946	-0.877432	0.0162164	0.138773	6.95533	2.98767	-1.2191	0.0428818	0.124473
ENSMUSG00000008200	Fnbp4	4	4.41	4.161	4.592	3.24	4.081	4.107	4.372	4.109	7.063	5.603	3.344	formin binding protein 4 [Source:MGI Symbol;Acc:MGI:1860513]	4.19033	3.971	-0.0775627	0.398247	0.681076	4.196	5.33667	0.346924	0.221996	0.419378
ENSMUSG00000008206	Cers4	5.935	5.703	6.561	4.649	11.054	4.349	7.037	7.652	7.785	4.941	3.125	3.49	ceramide synthase 4 [Source:MGI Symbol;Acc:MGI:1914510]	6.06633	6.684	0.139887	0.463365	0.734813	7.49133	3.852	-0.959615	8.37498e-05	0.000771763
ENSMUSG00000008226	Scrn3	3.922	4.541	4.474	4.388	3.978	4.7	3.004	2.877	2.396	2.519	3.716	3.162	secernin 3 [Source:MGI Symbol;Acc:MGI:1921866]	4.31233	4.35533	0.0143144	0.640018	0.845437	2.759	3.13233	0.183092	0.262072	0.471551
ENSMUSG00000008301	Phax	9.234	7.877	7.596	9.317	7.824	12.353	4.707	5.355	5.085	9.276	8.553	8.261	phosphorylated adaptor for RNA export [Source:MGI Symbol;Acc:MGI:1891839]	8.23567	9.83133	0.255502	0.974031	0.997941	5.049	8.69667	0.784465	0.00454038	0.0209711
ENSMUSG00000008305	Tle1	29.286	19.842	18.098	23.749	23.118	25.227	21.306	15.66	18.572	21.736	22.179	12.455	transducin-like enhancer of split 1 [Source:MGI Symbol;Acc:MGI:104636]	22.4087	24.0313	0.10086	0.974216	0.998015	18.5127	18.79	0.0214523	0.809534	0.902263
ENSMUSG00000008307	1700109H08Rik	0	0	0	0	0.109	0	0	0	0	0	0	0	RIKEN cDNA 1700109H08 gene [Source:MGI Symbol;Acc:MGI:1924286]	0.001	0.0363333	5.18322	0.64546	0.845437	0.001	0.001	0	1	1
ENSMUSG00000008318	Relt	1.812	0.955	2.061	1.075	0.815	1.646	0.448	0.405	0.67	1.483	1	1.455	RELT tumor necrosis factor receptor [Source:MGI Symbol;Acc:MGI:2443373]	1.60933	1.17867	-0.449307	0.24598	0.535402	0.507667	1.31267	1.37055	0.0914373	0.221623
ENSMUSG00000008333	Snrpb2	12.093	11.913	13.372	14.339	7.619	13.172	6.583	5.083	5.116	6.907	7.22	6.529	U2 small nuclear ribonucleoprotein B [Source:MGI Symbol;Acc:MGI:104805]	12.4593	11.71	-0.0894858	0.66272	0.857431	5.594	6.88533	0.299646	0.394719	0.618796
ENSMUSG00000008348	Ubc	819.171	757.98	702.861	801.835	502.44	705.376	842.75	673.241	1188.05	739.799	637.615	779.588	ubiquitin C [Source:MGI Symbol;Acc:MGI:98889]	760.004	669.884	-0.182096	0.215513	0.502561	901.347	719.001	-0.32609	0.0743365	0.189924
ENSMUSG00000008373	Prpf31	8.863	8.362	7.682	13.719	9.02	12.038	10.557	11.338	11.093	12.001	10.786	9.943	pre-mRNA processing factor 31 [Source:MGI Symbol;Acc:MGI:1916238]	8.30233	11.5923	0.481582	0.20042	0.486406	10.996	10.91	-0.0113277	0.800228	0.902263
ENSMUSG00000008384	Sertad1	23.022	16.778	14.931	19.153	16.025	30.018	27.101	20.106	41.906	23.227	30.323	36.308	SERTA domain containing 1 [Source:MGI Symbol;Acc:MGI:1913438]	18.2437	21.732	0.252425	0.856028	0.933958	29.7043	29.9527	0.012011	0.926058	0.966287
ENSMUSG00000008393	Carhsp1	27.205	28.617	28.187	25.719	22.918	23.404	28.776	31.108	26.994	23.805	21.11	23.435	calcium regulated heat stable protein 1 [Source:MGI Symbol;Acc:MGI:1196368]	28.003	24.0137	-0.221726	0.105158	0.35029	28.9593	22.7833	-0.34605	0.0360167	0.108482
ENSMUSG00000008398	Elk3	2.681	2.005	2.789	1.951	2.515	4.368	1.188	0.844	1.356	4.283	3.298	3.161	ELK3, member of ETS oncogene family [Source:MGI Symbol;Acc:MGI:101762]	2.49167	2.94467	0.240993	0.772716	0.917672	1.12933	3.58067	1.66476	2.91412e-09	8.97829e-08
ENSMUSG00000008429	Herpud2	13.248	12.182	12.702	10.79	9.089	10.918	8.447	9.13	9.003	11.805	11.58	9.815	HERPUD family member 2 [Source:MGI Symbol;Acc:MGI:1915393]	12.7107	10.2657	-0.308212	0.0337188	0.20173	8.86	11.0667	0.320842	0.117102	0.266367
ENSMUSG00000008435	Rdh13	10.573	9.989	9.331	9.639	7.59	5.234	8.447	7.686	6.071	5.372	4.736	3.042	retinol dehydrogenase 13 (all-trans and 9-cis) [Source:MGI Symbol;Acc:MGI:1918732]	9.96433	7.48767	-0.412257	0.0867182	0.318297	7.40133	4.38333	-0.755757	0.00109331	0.0065474
ENSMUSG00000008438	Adam21	0.041	0.014	0.073	0	0.029	0	0.027	0.013	0.015	0	0.043	0.027	a disintegrin and metallopeptidase domain 21 [Source:MGI Symbol;Acc:MGI:1861229]	0.0426667	0.00966667	-2.14202	0.29009	0.579311	0.0183333	0.0233333	0.347923	0.875573	0.935968
ENSMUSG00000008450	Nutf2	9.275	6.339	4.603	16.026	9.353	10.693	4.345	6.473	8.555	6.708	8.134	5.455	nuclear transport factor 2 [Source:MGI Symbol;Acc:MGI:1915301]	6.739	12.024	0.83531	0.0662152	0.276893	6.45767	6.76567	0.0672191	0.911722	0.958061
ENSMUSG00000008461	Fut1	0.499	0.276	0.26	0.306	0.314	0.469	0.062	0.076	0.155	0.368	0.342	0.346	fucosyltransferase 1 [Source:MGI Symbol;Acc:MGI:109375]	0.345	0.363	0.0733732	0.905257	0.959392	0.0976667	0.352	1.84964	0.0145899	0.053536
ENSMUSG00000008475	Arpc5	126.746	126.714	126.291	116.4	94.629	158.73	83.006	80.535	94.465	106.161	118.833	134.557	actin related protein 2/3 complex, subunit 5 [Source:MGI Symbol;Acc:MGI:1915021]	126.584	123.253	-0.0384685	0.28846	0.577455	86.002	119.85	0.478792	0.0085045	0.0348911
ENSMUSG00000008482	Rnf151	0	0	0	0	0.059	0	0	0	0	0.061	0	0	ring finger protein 151 [Source:MGI Symbol;Acc:MGI:1914754]	0.001	0.0196667	4.29768	0.813667	0.917672	0.001	0.0203333	4.34577	0.813667	0.902263
ENSMUSG00000008489	Elavl2	0.022	0.034	0	0	0.183	0.301	0.026	0.031	0.011	0.028	0.051	0.056	ELAV like RNA binding protein 1 [Source:MGI Symbol;Acc:MGI:1100887]	0.0186667	0.161333	3.11151	0.388471	0.673148	0.0226667	0.045	0.989353	0.413354	0.637716
ENSMUSG00000008496	Pou2f2	0.235	0.306	0.313	0.18	0.231	0.527	1.201	0.087	0.597	0.539	0.373	0.312	POU domain, class 2, transcription factor 2 [Source:MGI Symbol;Acc:MGI:101897]	0.284667	0.312667	0.135352	0.974176	0.998015	0.628333	0.408	-0.622961	0.607259	0.799954
ENSMUSG00000008540	Mgst1	205.914	213.408	234.707	165.721	133.668	183.941	351.686	391.384	411.608	144.708	211.834	206.233	microsomal glutathione S-transferase 1 [Source:MGI Symbol;Acc:MGI:1913850]	218.01	161.11	-0.436346	0.00128324	0.033478	384.893	187.592	-1.03686	3.45234e-08	8.33707e-07
ENSMUSG00000008575	Nfib	2.81	3.158	2.786	3.351	2.747	3.016	2.522	2.418	1.985	4.495	3.159	1.853	nuclear factor I/B [Source:MGI Symbol;Acc:MGI:103188]	2.918	3.038	0.058142	0.547944	0.790492	2.30833	3.169	0.457176	0.272275	0.483123
ENSMUSG00000008590	Htr3b	0.2	0.261	0.177	0.275	0.296	0.479	0.331	0.467	0.404	0.125	0.192	0.048	5-hydroxytryptamine (serotonin) receptor 3B [Source:MGI Symbol;Acc:MGI:1861899]	0.212667	0.35	0.718761	0.380205	0.664871	0.400667	0.121667	-1.71947	0.0133924	0.0501405
ENSMUSG00000008601	Rab25	73.826	71.992	63.3	65.122	48.201	49.598	57.968	60.296	60.418	48.227	39.755	42.024	RAB25, member RAS oncogene family [Source:MGI Symbol;Acc:MGI:1858203]	69.706	54.307	-0.360145	0.0605077	0.264462	59.5607	43.3353	-0.458816	0.00431452	0.0201186
ENSMUSG00000008604	Ubqln4	15.731	17.493	16.232	19.319	14.16	13.843	18.517	19.344	15.104	14.321	13.844	11.25	ubiquilin 4 [Source:MGI Symbol;Acc:MGI:2150152]	16.4853	15.774	-0.0636345	0.520804	0.777582	17.655	13.1383	-0.426295	0.0156166	0.0566036
ENSMUSG00000008658	Rbfox1	0.079	0.068	0.081	0.134	0	0.101	0.094	0.093	0.101	0.2	0.326	0.025	RNA binding protein, fox-1 homolog (C. elegans) 1 [Source:MGI Symbol;Acc:MGI:1926224]	0.076	0.0783333	0.0436269	0.577447	0.809945	0.096	0.183667	0.935984	0.44752	0.669551
ENSMUSG00000008668	Rps18	648.539	570.178	585.017	645.775	514.065	603.963	572.299	686.204	703.341	311.402	311.939	370.991	ribosomal protein S18 [Source:MGI Symbol;Acc:MGI:98146]	601.245	587.934	-0.0322972	0.442744	0.715874	653.948	331.444	-0.980411	2.79021e-08	6.91616e-07
ENSMUSG00000008682	Rpl10	277.043	315.412	244.734	244.934	237.188	259.039	160.941	222.012	281.082	92.78	98.368	139.587	ribosomal protein L10 [Source:MGI Symbol;Acc:MGI:105943]	279.063	247.054	-0.175766	0.179523	0.46036	221.345	110.245	-1.00558	2.04425e-05	0.000233243
ENSMUSG00000008683	Rps15a	416.991	350.658	348.262	352.363	263.995	342.132	339.404	389.459	432.085	167.492	151.44	210.945	ribosomal protein S15A [Source:MGI Symbol;Acc:MGI:2389091]	371.97	319.497	-0.219387	0.326029	0.615833	386.983	176.626	-1.13157	2.99881e-11	1.43669e-09
ENSMUSG00000008690	Ncaph2	29.526	27.297	25.38	30.507	18.785	23.351	31.416	32.968	33.894	21.317	20.628	22.399	non-SMC condensin II complex, subunit H2 [Source:MGI Symbol;Acc:MGI:1289164]	27.401	24.2143	-0.178367	0.25362	0.542508	32.7593	21.448	-0.611063	0.000131901	0.00113125
ENSMUSG00000008730	Hipk1	18.156	18.789	18.391	15.287	13.382	16.41	17.115	13.192	14.236	19.459	15.521	15.27	homeodomain interacting protein kinase 1 [Source:MGI Symbol;Acc:MGI:1314873]	18.4453	15.0263	-0.295763	0.0296877	0.188175	14.8477	16.75	0.173925	0.688825	0.847982
ENSMUSG00000008734	Gprc5b	0.784	0.825	0.832	0.909	2.156	2.009	0.495	0.65	0.788	1.724	0.94	0.902	G protein-coupled receptor, family C, group 5, member B [Source:MGI Symbol;Acc:MGI:1927596]	0.813667	1.69133	1.05565	0.0122448	0.120053	0.644333	1.18867	0.883465	0.00983227	0.0391431
ENSMUSG00000008763	Man1a2	9.919	11.682	11.548	9.296	7.931	8.242	6.026	5.506	4.905	9.028	8.451	5.847	mannosidase, alpha, class 1A, member 2 [Source:MGI Symbol;Acc:MGI:104676]	11.0497	8.48967	-0.380223	0.00781114	0.0942932	5.479	7.77533	0.504992	0.0272048	0.0873278
ENSMUSG00000008789	Ceacam5	0	0	0	0	0	0	0	0	0	0	0	0	CEA cell adhesion molecule 5 [Source:MGI Symbol;Acc:MGI:1920500]	0.001	0.001	0	1	1	0.001	0.001	0	1	1
ENSMUSG00000008813	Tppp2	0	0	0	0	0	0	0	0	0	0	0	0	tubulin polymerization-promoting protein family member 2 [Source:MGI Symbol;Acc:MGI:2684923]	0.001	0.001	0	1	1	0.001	0.001	0	1	1
ENSMUSG00000008822	Acyp1	4.278	6.195	6.394	4.227	3.434	4.839	1.723	2.84	2.022	2.125	2.399	3.167	acylphosphatase 1, erythrocyte (common) type [Source:MGI Symbol;Acc:MGI:1913454]	5.62233	4.16667	-0.432275	0.0967996	0.336328	2.195	2.56367	0.223988	0.683472	0.844133
ENSMUSG00000008843	Cldn13	0	0	0	0	0	0	0.15	0	0.042	0	0.039	0.036	claudin 13 [Source:MGI Symbol;Acc:MGI:1913102]	0.001	0.001	0	1	1	0.064	0.025	-1.35614	0.596495	0.791196
ENSMUSG00000008845	Cd163	0.265	0.332	0.223	0.319	0.676	1.106	0.154	0.23	0.27	1.322	1.2	0.598	CD163 antigen [Source:MGI Symbol;Acc:MGI:2135946]	0.273333	0.700333	1.35738	0.0163463	0.139165	0.218	1.04	2.25418	7.38596e-08	1.6271e-06
ENSMUSG00000008855	Hdac5	14.267	14.452	16.369	9.664	7.372	7.592	14.521	12.945	13.038	8.696	9.655	8.107	histone deacetylase 5 [Source:MGI Symbol;Acc:MGI:1333784]	15.0293	8.20933	-0.872444	2.81e-05	0.00243982	13.5013	8.81933	-0.61436	0.000291288	0.00220345
ENSMUSG00000008859	Rala	17.556	18.321	17.639	17.571	10.95	17.64	9.482	11.681	10.344	17.822	16.756	15.237	v-ral simian leukemia viral oncogene A (ras related) [Source:MGI Symbol;Acc:MGI:1927243]	17.8387	15.387	-0.213296	0.060099	0.26326	10.5023	16.605	0.660908	0.00691101	0.0294593
ENSMUSG00000008874	Clec3a	0	0	0	0	0	0	0	0	0	0	0	0	C-type lectin domain family 3, member a [Source:MGI Symbol;Acc:MGI:2685642]	0.001	0.001	0	1	1	0.001	0.001	0	1	1
ENSMUSG00000008892	Vdac3	92.335	97.876	96.4	96.566	62.201	70.795	76.69	83.917	83.219	55.149	59.376	51.651	voltage-dependent anion channel 3 [Source:MGI Symbol;Acc:MGI:106922]	95.537	76.5207	-0.32021	0.0920315	0.328429	81.2753	55.392	-0.55314	0.000368472	0.00269246
ENSMUSG00000008932	Slc1a7	0.04	0.167	0.043	0.055	0	0.037	0.013	0.05	0.162	0.086	0.084	0.065	solute carrier family 1 (glutamate transporter), member 7 [Source:MGI Symbol;Acc:MGI:2444087]	0.0833333	0.0306667	-1.44222	0.260848	0.549812	0.075	0.0783333	0.0627358	0.938969	0.974511
ENSMUSG00000008958	Vps72	27.212	25.598	23.851	23.489	15.14	23.348	31.694	33.537	27.483	23.171	25.953	23.28	vacuolar protein sorting 72 [Source:MGI Symbol;Acc:MGI:1202305]	25.5537	20.659	-0.30676	0.062036	0.267965	30.9047	24.1347	-0.356718	0.0413135	0.120739
ENSMUSG00000008976	Gabpa	10.275	11.257	10.303	9.403	6.805	11.043	5.319	4.504	4.189	8.774	7.627	6.036	GA repeat binding protein, alpha [Source:MGI Symbol;Acc:MGI:95610]	10.6117	9.08367	-0.224305	0.0484393	0.238512	4.67067	7.479	0.679217	0.00420121	0.0196985
ENSMUSG00000008999	Bmp7	1.997	1.244	1.769	2.963	4.885	5.95	1.228	1.412	1.364	5.12	2.711	3.862	bone morphogenetic protein 7 [Source:MGI Symbol;Acc:MGI:103302]	1.67	4.59933	1.46158	2.57e-05	0.00225048	1.33467	3.89767	1.54613	2.80192e-08	6.93554e-07
ENSMUSG00000009013	Dynll1	19.063	19.315	22.094	32.65	29.859	50.89	19.976	19.454	20.58	28.043	29.483	35.499	dynein light chain LC8-type 1 [Source:MGI Symbol;Acc:MGI:1861457]	20.1573	37.7997	0.907069	0.000397591	0.0160277	20.0033	31.0083	0.632416	0.00212531	0.0113507
ENSMUSG00000009030	Pdcl	12.011	14.079	13.401	10.789	8.56	13.985	3.574	4.491	4.583	9.482	7.821	8.124	phosducin-like [Source:MGI Symbol;Acc:MGI:1914716]	13.1637	11.1113	-0.244529	0.0307731	0.192075	4.216	8.47567	1.00745	1.49561e-05	0.000177461
ENSMUSG00000009035	Tmem184b	16.616	17.955	16.82	18.715	16.316	20.419	23.437	23.341	20.397	24.868	30.093	22.09	transmembrane protein 184b [Source:MGI Symbol;Acc:MGI:2445179]	17.1303	18.4833	0.109672	0.546407	0.789436	22.3917	25.6837	0.197889	0.470475	0.689938
ENSMUSG00000009047	Gm5965	0	0	0	0	0	0	0	0	0	0	0	0	predicted gene 5965 [Source:MGI Symbol;Acc:MGI:3645197]	0.001	0.001	0	1	1	0.001	0.001	0	1	1
ENSMUSG00000009070	Rsph14	0	0	0	0	0	0	0	0	0	0	0	0	radial spoke head homolog 14 (Chlamydomonas) [Source:MGI Symbol;Acc:MGI:1918486]	0.001	0.001	0	1	1	0.001	0.001	0	1	1
ENSMUSG00000009073	Nf2	21.577	23.289	20.902	22.995	17.379	20.42	19.627	20.808	17.837	25.088	19.232	15.846	neurofibromin 2 [Source:MGI Symbol;Acc:MGI:97307]	21.9227	20.2647	-0.113457	0.1788	0.459566	19.424	20.0553	0.0461456	0.829823	0.910939
ENSMUSG00000009075	Cabp7	0	0.016	0.017	0	0.032	0.064	0.015	0.015	0.017	0	0.016	0	calcium binding protein 7 [Source:MGI Symbol;Acc:MGI:2183437]	0.011	0.032	1.54057	0.576897	0.809495	0.0156667	0.00533333	-1.55459	0.626523	0.814828
ENSMUSG00000009076	Zmat5	19.319	17.554	18.821	16.245	13.518	15.902	19.942	19.017	20.422	11.181	15.373	14.364	zinc finger, matrin type 5 [Source:MGI Symbol;Acc:MGI:1914428]	18.5647	15.2217	-0.286433	0.0737114	0.293197	19.7937	13.6393	-0.537266	0.0122536	0.0465834
ENSMUSG00000009079	Ewsr1	53.762	49.98	51.086	59.417	33.515	43.036	53.231	52.309	46.201	59.235	49.775	43.52	Ewing sarcoma breakpoint region 1 [Source:MGI Symbol;Acc:MGI:99960]	51.6093	45.3227	-0.187399	0.240473	0.529479	50.5803	50.8433	0.00748207	0.555547	0.758056
ENSMUSG00000009090	Ap1b1	33.749	38.221	32.498	34.145	23.24	24.983	34.971	33.635	33.021	30.539	27.689	26.661	adaptor protein complex AP-1, beta 1 subunit [Source:MGI Symbol;Acc:MGI:1096368]	34.8227	27.456	-0.342905	0.0783482	0.301492	33.8757	28.2963	-0.259634	0.0691388	0.180013
ENSMUSG00000009092	Derl3	2.225	2.219	3.105	3.739	7.311	2.707	1.967	1.11	1.51	3.206	2.098	2.88	Der1-like domain family, member 3 [Source:MGI Symbol;Acc:MGI:1917627]	2.51633	4.58567	0.865808	0.0795861	0.30387	1.529	2.728	0.835255	0.0279031	0.0888815
ENSMUSG00000009093	Gstt4	0	0.045	0	0	0	0	0.042	0	0	0	0	0	glutathione S-transferase, theta 4 [Source:MGI Symbol;Acc:MGI:1923136]	0.015	0.001	-3.90689	0.813661	0.917672	0.014	0.001	-3.80735	0.813661	0.902263
ENSMUSG00000009097	Tbx1	0.307	0.113	0.299	0.173	0.136	0.636	0.194	0.022	0.105	0.305	0.258	0.202	T-box 1 [Source:MGI Symbol;Acc:MGI:98493]	0.239667	0.315	0.394323	0.959414	0.989899	0.107	0.255	1.25289	0.0693989	0.18048
ENSMUSG00000009108	Gnat2	0.392	0.571	0.815	0.62	0.654	0.82	0.347	0.438	0.401	0.47	0.286	0.461	G protein subunit alpha transducin 2 [Source:MGI Symbol;Acc:MGI:95779]	0.592667	0.698	0.236006	0.628294	0.845437	0.395333	0.405667	0.0372252	0.961563	0.989204
ENSMUSG00000009112	Bcl2l13	20.314	18.843	12.41	17.735	12.274	15.907	13.23	14.847	13.864	11.931	9.811	11.138	BCL2-like 13 (apoptosis facilitator) [Source:MGI Symbol;Acc:MGI:2136959]	17.189	15.3053	-0.167451	0.0431866	0.226466	13.9803	10.96	-0.351151	0.00521502	0.02347
ENSMUSG00000009114	2610028H24Rik	0	0	0	0	0	0	0.032	0	0	0	0	0	RIKEN cDNA 2610028H24 gene [Source:MGI Symbol;Acc:MGI:1924214]	0.001	0.001	0	1	1	0.0106667	0.001	-3.41504	0.813661	0.902263
ENSMUSG00000009115	Spatc1l	0	0.031	0	0	0	0	0.038	0.035	0	0.065	0	0	spermatogenesis and centriole associated 1 like [Source:MGI Symbol;Acc:MGI:1923823]	0.0103333	0.001	-3.36923	0.813661	0.917672	0.0243333	0.0216667	-0.167457	0.999999	1
ENSMUSG00000009145	Dqx1	17.185	17.393	14.543	13.33	8.413	10.079	16.387	20.614	19.164	16.729	13.96	14.682	DEAQ RNA-dependent ATPase [Source:MGI Symbol;Acc:MGI:2136388]	16.3737	10.6073	-0.626315	0.00641344	0.084482	18.7217	15.1237	-0.307901	0.0866069	0.212605
ENSMUSG00000009185	Ccl8	1.103	1.147	0.669	2.112	5.012	17.977	0.546	0.074	0.347	5.833	9.531	6.99	chemokine (C-C motif) ligand 8 [Source:MGI Symbol;Acc:MGI:101878]	0.973	8.367	3.1042	2.14e-05	0.00194965	0.322333	7.45133	4.53087	1.88799e-14	1.37901e-12
ENSMUSG00000009207	Lnpk	3.55	4.318	4.144	3.912	3.11	3.695	1.1	0.906	1.478	2.15	2.03	2.232	lunapark, ER junction formation factor [Source:MGI Symbol;Acc:MGI:1918115]	4.004	3.57233	-0.164575	0.496605	0.758931	1.16133	2.13733	0.88003	0.0203954	0.0697538
ENSMUSG00000009210	Prr29	0	0.073	0.055	0.108	0	0.071	0	0.097	0.045	0.168	0.148	0.189	proline rich 29 [Source:MGI Symbol;Acc:MGI:1922823]	0.0426667	0.0596667	0.483816	1	1	0.0473333	0.168333	1.83039	0.330317	0.54949
ENSMUSG00000009214	Mymk	0	0	0	0	0	0.045	0.165	0	0.183	0.036	0.069	0.128	myomaker, myoblast fusion factor [Source:MGI Symbol;Acc:MGI:1913389]	0.001	0.015	3.90689	0.813667	0.917672	0.116	0.0776667	-0.578757	0.748759	0.890576
ENSMUSG00000009216	Fam163b	0.014	0.042	0	0.028	0	0	0.067	0.025	0.045	0	0	0	family with sequence similarity 163, member B [Source:MGI Symbol;Acc:MGI:1926106]	0.0186667	0.00933333	-1	0.720791	0.889695	0.0456667	0.001	-5.51307	0.0662959	0.174087
ENSMUSG00000009246	Trpm5	2.961	4.053	3.512	3.352	2.476	2.875	3.608	2.852	4.449	3.112	3.278	3.827	transient receptor potential cation channel, subfamily M, member 5 [Source:MGI Symbol;Acc:MGI:1861718]	3.50867	2.901	-0.274373	0.133102	0.396483	3.63633	3.40567	-0.0945472	0.417229	0.640745
ENSMUSG00000009248	Ascl2	1.856	1.654	1.464	3.388	1.805	1.714	2.62	4.3	2.098	2.406	2.829	2.13	achaete-scute family bHLH transcription factor 2 [Source:MGI Symbol;Acc:MGI:96920]	1.658	2.30233	0.473653	0.3585	0.644118	3.006	2.455	-0.292122	0.257053	0.465948
ENSMUSG00000009281	Rarres2	33.07	22.436	26.028	26.178	25.893	74.278	22.638	16.703	28.174	34.751	23.548	31.534	retinoic acid receptor responder (tazarotene induced) 2 [Source:MGI Symbol;Acc:MGI:1918910]	27.178	42.1163	0.631941	0.23715	0.525999	22.505	29.9443	0.412037	0.0547657	0.150159
ENSMUSG00000009291	Pttg1ip	115.16	117.482	113.36	93.321	61.039	90.53	139.59	155.61	137.669	94.758	107.433	107.856	pituitary tumor-transforming 1 interacting protein [Source:MGI Symbol;Acc:MGI:2652132]	115.334	81.63	-0.498647	0.00454304	0.070585	144.29	103.349	-0.481444	0.00368292	0.0176837
ENSMUSG00000009292	Trpm2	0.714	0.697	0.74	0.799	0.675	0.907	0.378	0.287	0.513	1.004	1.334	1.422	transient receptor potential cation channel, subfamily M, member 2 [Source:MGI Symbol;Acc:MGI:1351901]	0.717	0.793667	0.14656	0.57179	0.806844	0.392667	1.25333	1.67439	0.000407907	0.00292662
ENSMUSG00000009293	Ube2g2	14.581	12.701	17.032	13.947	12.728	17.034	13.685	14.325	12.065	10.592	11.103	9.863	ubiquitin-conjugating enzyme E2G 2 [Source:MGI Symbol;Acc:MGI:1343188]	14.7713	14.5697	-0.0198322	0.62422	0.844751	13.3583	10.5193	-0.344697	0.0590608	0.15925
ENSMUSG00000009350	Mpo	0	0	0	0	0	0	0	0	0	0	0.017	0	myeloperoxidase [Source:MGI Symbol;Acc:MGI:97137]	0.001	0.001	0	1	1	0.001	0.00566667	2.5025	0.813667	0.902263
ENSMUSG00000009356	Lpo	0	0	0	0	0.459	0.113	0.055	0	0.03	0.03	0.115	0.053	lactoperoxidase [Source:MGI Symbol;Acc:MGI:1923363]	0.001	0.190667	7.57491	0.118755	0.373398	0.0283333	0.066	1.21997	0.414015	0.638174
ENSMUSG00000009376	Met	8.439	8.111	9.532	7.742	8.859	9.94	4.252	4.181	5.207	7.68	6.655	8.671	met proto-oncogene [Source:MGI Symbol;Acc:MGI:96969]	8.694	8.847	0.0251682	0.553367	0.793657	4.54667	7.66867	0.754167	0.000138507	0.00117583
ENSMUSG00000009378	Slc16a12	0.775	0.961	0.78	1.465	1.265	0.53	0.138	0.204	0.175	0.832	0.404	0.7	solute carrier family 16 (monocarboxylic acid transporters), member 12 [Source:MGI Symbol;Acc:MGI:2147716]	0.838667	1.08667	0.37374	0.500876	0.762495	0.172333	0.645333	1.90484	9.82348e-05	0.000885106
ENSMUSG00000009394	Syn2	1.287	1.48	1.316	1.519	1.401	1.911	1.422	1.511	1.873	1.162	1.254	0.491	synapsin II [Source:MGI Symbol;Acc:MGI:103020]	1.361	1.61033	0.242692	0.797297	0.917672	1.602	0.969	-0.725306	0.0493729	0.138544
ENSMUSG00000009406	Elk1	0.999	1.287	1.204	1.076	1.29	1.674	1.326	1.186	1.299	1.692	1.018	1.116	ELK1, member of ETS oncogene family [Source:MGI Symbol;Acc:MGI:101833]	1.16333	1.34667	0.211128	0.844854	0.929139	1.27033	1.27533	0.00566727	0.919309	0.961894
ENSMUSG00000009418	Nav1	2.501	2.985	4.221	3.976	3.537	3.022	2.012	2.408	1.761	5.208	2.635	2.19	neuron navigator 1 [Source:MGI Symbol;Acc:MGI:2183683]	3.23567	3.51167	0.118093	0.217066	0.504205	2.06033	3.34433	0.698841	0.00188955	0.010292
ENSMUSG00000009470	Tnpo1	23.215	21.542	21.808	22.216	17.229	22.348	15.761	14.289	13.749	21.229	18.415	15.451	transportin 1 [Source:MGI Symbol;Acc:MGI:2681523]	22.1883	20.5977	-0.10732	0.268496	0.557697	14.5997	18.365	0.331023	0.00186252	0.0101884
ENSMUSG00000009471	Myod1	0	0	0	0	0	0	0	0	0	0	0	0	myogenic differentiation 1 [Source:MGI Symbol;Acc:MGI:97275]	0.001	0.001	0	1	1	0.001	0.001	0	1	1
ENSMUSG00000009487	Otog	0.011	0	0	0	0.05	0.005	0.034	0	0	0.026	0.012	0.011	otogelin [Source:MGI Symbol;Acc:MGI:1202064]	0.00366667	0.0183333	2.32193	0.217239	0.504326	0.0113333	0.0163333	0.527247	0.43122	0.654179
ENSMUSG00000009535	Rnmt	7.357	6.31	5.901	8.381	6.979	7.724	3.124	2.612	2.345	3.468	4.69	4.632	RNA (guanine-7-) methyltransferase [Source:MGI Symbol;Acc:MGI:1915147]	6.52267	7.69467	0.238397	0.969423	0.995755	2.69367	4.26333	0.662411	0.0113445	0.043857
ENSMUSG00000009545	Kcnq1	17.799	17.307	14.759	17.908	16.19	12.992	27.624	27.107	31.674	22.597	18.431	17.049	potassium voltage-gated channel, subfamily Q, member 1 [Source:MGI Symbol;Acc:MGI:108083]	16.6217	15.6967	-0.0826068	0.473616	0.74194	28.8017	19.359	-0.573148	0.00037247	0.00271833
ENSMUSG00000009549	Srp14	43.087	39.404	38.297	42.257	30.149	51.488	37.01	39.416	41.397	34.02	34.774	34.156	signal recognition particle 14 [Source:MGI Symbol;Acc:MGI:107169]	40.2627	41.298	0.0366292	0.590693	0.819859	39.2743	34.3167	-0.194677	0.21253	0.407281
ENSMUSG00000009555	Cdk9	17.742	18.701	17.186	18.248	15.182	18.282	23.942	25.197	23.217	24.542	25.693	21.153	cyclin-dependent kinase 9 (CDC2-related kinase) [Source:MGI Symbol;Acc:MGI:1328368]	17.8763	17.2373	-0.0525142	0.36925	0.653985	24.1187	23.796	-0.0194311	0.618934	0.80941
ENSMUSG00000009563	Tor2a	24.992	24.597	26.009	22.54	24.38	27.697	28.836	30.461	32.319	27.732	26.002	30.656	torsin family 2, member A [Source:MGI Symbol;Acc:MGI:1353596]	25.1993	24.8723	-0.0188437	0.396876	0.680441	30.5387	28.13	-0.118528	0.390053	0.614146
ENSMUSG00000009566	Fpgs	3.324	3.852	3.895	6.63	5.505	5.929	4.643	5.334	5.593	7.37	6.005	5.978	folylpolyglutamyl synthetase [Source:MGI Symbol;Acc:MGI:95576]	3.69033	6.02133	0.706332	0.0035314	0.0603919	5.19	6.451	0.313788	0.0829488	0.206008
ENSMUSG00000009569	Mrtfb	6.707	6.927	6.596	5.697	5.151	5.068	6.477	5.805	5.838	8.024	4.813	5.42	myocardin related transcription factor B [Source:MGI Symbol;Acc:MGI:3050795]	6.74333	5.30533	-0.346019	0.0599146	0.262778	6.04	6.08567	0.0108668	0.843202	0.918008
ENSMUSG00000009575	Cbx5	11.101	12.242	10.628	14.697	7.251	10.166	7.399	7.412	5.057	9.94	7.774	6.814	chromobox 5 [Source:MGI Symbol;Acc:MGI:109372]	11.3237	10.7047	-0.0811013	0.530957	0.78532	6.62267	8.176	0.303983	0.720758	0.870602
ENSMUSG00000009580	Odam	0	0	0	0	0	0	0	0	0	0	0	0	odontogenic, ameloblast asssociated [Source:MGI Symbol;Acc:MGI:1916842]	0.001	0.001	0	1	1	0.001	0.001	0	1	1
ENSMUSG00000009585	Apobec3	14.136	12.639	12.393	15.743	10.942	13.375	15.211	9.019	13.451	13.528	16.123	14.704	apolipoprotein B mRNA editing enzyme, catalytic polypeptide 3 [Source:MGI Symbol;Acc:MGI:1933111]	13.056	13.3533	0.032487	0.670141	0.862696	12.5603	14.785	0.235259	0.255326	0.463692
ENSMUSG00000009588	St6galnac1	0.067	0.053	0.071	0.278	0.018	0.046	0.333	0.267	0.111	0.09	0.14	0.065	ST6 (alpha-N-acetyl-neuraminyl-2,3-beta-galactosyl-1,3)-N-acetylgalactosaminide alpha-2,6-sialyltransferase 1 [Source:MGI Symbol;Acc:MGI:1341826]	0.0636667	0.114	0.840424	0.536452	0.785566	0.237	0.0983333	-1.26913	0.123275	0.276163
ENSMUSG00000009596	Taf7l	0	0	0	0	0	0	0	0	0	0	0	0	TATA-box binding protein associated factor 7 like [Source:MGI Symbol;Acc:MGI:1921719]	0.001	0.001	0	1	1	0.001	0.001	0	1	1
ENSMUSG00000009614	Sardh	2.987	5.737	5.36	7.388	6.823	3.416	4.973	5.216	4.611	5.437	4.466	5.084	sarcosine dehydrogenase [Source:MGI Symbol;Acc:MGI:2183102]	4.69467	5.87567	0.32373	0.527588	0.782686	4.93333	4.99567	0.0181144	0.940838	0.975151
ENSMUSG00000009621	Vav2	17.746	20.399	18.809	17.61	9.007	13.246	15.402	16.598	16.941	15.582	15.094	14.893	vav 2 oncogene [Source:MGI Symbol;Acc:MGI:102718]	18.9847	13.2877	-0.514747	0.0248767	0.172478	16.3137	15.1897	-0.102991	0.411624	0.636051
ENSMUSG00000009628	Tex15	0	0	0	0	0.076	0.035	0.047	0	0.026	0.015	0.005	0.061	testis expressed gene 15 [Source:MGI Symbol;Acc:MGI:1934816]	0.001	0.037	5.20945	0.0478371	0.237069	0.0243333	0.027	0.150025	0.921222	0.96309
ENSMUSG00000009630	Ppp2cb	34.372	32.27	32.915	34.808	27.268	40.142	35.215	35.822	38.341	31.846	33.554	34.598	protein phosphatase 2 (formerly 2A), catalytic subunit, beta isoform [Source:MGI Symbol;Acc:MGI:1321161]	33.1857	34.0727	0.0380546	0.577675	0.810042	36.4593	33.3327	-0.129351	0.365759	0.589969
ENSMUSG00000009633	G0s2	1.803	3.221	4.463	4.86	6.46	5.937	1.649	1.466	2.595	4.463	3.085	4.324	G0/G1 switch gene 2 [Source:MGI Symbol;Acc:MGI:1316737]	3.16233	5.75233	0.863158	0.0566858	0.25591	1.90333	3.95733	1.056	0.00544946	0.0243287
ENSMUSG00000009640	Dmap1	6.582	6.391	6.001	6.387	4.612	6.428	6.749	10.074	8.348	5.958	6.783	5.678	DNA methyltransferase 1-associated protein 1 [Source:MGI Symbol;Acc:MGI:1913483]	6.32467	5.809	-0.1227	0.304131	0.593016	8.39033	6.13967	-0.450568	0.0439901	0.126921
ENSMUSG00000009646	Pla2g12b	58.489	48.081	62.547	44.641	21.858	59.636	89.098	89.168	102.068	45.321	61.369	59.553	phospholipase A2, group XIIB [Source:MGI Symbol;Acc:MGI:1917086]	56.3723	42.045	-0.423053	0.04763	0.236861	93.4447	55.4143	-0.753853	3.7625e-05	0.000391449
ENSMUSG00000009647	Mcu	69.189	72.304	65.032	65.132	48.541	48.546	70.51	73.539	68.208	64.136	57.967	57.376	mitochondrial calcium uniporter [Source:MGI Symbol;Acc:MGI:3026965]	68.8417	54.073	-0.348374	0.065916	0.276521	70.7523	59.8263	-0.241997	0.0952242	0.228256
ENSMUSG00000009654	Oit3	0.148	0.108	0.126	0.214	0.108	0.121	0.176	0.097	0.228	0.175	0.216	0.143	oncoprotein induced transcript 3 [Source:MGI Symbol;Acc:MGI:1201782]	0.127333	0.147667	0.213734	0.89313	0.953733	0.167	0.178	0.0920291	0.911349	0.957781
ENSMUSG00000009670	Tex11	0	0	0	0	0	0	0	0	0	0	0	0	testis expressed gene 11 [Source:MGI Symbol;Acc:MGI:1933237]	0.001	0.001	0	1	1	0.001	0.001	0	1	1
ENSMUSG00000009681	Bcr	17.97	15.598	19.01	18.174	12.563	26.316	27.734	25.662	32.786	31.252	30.201	30.103	BCR activator of RhoGEF and GTPase [Source:MGI Symbol;Acc:MGI:88141]	17.526	19.0177	0.117843	0.485998	0.751416	28.7273	30.5187	0.0872679	0.958823	0.987149
ENSMUSG00000009687	Fxyd5	14.959	14.213	16.595	11.322	11.389	26.006	12.127	9.034	10.783	17.166	19.441	17.451	FXYD domain-containing ion transport regulator 5 [Source:MGI Symbol;Acc:MGI:1201785]	15.2557	16.239	0.0901176	0.74144	0.902363	10.648	18.0193	0.758963	0.00151284	0.00861675
ENSMUSG00000009731	Kcnd1	0.091	0.19	0.17	0.204	0.111	0.218	0.143	0.135	0.134	0.31	0.135	0.184	potassium voltage-gated channel, Shal-related family, member 1 [Source:MGI Symbol;Acc:MGI:96671]	0.150333	0.177667	0.241008	0.869423	0.940423	0.137333	0.209667	0.610416	0.324906	0.543349
ENSMUSG00000009733	Tfcp2	0.886	1.465	0.819	1.848	1.716	1.564	1.237	1.365	0.928	2.007	1.509	1.501	transcription factor CP2 [Source:MGI Symbol;Acc:MGI:98509]	1.05667	1.70933	0.693913	0.200368	0.486406	1.17667	1.67233	0.507157	0.118835	0.269142
ENSMUSG00000009734	Pou6f2	0	0	0	0	0	0	0	0	0.007	0.007	0	0	POU domain, class 6, transcription factor 2 [Source:MGI Symbol;Acc:MGI:2443631]	0.001	0.001	0	1	1	0.00233333	0.00233333	0	0.999998	1
ENSMUSG00000009739	Pou6f1	0.603	0.599	0.883	0.803	1.111	1.319	0.834	0.555	0.953	1.399	0.899	0.761	POU domain, class 6, transcription factor 1 [Source:MGI Symbol;Acc:MGI:102935]	0.695	1.07767	0.632826	0.339396	0.628422	0.780667	1.01967	0.385319	0.189363	0.376319
ENSMUSG00000009741	Ubp1	26.866	26.145	26.358	25.472	19.415	19.174	20.184	19.769	16.044	26.338	24.697	20.417	upstream binding protein 1 [Source:MGI Symbol;Acc:MGI:104889]	26.4563	21.3537	-0.309129	0.0551527	0.252991	18.6657	23.8173	0.351625	0.26439	0.473897
ENSMUSG00000009772	Nuak2	22.251	20.272	19.7	17.352	8.581	26.149	41.361	48.695	49.719	28.195	37.77	48.287	NUAK family, SNF1-like kinase, 2 [Source:MGI Symbol;Acc:MGI:1921387]	20.741	17.3607	-0.256663	0.14974	0.421642	46.5917	38.084	-0.290887	0.170212	0.34832
ENSMUSG00000009828	Cilk1	18.14	15.459	15.751	19.228	20.961	26.947	19.099	19.06	23.115	38.951	29.581	39.996	ciliogenesis associated kinase 1 [Source:MGI Symbol;Acc:MGI:1934157]	16.45	22.3787	0.444036	0.0672774	0.279223	20.4247	36.176	0.82472	5.40798e-07	9.77495e-06
ENSMUSG00000009863	Sdhb	274.978	270.077	263.24	210.429	128.795	147.153	215.664	246.58	228.048	125.694	134.083	117.604	succinate dehydrogenase complex, subunit B, iron sulfur (Ip) [Source:MGI Symbol;Acc:MGI:1914930]	269.432	162.126	-0.732807	0.00165568	0.0389117	230.097	125.794	-0.871185	5.26871e-08	1.21316e-06
ENSMUSG00000009876	Cox4i2	0.443	0.691	0.291	0.343	0.578	1.438	0.274	0.413	0.488	0.535	0.635	1.335	cytochrome c oxidase subunit 4I2 [Source:MGI Symbol;Acc:MGI:2135755]	0.475	0.786333	0.727213	0.559309	0.797718	0.391667	0.835	1.09215	0.178721	0.360272
ENSMUSG00000009894	Snap47	6.311	7.358	7.006	8.473	6.847	7.257	6.792	6.649	6.926	7.908	6.655	6.124	synaptosomal-associated protein, 47 [Source:MGI Symbol;Acc:MGI:1915076]	6.89167	7.52567	0.126966	0.994713	1	6.789	6.89567	0.022491	0.888208	0.943532
ENSMUSG00000009900	Wnt3a	0	0	0	0	0	0	0	0	0	0	0	0	wingless-type MMTV integration site family, member 3A [Source:MGI Symbol;Acc:MGI:98956]	0.001	0.001	0	1	1	0.001	0.001	0	1	1
ENSMUSG00000009905	Kdsr	4.604	3.931	4.374	3.355	2.45	3.698	3.144	3.628	3.702	3.538	2.716	2.533	3-ketodihydrosphingosine reductase [Source:MGI Symbol;Acc:MGI:1918000]	4.303	3.16767	-0.441922	0.0100347	0.108192	3.49133	2.929	-0.25337	0.161128	0.335391
ENSMUSG00000009907	Vps4b	22.92	25.915	24.924	21.35	18.474	29.632	12.962	12.773	12.72	25.813	23.297	27.705	vacuolar protein sorting 4B [Source:MGI Symbol;Acc:MGI:1100499]	24.5863	23.152	-0.0867198	0.180047	0.461047	12.8183	25.605	0.998217	3.13571e-08	7.63451e-07
ENSMUSG00000009927	Rps25	379.61	343.509	338.978	363.353	296.941	361.409	288.79	339.609	370.443	204.673	204.908	235.578	ribosomal protein S25 [Source:MGI Symbol;Acc:MGI:1922867]	354.032	340.568	-0.0559397	0.334557	0.62395	332.947	215.053	-0.630602	0.000202107	0.0016269
ENSMUSG00000009941	Nxf2	0	0	0	0	0	0.024	0	0	0	0.037	0	0	nuclear RNA export factor 2 [Source:MGI Symbol;Acc:MGI:1933192]	0.001	0.008	3	0.813667	0.917672	0.001	0.0123333	3.62449	0.64546	0.818513
ENSMUSG00000009995	Tafazzin	17.879	21.112	19.7	15.023	11.726	16.632	16.355	18.652	16.966	16.372	13.017	14.342	tafazzin, phospholipid-lysophospholipid transacylase [Source:MGI Symbol;Acc:MGI:109626]	19.5637	14.4603	-0.436076	0.00812502	0.0963084	17.3243	14.577	-0.249106	0.0618695	0.165239
ENSMUSG00000010021	Kif19a	0.211	0.329	0.199	0.159	0.159	0.417	0.31	0.066	0.2	0.427	0.259	0.147	kinesin family member 19A [Source:MGI Symbol;Acc:MGI:2447024]	0.246333	0.245	-0.00783011	0.86071	0.936546	0.192	0.277667	0.532248	0.197519	0.387046
ENSMUSG00000010025	Aldh3a2	77.424	91.935	85.331	81.742	59.808	63.032	66.069	69.898	55.799	63.737	62.963	65.289	aldehyde dehydrogenase family 3, subfamily A2 [Source:MGI Symbol;Acc:MGI:1353452]	84.8967	68.194	-0.316063	0.0790233	0.302897	63.922	63.9963	0.0016767	0.849852	0.921966
ENSMUSG00000010044	Zmynd10	0.058	0.047	0.062	0.12	0.061	0	0	0.054	0	0.024	0	0	zinc finger, MYND domain containing 10 [Source:MGI Symbol;Acc:MGI:2387863]	0.0556667	0.0603333	0.116142	0.999999	1	0.018	0.008	-1.16993	0.822743	0.906465
ENSMUSG00000010045	Tmem115	19.343	18.381	18.904	18.766	13.358	16.698	22.051	21.879	21.41	14.412	17.338	15.326	transmembrane protein 115 [Source:MGI Symbol;Acc:MGI:1930765]	18.876	16.274	-0.213984	0.138532	0.405424	21.78	15.692	-0.472975	0.00553262	0.0246383
ENSMUSG00000010047	Hyal2	51.301	48.015	57.821	42.933	35.279	59.465	54.582	58.012	66.488	47.164	45.155	55.437	hyaluronoglucosaminidase 2 [Source:MGI Symbol;Acc:MGI:1196334]	52.379	45.8923	-0.190735	0.181801	0.462859	59.694	49.252	-0.277404	0.0770748	0.194896
ENSMUSG00000010048	Ifrd2	22.377	24.321	18.775	38.435	21.591	27.618	36.845	38.294	34.373	36.619	34.851	34.667	interferon-related developmental regulator 2 [Source:MGI Symbol;Acc:MGI:1316708]	21.8243	29.2147	0.420755	0.509989	0.769812	36.504	35.379	-0.0451613	0.68266	0.843851
ENSMUSG00000010051	Hyal1	0.426	0.368	0.531	0.78	1.399	1.357	0.474	0.33	0.691	2.166	1.232	2.006	hyaluronoglucosaminidase 1 [Source:MGI Symbol;Acc:MGI:96298]	0.441667	1.17867	1.41613	0.000962879	0.0287839	0.498333	1.80133	1.85388	2.71062e-06	4.06982e-05
ENSMUSG00000010054	Tusc2	19.878	19.255	19.544	18.97	17.3	18.171	24.53	26.326	21.026	17.331	20.577	17.98	tumor suppressor 2, mitochondrial calcium regulator [Source:MGI Symbol;Acc:MGI:1931086]	19.559	18.147	-0.108102	0.2969	0.585497	23.9607	18.6293	-0.363092	0.0457862	0.130661
ENSMUSG00000010057	Nprl2	7.546	8.66	8.182	7.287	6.032	6.031	9.12	9.306	8.887	7.133	7.313	6.106	NPR2 like, GATOR1 complex subunit [Source:MGI Symbol;Acc:MGI:1914482]	8.12933	6.45	-0.333838	0.0939006	0.331358	9.10433	6.85067	-0.410309	0.0312039	0.0967711
ENSMUSG00000010064	Slc38a3	0.073	0.184	0.179	1.213	6.646	0.469	0.748	0.566	0.988	1.233	0.084	0.47	solute carrier family 38, member 3 [Source:MGI Symbol;Acc:MGI:1923507]	0.145333	2.776	4.25557	1.43e-07	3.05e-05	0.767333	0.595667	-0.365348	0.596207	0.791196
ENSMUSG00000010066	Cacna2d2	0.29	0.251	0.236	0.159	0.13	0.299	0.161	0.18	0.274	0.179	0.173	0.201	calcium channel, voltage-dependent, alpha 2/delta subunit 2 [Source:MGI Symbol;Acc:MGI:1929813]	0.259	0.196	-0.402098	0.135122	0.399455	0.205	0.184333	-0.153307	0.690122	0.849072
ENSMUSG00000010067	Rassf1	18.195	16.013	18.035	15.424	9.71	21.438	18.839	16.909	23.65	14.258	22.166	18.178	Ras association (RalGDS/AF-6) domain family member 1 [Source:MGI Symbol;Acc:MGI:1928386]	17.4143	15.524	-0.165775	0.190831	0.474959	19.7993	18.2007	-0.121461	0.527958	0.740041
ENSMUSG00000010080	Epn3	0.85	0.949	0.858	0.951	3.513	1.034	0.914	1.083	1.152	1.079	1.124	1.03	epsin 3 [Source:MGI Symbol;Acc:MGI:1919139]	0.885667	1.83267	1.04911	0.0609264	0.265178	1.04967	1.07767	0.0379797	0.973972	0.997536
ENSMUSG00000010086	Rnf112	0.039	0.041	0.069	0.027	0.041	0.107	0.116	0.037	0.085	0.028	0.054	0	ring finger protein 112 [Source:MGI Symbol;Acc:MGI:106611]	0.0496667	0.0583333	0.232043	0.999999	1	0.0793333	0.0273333	-1.53727	0.252717	0.460242
ENSMUSG00000010095	Slc3a2	193.866	182.198	182.255	166.253	70.288	177.329	275.286	264.866	294.129	241.456	260.039	219.137	solute carrier family 3 (activators of dibasic and neutral amino acid transport), member 2 [Source:MGI Symbol;Acc:MGI:96955]	186.106	137.957	-0.431912	0.0410439	0.221515	278.094	240.211	-0.211271	0.0943036	0.226677
ENSMUSG00000010097	Nxf1	19.513	18.113	15.581	18.665	12.716	20.209	19.797	20.804	18.649	22.525	23.01	16.104	nuclear RNA export factor 1 [Source:MGI Symbol;Acc:MGI:1858330]	17.7357	17.1967	-0.0445246	0.369107	0.653863	19.75	20.5463	0.0570283	0.797179	0.902263
ENSMUSG00000010110	Stx5a	45.526	42.312	38.502	36.226	29.178	37.256	41.196	44.991	45.384	34.403	32.779	32.997	syntaxin 5A [Source:MGI Symbol;Acc:MGI:1928483]	42.1133	34.22	-0.299437	0.0219173	0.161903	43.857	33.393	-0.393261	0.00657451	0.0283158
ENSMUSG00000010122	Slc47a1	17.89	17.992	19.268	19.603	13.756	17.768	31.813	31.563	30.201	23.673	33.005	20.22	solute carrier family 47, member 1 [Source:MGI Symbol;Acc:MGI:1914723]	18.3833	17.0423	-0.109276	0.370922	0.655437	31.1923	25.6327	-0.283208	0.119859	0.270773
ENSMUSG00000010136	Pifo	0	0	0	0	0	0	0	0	0	0	0	0	primary cilia formation [Source:MGI Symbol;Acc:MGI:1923670]	0.001	0.001	0	1	1	0.001	0.001	0	1	1
ENSMUSG00000010142	Tnfrsf13b	1.733	2.562	2.061	1.36	1.094	1.184	2.775	0.786	3.734	1.521	1.622	3.278	tumor necrosis factor receptor superfamily, member 13b [Source:MGI Symbol;Acc:MGI:1889411]	2.11867	1.21267	-0.804974	0.0294646	0.187604	2.43167	2.14033	-0.18411	0.53295	0.742713
ENSMUSG00000010154	Spire2	19.286	16.967	17.635	17.475	11.767	18.297	24.273	22.794	19.875	14.22	18.146	17.047	spire type actin nucleation factor 2 [Source:MGI Symbol;Acc:MGI:2446256]	17.9627	15.8463	-0.180852	0.15583	0.429485	22.314	16.471	-0.438021	0.0192869	0.0668736
ENSMUSG00000010175	Prox1	0.381	0.323	0.281	0.222	0.431	0.584	0.176	0.138	0.19	0.759	0.313	0.665	prospero homeobox 1 [Source:MGI Symbol;Acc:MGI:97772]	0.328333	0.412333	0.32865	0.893543	0.954086	0.168	0.579	1.7851	5.75083e-05	0.000557018
ENSMUSG00000010205	Raver1	36.792	36.303	34.095	36.463	22.535	23.587	39.066	41.515	34.915	35.662	31.772	22.513	ribonucleoprotein, PTB-binding 1 [Source:MGI Symbol;Acc:MGI:1919016]	35.73	27.5283	-0.376219	0.0873191	0.319208	38.4987	29.9823	-0.360696	0.0376009	0.112309
ENSMUSG00000010277	Bltp2	53.85	57.232	54.009	56.053	50.772	46.411	47.618	46.658	40.795	54.061	47.311	40.76	bridge-like lipid transfer protein family member 2 [Source:MGI Symbol;Acc:MGI:1919753]	55.0303	51.0787	-0.107506	0.315116	0.605323	45.0237	47.3773	0.0735134	0.843303	0.918008
ENSMUSG00000010290	AI597479	3.982	4.081	3.483	3.625	3.011	3.706	2.18	1.944	2.089	3.235	3.011	2.919	expressed sequence AI597479 [Source:MGI Symbol;Acc:MGI:2138299]	3.84867	3.44733	-0.158878	0.213097	0.499625	2.071	3.055	0.560845	0.0190562	0.0663183
ENSMUSG00000010307	Tmem86a	74.46	74.995	80.529	45.244	9.585	55.578	152.111	165.896	128.246	45.862	81.495	68.96	transmembrane protein 86A [Source:MGI Symbol;Acc:MGI:1915143]	76.6613	36.8023	-1.0587	0.00455091	0.070585	148.751	65.439	-1.18468	1.63344e-07	3.34611e-06
ENSMUSG00000010311	Optc	1.65	2.23	1.693	1.546	1.352	3.071	1.931	1.446	2.387	1.673	0.702	0.738	opticin [Source:MGI Symbol;Acc:MGI:2151113]	1.85767	1.98967	0.0990351	0.881226	0.947009	1.92133	1.03767	-0.888765	0.0320165	0.0987971
ENSMUSG00000010342	Tex14	0.627	0.2	0.741	0.154	0.421	0.794	0.025	0	0.009	0.266	0.219	0.057	testis expressed gene 14 [Source:MGI Symbol;Acc:MGI:1933227]	0.522667	0.456333	-0.195803	0.882637	0.94757	0.0113333	0.180667	3.99469	0.0466181	0.132424
ENSMUSG00000010358	Ifi35	82.231	85.747	84.468	71.377	39.29	82.13	115.222	117.083	122.208	62.38	96.276	76.302	interferon-induced protein 35 [Source:MGI Symbol;Acc:MGI:1917360]	84.1487	64.2657	-0.388892	0.030728	0.191882	118.171	78.3193	-0.593436	0.00112192	0.00668723
ENSMUSG00000010362	Rdm1	5.624	7.116	6.802	4.69	3.549	8.32	7.884	6.884	8.082	3.536	2.951	5.085	RAD52 motif 1 [Source:MGI Symbol;Acc:MGI:1913849]	6.514	5.51967	-0.238963	0.163372	0.439515	7.61667	3.85733	-0.981556	0.000585101	0.00395231
ENSMUSG00000010376	Nedd8	56.879	53.77	53.364	53.945	34.293	58.746	46.979	53.287	54.532	29.357	35.871	32.89	neural precursor cell expressed, developmentally down-regulated gene 8 [Source:MGI Symbol;Acc:MGI:97301]	54.671	48.9947	-0.158151	0.196075	0.481736	51.5993	32.706	-0.657797	0.000273641	0.00209666
ENSMUSG00000010392	Gosr1	18.766	19.489	19.579	17.099	13.265	17.199	11.382	12.83	12.243	16.93	16.074	17.173	golgi SNAP receptor complex member 1 [Source:MGI Symbol;Acc:MGI:1858260]	19.278	15.8543	-0.282078	0.0377637	0.213107	12.1517	16.7257	0.46091	0.0137071	0.0511063
ENSMUSG00000010406	Mrpl52	40.207	43.144	38.248	47.104	33.554	41.601	38.521	49.243	43.593	34.074	28.396	32.388	mitochondrial ribosomal protein L52 [Source:MGI Symbol;Acc:MGI:1916086]	40.533	40.753	0.00780931	0.63889	0.845437	43.7857	31.6193	-0.469652	0.0203243	0.0695773
ENSMUSG00000010435	Spaca7	0	0	0	0	0	0	0	0	0	0	0	0.051	sperm acrosome associated 7 [Source:MGI Symbol;Acc:MGI:1925884]	0.001	0.001	0	1	1	0.001	0.017	4.08746	0.813667	0.902263
ENSMUSG00000010453	Kansl3	17.416	18.072	16.621	15.04	9.869	13.053	21.162	18.341	17.721	15.939	16.403	12.624	KAT8 regulatory NSL complex subunit 3 [Source:MGI Symbol;Acc:MGI:1918055]	17.3697	12.654	-0.456977	0.0113418	0.115631	19.0747	14.9887	-0.347786	0.0560493	0.152976
ENSMUSG00000010461	Eya4	0.022	0.008	0.008	0.023	0.054	0.117	0.015	0	0	0.03	0.016	0.032	EYA transcriptional coactivator and phosphatase 4 [Source:MGI Symbol;Acc:MGI:1337104]	0.0126667	0.0646667	2.35199	0.147358	0.418384	0.005	0.026	2.37851	0.34912	0.571457
ENSMUSG00000010476	Ebf3	0.05	0.193	0.185	0.139	0.252	0.279	0.072	0.065	0.064	0.197	0.147	0.116	early B cell factor 3 [Source:MGI Symbol;Acc:MGI:894289]	0.142667	0.223333	0.64655	0.753139	0.909336	0.067	0.153333	1.19444	0.147966	0.316376
ENSMUSG00000010505	Myt1	0.16	0.435	0.387	0.239	0.115	0.137	0.128	0.213	0.147	0.118	0.155	0.089	myelin transcription factor 1 [Source:MGI Symbol;Acc:MGI:1100535]	0.327333	0.163667	-1	0.189662	0.473758	0.162667	0.120667	-0.430891	0.360145	0.583248
ENSMUSG00000010517	Faf1	11.382	10.797	9.875	12.03	7.931	9.935	8.213	8.852	7.964	8.769	8.89	8.047	Fas-associated factor 1 [Source:MGI Symbol;Acc:MGI:109419]	10.6847	9.96533	-0.100552	0.366872	0.652508	8.343	8.56867	0.0385045	0.993131	1
ENSMUSG00000010529	Gm266	0	0.034	0	0.068	0.069	0.045	0.066	0	0.292	0.178	0.207	0.032	predicted gene 266 [Source:MGI Symbol;Acc:MGI:2685112]	0.0113333	0.0606667	2.42033	0.367315	0.652508	0.119333	0.139	0.220088	0.859653	0.928167
ENSMUSG00000010538	Tsacc	0.414	1.093	0.401	0.426	0.503	0.659	0.205	0.579	0.553	0.444	0.359	0.332	TSSK6 activating co-chaperone [Source:MGI Symbol;Acc:MGI:1924177]	0.636	0.529333	-0.26485	0.672473	0.863816	0.445667	0.378333	-0.236307	0.872382	0.935081
ENSMUSG00000010554	Mettl16	4.483	4.63	5.014	6.345	5.59	5.664	2.995	3.487	2.334	5.243	4.591	3.878	methyltransferase like 16 [Source:MGI Symbol;Acc:MGI:1914743]	4.709	5.86633	0.317038	0.380852	0.665423	2.93867	4.57067	0.637243	0.0316797	0.097935
ENSMUSG00000010592	Dazl	0	0	0	0	0.015	0.02	0	0	0.047	0.072	0	0.014	deleted in azoospermia-like [Source:MGI Symbol;Acc:MGI:1342328]	0.001	0.0116667	3.54432	0.64546	0.845437	0.0156667	0.0286667	0.871676	0.846695	0.919549
ENSMUSG00000010601	Apol7a	60.571	71.296	75.354	53.276	16.959	56.49	75.15	78.058	66.171	41.642	72.422	53.426	apolipoprotein L 7a [Source:MGI Symbol;Acc:MGI:1923011]	69.0737	42.2417	-0.709469	0.0151633	0.133306	73.1263	55.83	-0.38935	0.0518424	0.144005
ENSMUSG00000010607	Pigyl	13.441	16.694	16.966	18.641	10.702	12.755	16.126	20.159	17.92	7.835	10.33	9.056	phosphatidylinositol glycan anchor biosynthesis, class Y-like [Source:MGI Symbol;Acc:MGI:1913518]	15.7003	14.0327	-0.162006	0.386976	0.671584	18.0683	9.07367	-0.993706	3.14578e-05	0.000335914
ENSMUSG00000010608	Rbm25	11.657	13.092	11.186	10.562	8.844	13.373	9.803	8.131	9.435	14.917	14.507	8.292	RNA binding motif protein 25 [Source:MGI Symbol;Acc:MGI:1914289]	11.9783	10.9263	-0.132618	0.0867319	0.318297	9.123	12.572	0.462634	0.0916184	0.221881
ENSMUSG00000010609	Psen2	5.222	4.084	4.728	4.585	4.495	5.268	5.668	5.608	5.085	4.063	4.215	4.339	presenilin 2 [Source:MGI Symbol;Acc:MGI:109284]	4.678	4.78267	0.0319234	0.61507	0.837874	5.45367	4.20567	-0.374892	0.0517546	0.143828
ENSMUSG00000010651	Acaa1b	17.53	29.607	30.271	19.822	14.263	5.374	8.802	11.756	5.398	4.11	4.647	2.063	acetyl-Coenzyme A acyltransferase 1B [Source:MGI Symbol;Acc:MGI:3605455]	25.8027	13.153	-0.972128	0.0251748	0.173659	8.652	3.60667	-1.26237	6.75104e-05	0.000639644
ENSMUSG00000010660	Plcd1	5.64	6.03	5.76	5.991	4.221	6.889	7.177	8.537	9.547	9.581	7.855	11.22	phospholipase C, delta 1 [Source:MGI Symbol;Acc:MGI:97614]	5.81	5.70033	-0.0274919	0.446417	0.718593	8.42033	9.552	0.181925	0.448701	0.670327
ENSMUSG00000010663	Fads1	11.8	10.905	9.925	11.983	6.602	7.265	8.242	9.657	7.147	7.366	5.327	3.964	fatty acid desaturase 1 [Source:MGI Symbol;Acc:MGI:1923517]	10.8767	8.61667	-0.336035	0.156687	0.430689	8.34867	5.55233	-0.588452	0.00724919	0.030644
ENSMUSG00000010721	Lmbr1	2.348	2.361	2.685	2.206	2.534	2.882	1.482	1.433	1.201	1.973	1.706	1.868	limb region 1 [Source:MGI Symbol;Acc:MGI:1861746]	2.46467	2.54067	0.0438146	0.690127	0.872049	1.372	1.849	0.430465	0.0749468	0.19097
ENSMUSG00000010751	Tnfrsf22	0.759	0.562	0.814	0.78	0.442	0.808	0.382	0.833	0.6	1.544	1.403	0.572	tumor necrosis factor receptor superfamily, member 22 [Source:MGI Symbol;Acc:MGI:1930270]	0.711667	0.676667	-0.0727563	0.906264	0.960026	0.605	1.173	0.955196	0.0140923	0.052084
ENSMUSG00000010755	Cars	9.936	8.073	7.237	10.986	7.621	9.575	13.252	9.081	14.204	10.876	11.811	9.055	cysteinyl-tRNA synthetase [Source:MGI Symbol;Acc:MGI:1351477]	8.41533	9.394	0.158719	0.86495	0.937758	12.179	10.5807	-0.202965	0.273638	0.484565
ENSMUSG00000010760	Phlda2	0.691	0.221	0.616	2.741	2.441	1.599	0.316	0.744	0.234	1.141	1.276	1.026	pleckstrin homology like domain, family A, member 2 [Source:MGI Symbol;Acc:MGI:1202307]	0.509333	2.26033	2.14985	0.000802473	0.0253144	0.431333	1.14767	1.41183	0.0678188	0.177328
ENSMUSG00000010796	Asz1	0	0	0.062	0	1.064	0	0	0	0	0	0	0.067	ankyrin repeat, SAM and basic leucine zipper domain containing 1 [Source:MGI Symbol;Acc:MGI:1921318]	0.0206667	0.354667	4.10109	0.171108	0.44954	0.001	0.0223333	4.48113	0.540875	0.744361
ENSMUSG00000010797	Wnt2	0.196	0.093	0.36	0.147	0.186	0.537	0.053	0.05	0.118	0.211	0.056	0.207	wingless-type MMTV integration site family, member 2 [Source:MGI Symbol;Acc:MGI:98954]	0.216333	0.29	0.422797	0.809896	0.917672	0.0736667	0.158	1.10084	0.292713	0.50781
ENSMUSG00000010803	Gabra1	0.01	0.072	0.116	0.258	0.093	0.082	0.02	0.009	0.088	0.028	0.128	0.019	gamma-aminobutyric acid (GABA) A receptor, subunit alpha 1 [Source:MGI Symbol;Acc:MGI:95613]	0.066	0.144333	1.12887	0.571816	0.806844	0.039	0.0583333	0.580846	0.999999	1
ENSMUSG00000010825	Grid2ip	0.042	0.033	0.025	0	0.022	0.028	0.035	0.058	0.026	0.045	0.012	0.034	glutamate receptor, ionotropic, delta 2 (Grid2) interacting protein 1 [Source:MGI Symbol;Acc:MGI:2176213]	0.0333333	0.0166667	-1	0.478499	0.745625	0.0396667	0.0303333	-0.387023	0.744798	0.887402
ENSMUSG00000010830	Kdelr3	12.585	14.81	11.564	14.501	11.427	12.124	4.749	9.024	6.375	14.021	8.421	8.998	KDEL (Lys-Asp-Glu-Leu) endoplasmic reticulum protein retention receptor 3 [Source:MGI Symbol;Acc:MGI:2145953]	12.9863	12.684	-0.0339844	0.550228	0.791657	6.716	10.48	0.641965	0.0411801	0.12055
ENSMUSG00000010841	Cfap97d1	0	0	0	0	0	0	0	0	0	0	0	0	CFAP97 domain containing 1 [Source:MGI Symbol;Acc:MGI:1922687]	0.001	0.001	0	1	1	0.001	0.001	0	1	1
ENSMUSG00000010911	Apip	3.286	3.099	2.603	4.742	5.711	4.729	2.778	3.351	2.749	2.82	4.523	3.676	APAF1 interacting protein [Source:MGI Symbol;Acc:MGI:1926788]	2.996	5.06067	0.75629	0.0615018	0.26683	2.95933	3.673	0.311687	0.431956	0.654968
ENSMUSG00000010914	Pdhx	21.665	19.268	15.782	22.082	12.041	12.022	11.103	11.807	12.464	14.441	10.581	7.681	pyruvate dehydrogenase complex, component X [Source:MGI Symbol;Acc:MGI:1351627]	18.905	15.3817	-0.297556	0.207301	0.493356	11.7913	10.901	-0.113266	0.385515	0.609434
ENSMUSG00000010936	Vac14	8.622	8.503	7.994	10.538	7.817	8.578	9.271	9.402	7.668	9.755	9.454	6.732	Vac14 homolog (S. cerevisiae) [Source:MGI Symbol;Acc:MGI:2157980]	8.373	8.97767	0.100596	0.920681	0.967536	8.78033	8.647	-0.022076	0.727245	0.874854
ENSMUSG00000011008	Mcoln2	8.607	8.23	8.188	6.02	4.728	4.402	6.515	8.11	7.605	4.443	3.858	4.335	mucolipin 2 [Source:MGI Symbol;Acc:MGI:1915529]	8.34167	5.05	-0.724052	0.00208993	0.0444003	7.41	4.212	-0.814968	9.12011e-05	0.000831399
ENSMUSG00000011034	Slc5a1	705.635	624.387	606.018	709.668	463.319	542.624	992.804	846.658	1367.83	1166.02	884.056	1137.94	solute carrier family 5 (sodium/glucose cotransporter), member 1 [Source:MGI Symbol;Acc:MGI:107678]	645.347	571.87	-0.174386	0.248032	0.536596	1069.1	1062.67	-0.00869322	0.926105	0.966287
ENSMUSG00000011096	Akt1s1	40.501	41.045	39.345	47.402	29.19	36.581	42.664	43.574	37.246	39.227	30.546	31.984	AKT1 substrate 1 (proline-rich) [Source:MGI Symbol;Acc:MGI:1914855]	40.297	37.7243	-0.095177	0.200927	0.486897	41.1613	33.919	-0.279196	0.0171445	0.0609515
ENSMUSG00000011114	Tbrg1	62.264	62.721	62.358	65.097	46.283	59.463	51.947	54.685	50.622	44.445	50.579	42.996	transforming growth factor beta regulated gene 1 [Source:MGI Symbol;Acc:MGI:1100877]	62.4477	56.9477	-0.133011	0.226673	0.514723	52.418	46.0067	-0.188219	0.194966	0.384028
ENSMUSG00000011118	Panx3	0	0	0	0	0	0	0	0	0	0	0	0	pannexin 3 [Source:MGI Symbol;Acc:MGI:1918881]	0.001	0.001	0	1	1	0.001	0.001	0	1	1
ENSMUSG00000011148	Adssl1	0.295	0.306	0.312	0.21	0.827	0.248	0.471	0.148	0.374	0.608	0.354	0.481	adenylosuccinate synthetase like 1 [Source:MGI Symbol;Acc:MGI:87947]	0.304333	0.428333	0.493082	0.587779	0.817505	0.331	0.481	0.539206	0.423271	0.645685
ENSMUSG00000011154	Cfap161	0	0	0	0	0	0	0	0	0	0	0	0	cilia and flagella associated protein 161 [Source:MGI Symbol;Acc:MGI:1922806]	0.001	0.001	0	1	1	0.001	0.001	0	1	1
ENSMUSG00000011158	Brf1	6.837	7.094	6.403	6.491	5.186	5.406	7.458	7.498	7.05	6.822	5.668	4.781	BRF1, RNA polymerase III transcription initiation factor 90 kDa subunit [Source:MGI Symbol;Acc:MGI:1919558]	6.778	5.69433	-0.251333	0.14021	0.407304	7.33533	5.757	-0.349545	0.0597952	0.160759
ENSMUSG00000011171	Vipr2	0.417	0.396	0.48	0.528	0.993	0.439	0.236	0.2	0.458	0.702	0.534	0.31	vasoactive intestinal peptide receptor 2 [Source:MGI Symbol;Acc:MGI:107166]	0.431	0.653333	0.600131	0.30141	0.589931	0.298	0.515333	0.790194	0.12839	0.284385
ENSMUSG00000011179	Odc1	68.613	75.66	78.185	129.375	73.51	99.811	93.779	91.472	83.65	104.616	107.039	105.685	ornithine decarboxylase, structural 1 [Source:MGI Symbol;Acc:MGI:97402]	74.1527	100.899	0.444337	0.218732	0.505537	89.6337	105.78	0.238954	0.219079	0.415357
ENSMUSG00000011254	Thg1l	3.15	3.034	3.436	5.534	2.837	3.618	3.35	4.557	3.309	3.149	3.154	3.451	tRNA-histidine guanylyltransferase 1-like (S. cerevisiae) [Source:MGI Symbol;Acc:MGI:1913878]	3.20667	3.99633	0.317603	0.541576	0.785964	3.73867	3.25133	-0.201492	0.364352	0.588323
ENSMUSG00000011256	Adam19	3.167	2.992	3.312	2.224	2.302	3.361	1.575	0.865	1.472	4.081	2.414	2.865	a disintegrin and metallopeptidase domain 19 (meltrin beta) [Source:MGI Symbol;Acc:MGI:105377]	3.157	2.629	-0.26404	0.0367394	0.210618	1.304	3.12	1.2586	2.37806e-06	3.63444e-05
ENSMUSG00000011257	Pabpc4	16.431	16.618	12.828	22.39	27.757	16.483	16.445	16.378	13.482	20.781	21.301	16.041	poly(A) binding protein, cytoplasmic 4 [Source:MGI Symbol;Acc:MGI:2385206]	15.2923	22.21	0.538401	0.151276	0.423588	15.435	19.3743	0.327941	0.156391	0.328915
ENSMUSG00000011263	Exoc3l2	2.012	1.345	1.939	1.545	1.929	2.693	0.321	0.606	0.697	3.604	1.367	3.383	exocyst complex component 3-like 2 [Source:MGI Symbol;Acc:MGI:1921713]	1.76533	2.05567	0.219666	0.970169	0.996051	0.541333	2.78467	2.36292	7.05251e-11	3.19821e-09
ENSMUSG00000011267	Zfp296	0.474	0.411	0.447	0.624	0.271	0.539	0.648	0.466	0.604	0.903	0.796	0.33	zinc finger protein 296 [Source:MGI Symbol;Acc:MGI:1926956]	0.444	0.478	0.106451	0.962373	0.991739	0.572667	0.676333	0.240039	0.744656	0.887402
ENSMUSG00000011305	Plin5	0.02	0.127	0.022	0.042	0.106	0.083	0.201	0.113	0.112	0.196	0	0.039	perilipin 5 [Source:MGI Symbol;Acc:MGI:1914218]	0.0563333	0.077	0.45087	0.820298	0.920236	0.142	0.0783333	-0.858193	0.456857	0.67801
ENSMUSG00000011306	Sugp1	9.837	10.356	9.384	10.186	8.238	10.567	12.214	13.576	12.711	11.182	11.072	12.151	SURP and G patch domain containing 1 [Source:MGI Symbol;Acc:MGI:1917866]	9.859	9.66367	-0.0288706	0.430847	0.70595	12.8337	11.4683	-0.162278	0.308266	0.526017
ENSMUSG00000011349	Dmrtc2	0	0	0	0	0	0	0	0	0	0	0	0	doublesex and mab-3 related transcription factor like family C2 [Source:MGI Symbol;Acc:MGI:1918491]	0.001	0.001	0	1	1	0.001	0.001	0	1	1
ENSMUSG00000011382	Dhdh	0.325	0.456	0.492	0.398	0.458	0.802	0.285	0.205	0.166	0.803	0.473	0.407	dihydrodiol dehydrogenase (dimeric) [Source:MGI Symbol;Acc:MGI:1919005]	0.424333	0.552667	0.381212	0.585365	0.815557	0.218667	0.561	1.35927	0.00270135	0.0138066
ENSMUSG00000011427	Zfp790	2.946	3.649	3.385	2.439	2.193	2.626	1.536	1.303	1.658	2.913	2.403	2.486	zinc finger protein 790 [Source:MGI Symbol;Acc:MGI:1923431]	3.32667	2.41933	-0.459468	0.0208859	0.158345	1.499	2.60067	0.794881	0.00473336	0.0216679
ENSMUSG00000011463	Cpb1	0.193	0.462	0.566	1227.08	5224.85	3.258	0.161	0.028	0.228	4.482	0.525	0.314	carboxypeptidase B1 (tissue) [Source:MGI Symbol;Acc:MGI:1923953]	0.407	2151.73	12.3682	6.59e-12	3.65e-09	0.139	1.77367	3.67358	0.0039922	0.0188925
ENSMUSG00000011486	Slc25a41	0	0	0	0	0	0	0	0	0	0	0	0	solute carrier family 25, member 41 [Source:MGI Symbol;Acc:MGI:2144215]	0.001	0.001	0	1	1	0.001	0.001	0	1	1
ENSMUSG00000011589	Fsd1	0.299	0.24	0.147	0.427	0.264	0.661	0.297	0.451	0.583	0.445	0.336	0.466	fibronectin type 3 and SPRY domain-containing protein [Source:MGI Symbol;Acc:MGI:1934858]	0.228667	0.450667	0.978815	0.264651	0.553413	0.443667	0.415667	-0.0940491	0.864347	0.930744
ENSMUSG00000011632	Pinlyp	0	0	0	0	0.498	0.587	0	0	0	0.41	0.448	0.046	phospholipase A2 inhibitor and LY6/PLAUR domain containing [Source:MGI Symbol;Acc:MGI:3615324]	0.001	0.361667	8.49852	0.0195792	0.153384	0.001	0.301333	8.23522	0.0098858	0.0392744
ENSMUSG00000011658	Fuz	1.802	1.798	1.394	1.762	1.505	3.209	1.69	1.713	2.128	2.382	1.972	2.129	fuzzy planar cell polarity protein [Source:MGI Symbol;Acc:MGI:1917550]	1.66467	2.15867	0.374907	0.875193	0.943718	1.84367	2.161	0.229121	0.575399	0.77447
ENSMUSG00000011751	Sptbn4	0.046	0.035	0.056	0.054	0.036	0.088	0.046	0.073	0.057	0.054	0.108	0.083	spectrin beta, non-erythrocytic 4 [Source:MGI Symbol;Acc:MGI:1890574]	0.0456667	0.0593333	0.377701	0.654685	0.852285	0.0586667	0.0816667	0.477206	0.914686	0.959591
ENSMUSG00000011752	Pgam1	210.262	237.109	199.756	225.643	109.216	115.191	189.447	198.406	146.297	147.744	137.051	105.545	phosphoglycerate mutase 1 [Source:MGI Symbol;Acc:MGI:97552]	215.709	150.017	-0.523964	0.0662555	0.27693	178.05	130.113	-0.452514	0.0118588	0.0453732
ENSMUSG00000011831	Evi5	3.133	3.18	2.832	2.112	2.467	3.467	2.296	2.061	2.157	3.797	3.637	2.139	ecotropic viral integration site 5 [Source:MGI Symbol;Acc:MGI:104736]	3.04833	2.682	-0.184711	0.483095	0.749241	2.17133	3.191	0.555427	0.0269382	0.0867218
ENSMUSG00000011832	Evi5l	1.001	0.887	0.95	1.14	1.034	1.98	1.1	1.039	1.35	1.6	0.734	1.512	ecotropic viral integration site 5 like [Source:MGI Symbol;Acc:MGI:2442167]	0.946	1.38467	0.549627	0.482857	0.749047	1.163	1.282	0.140545	0.48571	0.704567
ENSMUSG00000011837	Snapc2	6.501	5.889	5.711	5.512	4.715	7.086	7.07	7.165	7.588	6.698	6.014	6.481	small nuclear RNA activating complex, polypeptide 2 [Source:MGI Symbol;Acc:MGI:1914861]	6.03367	5.771	-0.0642137	0.264449	0.553186	7.27433	6.39767	-0.185269	0.283283	0.496183
ENSMUSG00000011877	Git1	26.277	25.93	25.289	29.673	20.618	27.624	31.501	32.249	33.704	34.726	34.415	33.553	GIT ArfGAP 1 [Source:MGI Symbol;Acc:MGI:1927140]	25.832	25.9717	0.00777925	0.57162	0.806824	32.4847	34.2313	0.0755586	0.765465	0.902263
ENSMUSG00000011884	Gltp	60.786	59.37	54.713	60.796	41.225	66.715	67.501	62.758	73.336	81	70.104	100.059	glycolipid transfer protein [Source:MGI Symbol;Acc:MGI:1929253]	58.2897	56.2453	-0.0515067	0.359998	0.645479	67.865	83.721	0.302922	0.13353	0.293291
ENSMUSG00000011958	Bnip2	7.175	9.125	8.1	7.085	7.926	13.737	5.191	3.519	4.841	10.803	8.17	7.069	BCL2/adenovirus E1B interacting protein 2 [Source:MGI Symbol;Acc:MGI:109327]	8.13333	9.58267	0.23658	0.44928	0.720974	4.517	8.68067	0.942441	1.16093e-06	1.93365e-05
ENSMUSG00000011960	Ccnt1	4.867	5.805	5.656	4.603	4.648	4.91	3.347	2.679	3.069	5.726	4.194	4.848	cyclin T1 [Source:MGI Symbol;Acc:MGI:1328363]	5.44267	4.72033	-0.205425	0.210477	0.496773	3.03167	4.92267	0.699329	0.00230234	0.0121111
ENSMUSG00000012017	Scarf2	0.823	0.798	0.952	0.801	1.71	2.201	0.768	1.007	1.2	2.277	2.078	1.62	scavenger receptor class F, member 2 [Source:MGI Symbol;Acc:MGI:1858430]	0.857667	1.57067	0.872888	0.0634414	0.271451	0.991667	1.99167	1.00605	0.000817063	0.00516975
ENSMUSG00000012042	4930579F01Rik	0	0	0	0	0	0	0	0	0	0	0	0	RIKEN cDNA 4930579F01 gene [Source:MGI Symbol;Acc:MGI:1914991]	0.001	0.001	0	1	1	0.001	0.001	0	1	1
ENSMUSG00000012076	Brms1l	1.884	1.4	2.341	1.578	1.77	2.973	1.208	1.404	0.917	1.914	1.901	1.613	breast cancer metastasis-suppressor 1-like [Source:MGI Symbol;Acc:MGI:1196337]	1.875	2.107	0.1683	0.989908	1	1.17633	1.80933	0.621161	0.0885875	0.216359
ENSMUSG00000012114	Med15	22.174	18.551	17.523	18.29	13.233	19.584	23.248	22.168	23.8	22.112	22.002	18.569	mediator complex subunit 15 [Source:MGI Symbol;Acc:MGI:2137379]	19.416	17.0357	-0.188688	0.129669	0.391212	23.072	20.8943	-0.143031	0.338772	0.559658
ENSMUSG00000012117	Dhdds	11.301	12.546	9.581	10.072	7.684	9.524	10.731	11.57	9.934	9.542	8.07	6.98	dehydrodolichyl diphosphate synthase [Source:MGI Symbol;Acc:MGI:1914672]	11.1427	9.09333	-0.293213	0.0871236	0.318942	10.745	8.19733	-0.390439	0.023182	0.0770657
ENSMUSG00000012123	Crybg2	13.54	12.898	16.518	12.94	10.432	20.579	21.254	22.079	21.233	28.886	19.375	22.459	crystallin beta-gamma domain containing 2 [Source:MGI Symbol;Acc:MGI:1334463]	14.3187	14.6503	0.0330363	0.322964	0.61233	21.522	23.5733	0.131344	0.611835	0.803681
ENSMUSG00000012126	Ubxn11	0.408	0.202	0.277	0.149	0.08	0.137	0.268	0.191	0.225	0.139	0.286	0.141	UBX domain protein 11 [Source:MGI Symbol;Acc:MGI:1914836]	0.295667	0.122	-1.27709	0.245196	0.534791	0.228	0.188667	-0.273194	0.246721	0.452417
ENSMUSG00000012187	Mogat1	0.051	0.053	0.073	0	1.212	0.14	0.034	0	0.038	0	0	0.049	monoacylglycerol O-acyltransferase 1 [Source:MGI Symbol;Acc:MGI:1915643]	0.059	0.450667	2.93327	0.0383603	0.214358	0.024	0.0163333	-0.555215	0.807287	0.902263
ENSMUSG00000012211	Tex22	0	0.171	0.076	0	0	0	0	0	0	0.059	0	0	testis expressed gene 22 [Source:MGI Symbol;Acc:MGI:1922921]	0.0823333	0.001	-6.3634	0.333797	0.623387	0.001	0.0196667	4.29768	0.813667	0.902263
ENSMUSG00000012282	Wnt8a	0	0	0	0	0	0	0	0	0	0	0	0.022	wingless-type MMTV integration site family, member 8A [Source:MGI Symbol;Acc:MGI:107924]	0.001	0.001	0	1	1	0.001	0.00733333	2.87447	0.813667	0.902263
ENSMUSG00000012296	Tjap1	13.402	15.521	16.239	12.843	8.213	12.828	20.993	18.507	23.126	18.207	21.012	19.103	tight junction associated protein 1 [Source:MGI Symbol;Acc:MGI:1921344]	15.054	11.2947	-0.414505	0.0190203	0.151079	20.8753	19.4407	-0.102722	0.386602	0.610655
ENSMUSG00000012350	Ehf	18.625	19.312	17.198	23.339	33.196	21.104	11.067	12.665	10.429	21.213	17.078	16.188	ets homologous factor [Source:MGI Symbol;Acc:MGI:1270840]	18.3783	25.8797	0.493813	0.153652	0.42627	11.387	18.1597	0.67335	0.000128765	0.00111184
ENSMUSG00000012396	Nanog	0	0	0	0.021	0	0.015	0	0	0.022	0	0.021	0	Nanog homeobox [Source:MGI Symbol;Acc:MGI:1919200]	0.001	0.012	3.58496	0.64546	0.845437	0.00733333	0.007	-0.0671142	0.999998	1
ENSMUSG00000012405	Rpl15	610.641	518.844	553.147	617.103	441.635	527.08	588.098	650.694	672.303	328.755	322.675	355.613	ribosomal protein L15 [Source:MGI Symbol;Acc:MGI:1913730]	560.877	528.606	-0.0854925	0.377097	0.661509	637.032	335.681	-0.924274	2.14991e-08	5.46587e-07
ENSMUSG00000012422	Tmem167	7.018	9.041	8.816	6.59	4.389	6.681	3.727	4.975	3.544	3.094	4.53	3.037	transmembrane protein 167 [Source:MGI Symbol;Acc:MGI:1913324]	8.29167	5.88667	-0.494211	0.00416441	0.0670588	4.082	3.55367	-0.199968	0.249156	0.455712
ENSMUSG00000012428	Steap4	0.485	0.292	0.65	0.46	0.559	3.749	0.405	0.298	0.562	2.464	0.998	0.566	STEAP family member 4 [Source:MGI Symbol;Acc:MGI:1923560]	0.475667	1.58933	1.7404	0.0291269	0.186422	0.421667	1.34267	1.67093	0.000612345	0.00408823
ENSMUSG00000012429	Mplkip	7.461	5.854	7.153	7.04	2.41	7.072	3.097	5.726	5.256	3.561	3.808	3.285	M-phase specific PLK1 intereacting protein [Source:MGI Symbol;Acc:MGI:1913558]	6.82267	5.50733	-0.308982	0.092075	0.328503	4.693	3.55133	-0.40215	0.18413	0.368414
ENSMUSG00000012443	Kif11	4.504	7.248	4.999	5.168	1.83	2.443	3.095	3.851	2.29	3.11	3.546	1.95	kinesin family member 11 [Source:MGI Symbol;Acc:MGI:1098231]	5.58367	3.147	-0.827236	0.0241579	0.169854	3.07867	2.86867	-0.101925	0.551505	0.754561
ENSMUSG00000012483	Rpa3	15.144	14.876	14.025	16.478	6.58	10.345	11.787	11.605	11.31	5.48	5.452	5.621	replication protein A3 [Source:MGI Symbol;Acc:MGI:1915490]	14.6817	11.1343	-0.399001	0.162586	0.438678	11.5673	5.51767	-1.06793	3.33977e-05	0.000353453
ENSMUSG00000012519	Mlkl	7.89	8.359	6.498	8.348	6.625	7.035	3.63	4.424	2.824	6.924	8.727	5.907	mixed lineage kinase domain-like [Source:MGI Symbol;Acc:MGI:1921818]	7.58233	7.336	-0.0476482	0.519062	0.776461	3.626	7.186	0.98681	0.000468311	0.00328314
ENSMUSG00000012520	Phox2b	0.454	0.903	0.921	1.157	0.766	1.771	1.019	0.985	1.132	0.717	0.934	0.193	paired-like homeobox 2b [Source:MGI Symbol;Acc:MGI:1100882]	0.759333	1.23133	0.697416	0.205647	0.491803	1.04533	0.614667	-0.766087	0.0736977	0.188686
ENSMUSG00000012535	Tnpo3	13.015	13.267	12.969	12.765	11.126	13.07	7.025	6.304	5.342	14.186	12.286	11.768	transportin 3 [Source:MGI Symbol;Acc:MGI:1196412]	13.0837	12.3203	-0.0867256	0.282071	0.571015	6.22367	12.7467	1.03428	9.0395e-07	1.54906e-05
ENSMUSG00000012609	Ttll5	4.399	4.355	2.966	3.293	1.759	3.22	3.118	2.769	2.208	3.828	3.222	2.033	tubulin tyrosine ligase-like family, member 5 [Source:MGI Symbol;Acc:MGI:2443657]	3.90667	2.75733	-0.502664	0.0331946	0.200765	2.69833	3.02767	0.166138	0.776193	0.902263
ENSMUSG00000012640	Zfp715	1.606	1.648	2.26	1.236	1.442	2.261	1.269	1.115	1.965	1.932	1.511	1.401	zinc finger protein 715 [Source:MGI Symbol;Acc:MGI:1917180]	1.838	1.64633	-0.15888	0.236649	0.525467	1.44967	1.61467	0.155515	0.158114	0.331605
ENSMUSG00000012705	Retn	0.507	2.875	2.346	1.805	0.384	5.664	1.597	0.43	2.383	1.087	0	2.117	resistin [Source:MGI Symbol;Acc:MGI:1888506]	1.90933	2.61767	0.455212	0.804768	0.917672	1.47	1.068	-0.460905	0.802036	0.902263
ENSMUSG00000012777	Acp4	0	0	0	0	0	0	0	0.023	0	0	0	0	acid phosphatase 4 [Source:MGI Symbol;Acc:MGI:3644563]	0.001	0.001	0	1	1	0.00766667	0.001	-2.9386	0.813661	0.902263
ENSMUSG00000012819	Cdh23	0.027	0.032	0.023	0.004	0.012	0.016	0.004	0.021	0.017	0.008	0.012	0.007	cadherin 23 (otocadherin) [Source:MGI Symbol;Acc:MGI:1890219]	0.0273333	0.0106667	-1.35755	0.159389	0.434624	0.014	0.009	-0.63743	0.653233	0.822228
ENSMUSG00000012848	Rps5	542.471	503.929	517.288	521.571	396.783	515.333	580.207	644.471	719.79	301.387	311.734	359.414	ribosomal protein S5 [Source:MGI Symbol;Acc:MGI:1097682]	521.229	477.896	-0.125223	0.199081	0.484841	648.156	324.178	-0.999553	3.77798e-09	1.12972e-07
ENSMUSG00000012889	Podnl1	0.25	0.08	0.204	0.119	0.241	0.368	0.344	0.072	0.382	0.248	0.321	0.186	podocan-like 1 [Source:MGI Symbol;Acc:MGI:2685352]	0.178	0.242667	0.447099	0.76756	0.917672	0.266	0.251667	-0.0799121	0.923948	0.965002
ENSMUSG00000013033	Adgrl1	0.97	1.637	1.029	1.025	1.319	2.247	1.316	0.978	1.25	2.293	1.518	1.115	adhesion G protein-coupled receptor L1 [Source:MGI Symbol;Acc:MGI:1929461]	1.212	1.53033	0.336456	0.0910519	0.326781	1.18133	1.642	0.475038	0.132848	0.29219
ENSMUSG00000013076	Amotl1	1.521	1.206	1.989	1.528	2.544	2.665	0.602	0.506	0.648	2.844	1.517	1.049	angiomotin-like 1 [Source:MGI Symbol;Acc:MGI:1922973]	1.572	2.24567	0.514543	0.0539712	0.250594	0.585333	1.80333	1.62334	3.79515e-07	7.18016e-06
ENSMUSG00000013083	2200002J24Rik	1.387	1.877	0.915	1.652	0.549	0.539	0.534	1.303	0.652	0.282	0.274	0.134	RIKEN cDNA 2200002J24 gene [Source:MGI Symbol;Acc:MGI:1916397]	1.393	0.913333	-0.608982	0.352138	0.638503	0.829667	0.23	-1.8509	0.0488927	0.137509
ENSMUSG00000013089	Etv5	1.894	1.696	1.246	3.393	4.172	3.902	1.124	0.973	0.92	3.825	2.514	2.276	ets variant 5 [Source:MGI Symbol;Acc:MGI:1096867]	1.612	3.82233	1.2456	8.74e-05	0.00555562	1.00567	2.87167	1.51374	7.89478e-08	1.72851e-06
ENSMUSG00000013091	Tmem190	0	0	0	0	0	0.093	0	0.064	0.075	0	0	0	transmembrane protein 190 [Source:MGI Symbol;Acc:MGI:1925302]	0.001	0.031	4.9542	0.813667	0.917672	0.0463333	0.001	-5.53398	0.645455	0.818513
ENSMUSG00000013150	Gfod2	5.977	6.353	5.096	5.617	3.028	3.165	4.553	4.451	2.936	2.219	2.986	2.306	glucose-fructose oxidoreductase domain containing 2 [Source:MGI Symbol;Acc:MGI:1917825]	5.80867	3.93667	-0.561232	0.0106941	0.111918	3.98	2.50367	-0.668726	0.000484682	0.00337818
ENSMUSG00000013155	Enkd1	0.442	1.07	1.005	1.693	1.082	1.337	1.646	1.361	1.32	1.341	1.339	1.25	enkurin domain containing 1 [Source:MGI Symbol;Acc:MGI:2142593]	0.839	1.37067	0.708135	0.245837	0.535251	1.44233	1.31	-0.138838	0.665523	0.831822
ENSMUSG00000013158	4933405L10Rik	0	0	0	0	0	0	0	0	0	0	0	0	RIKEN cDNA 4933405L10 gene [Source:MGI Symbol;Acc:MGI:1918296]	0.001	0.001	0	1	1	0.001	0.001	0	1	1
ENSMUSG00000013160	Atp6v0d1	40.463	40.386	38.781	38.523	33.405	38.732	41.207	42.541	43.634	37.071	39.022	38.565	ATPase, H+ transporting, lysosomal V0 subunit D1 [Source:MGI Symbol;Acc:MGI:1201778]	39.8767	36.8867	-0.112445	0.217606	0.504781	42.4607	38.2193	-0.151824	0.279906	0.492544
ENSMUSG00000013236	Ptprs	1.645	2.204	1.849	2.229	2.429	3.677	2.204	1.43	2.001	3.736	2.243	1.688	protein tyrosine phosphatase, receptor type, S [Source:MGI Symbol;Acc:MGI:97815]	1.89933	2.77833	0.548727	0.0919731	0.328287	1.87833	2.55567	0.444247	0.157896	0.331291
ENSMUSG00000013275	Slc41a1	2.563	2.042	2.064	3.879	10.209	5.938	1.537	1.367	1.915	5.27	3.066	3.232	solute carrier family 41, member 1 [Source:MGI Symbol;Acc:MGI:2444823]	2.223	6.67533	1.58633	6.75e-05	0.00468478	1.60633	3.856	1.26333	6.0421e-07	1.08006e-05
ENSMUSG00000013338	Fer1l4	0.033	0.165	0.056	0.088	0.928	0.009	0.078	0.049	0.036	0.014	0.055	0.038	fer-1-like 4 (C. elegans) [Source:MGI Symbol;Acc:MGI:1921812]	0.0846667	0.341667	2.01272	0.0688709	0.282589	0.0543333	0.0356667	-0.607261	0.522665	0.736475
ENSMUSG00000013353	4931406B18Rik	0	0	0	0	0	0	0	0	0	0	0	0	RIKEN cDNA 4931406B18 gene [Source:MGI Symbol;Acc:MGI:1921304]	0.001	0.001	0	1	1	0.001	0.001	0	1	1
ENSMUSG00000013367	Iglon5	0.015	0.239	0.065	0.301	0.16	0.524	0.304	0.172	0.431	0.367	0.208	0.03	IgLON family member 5 [Source:MGI Symbol;Acc:MGI:2686277]	0.106333	0.328333	1.62657	0.102108	0.344881	0.302333	0.201667	-0.584167	0.549843	0.753119
ENSMUSG00000013415	Igf2bp1	0.005	0	0	0.015	0.01	0.013	0.01	0.009	0.016	0	0.005	0.005	insulin-like growth factor 2 mRNA binding protein 1 [Source:MGI Symbol;Acc:MGI:1890357]	0.00166667	0.0126667	2.926	0.224968	0.512851	0.0116667	0.00333333	-1.80735	0.390284	0.614402
ENSMUSG00000013418	B4galnt2	190.498	192.924	191.394	173.826	102.751	148.348	173.274	150.004	171.953	175.27	133.345	182.231	beta-1,4-N-acetyl-galactosaminyl transferase 2 [Source:MGI Symbol;Acc:MGI:1342058]	191.605	141.642	-0.435892	0.0221284	0.16295	165.077	163.615	-0.0128312	0.848237	0.920604
ENSMUSG00000013419	Zfp651	0.754	0.86	0.518	0.902	1.051	1.645	1.096	0.887	1.292	1.341	0.905	0.617	zinc finger protein 651 [Source:MGI Symbol;Acc:MGI:2670992]	0.710667	1.19933	0.754988	0.0208995	0.158345	1.09167	0.954333	-0.193967	0.677375	0.840381
ENSMUSG00000013465	Nelfb	17.101	18.113	17.137	15.377	13.393	14.977	20.966	21.709	17.914	14.858	17.052	16.785	negative elongation factor complex member B [Source:MGI Symbol;Acc:MGI:1931035]	17.4503	14.5823	-0.259033	0.0486637	0.238743	20.1963	16.2317	-0.315282	0.111368	0.256071
ENSMUSG00000013483	Card14	1.677	1.524	1.759	2.178	1.303	4.422	2.144	2.158	4.206	3.373	3.913	5.601	caspase recruitment domain family, member 14 [Source:MGI Symbol;Acc:MGI:2386258]	1.65333	2.63433	0.67206	0.203061	0.488788	2.836	4.29567	0.599025	0.031701	0.0979669
ENSMUSG00000013495	Tmem175	5.589	6.482	7.164	5.337	4.197	5.429	5.791	6.997	6.26	5.516	5.215	6.561	transmembrane protein 175 [Source:MGI Symbol;Acc:MGI:1919642]	6.41167	4.98767	-0.362334	0.0302208	0.190191	6.34933	5.764	-0.139535	0.316982	0.535635
ENSMUSG00000013523	Bcas1	8.241	6.607	7.166	4.292	9.546	10.249	8.692	8.1	11.938	14.285	7.477	13.423	brain enriched myelin associated protein 1 [Source:MGI Symbol;Acc:MGI:1924210]	7.338	8.029	0.129833	0.923107	0.969049	9.57667	11.7283	0.292403	0.232116	0.433488
ENSMUSG00000013539	Tango2	29.212	28.757	33.763	28.38	14.826	30.153	42.659	38.92	42.201	28.27	28.834	37.153	transport and golgi organization 2 [Source:MGI Symbol;Acc:MGI:101825]	30.5773	24.453	-0.322451	0.0740901	0.29361	41.26	31.419	-0.393107	0.0117685	0.0450953
ENSMUSG00000013584	Aldh1a2	8.128	5.457	6.773	7.535	9.162	18.101	2.96	2.621	3.699	11.829	6.639	6.5	aldehyde dehydrogenase family 1, subfamily A2 [Source:MGI Symbol;Acc:MGI:107928]	6.786	11.5993	0.773409	0.0563154	0.255355	3.09333	8.32267	1.42788	5.81883e-08	1.32106e-06
ENSMUSG00000013593	Ndufs2	248.224	247.542	221.043	191.519	107.389	115.183	241.721	245.496	219.908	123.554	132.503	106.607	NADH:ubiquinone oxidoreductase core subunit S2 [Source:MGI Symbol;Acc:MGI:2385112]	238.936	138.03	-0.791641	0.00290032	0.0544872	235.708	120.888	-0.963332	3.83753e-09	1.14178e-07
ENSMUSG00000013611	Snx31	0.034	0.018	0.018	0.035	0	0.117	0.051	0	0.057	0.112	0.036	0.116	sorting nexin 31 [Source:MGI Symbol;Acc:MGI:1913946]	0.0233333	0.0506667	1.11864	0.661878	0.856859	0.036	0.088	1.28951	0.323445	0.54248
ENSMUSG00000013622	Atraid	33.777	32.609	34.161	30.539	22.235	33.376	38.504	41.003	41.065	22.386	22.207	21.016	all-trans retinoic acid induced differentiation factor [Source:MGI Symbol;Acc:MGI:1918918]	33.5157	28.7167	-0.222947	0.0837514	0.3119	40.1907	21.8697	-0.877929	5.43806e-07	9.81936e-06
ENSMUSG00000013629	Cad	3.352	4.14	2.533	7.595	7.114	6.299	3.995	3.516	3.792	6.043	5.737	5.069	carbamoyl-phosphate synthetase 2, aspartate transcarbamylase, and dihydroorotase [Source:MGI Symbol;Acc:MGI:1916969]	3.34167	7.00267	1.06734	0.000208967	0.0102501	3.76767	5.61633	0.575957	0.0476483	0.134763
ENSMUSG00000013643	Lypd8	2134.25	2057.04	1640.79	1242.89	737.723	725.895	3239.59	3856.85	3173.89	1603.86	2070.67	1477.04	LY6/PLAUR domain containing 8 [Source:MGI Symbol;Acc:MGI:1917413]	1944.03	902.169	-1.10758	9.02e-05	0.00568226	3423.44	1717.19	-0.995401	5.33563e-08	1.22541e-06
ENSMUSG00000013646	Sh3bp5l	7.796	7.103	7.045	6.411	4.223	5.362	8.668	8.69	8.846	4.914	5.408	5.095	SH3 binding domain protein 5 like [Source:MGI Symbol;Acc:MGI:1933124]	7.31467	5.332	-0.456115	0.0250733	0.173194	8.73467	5.139	-0.765265	3.24742e-05	0.00034532
ENSMUSG00000013653	1810065E05Rik	2.565	1.899	2.168	1.121	0.453	0.832	5.427	4.624	9.38	0.42	0.861	0.797	RIKEN cDNA 1810065E05 gene [Source:MGI Symbol;Acc:MGI:1917114]	2.21067	0.802	-1.46281	0.00196619	0.0425895	6.477	0.692667	-3.22509	5.10079e-15	4.20862e-13
ENSMUSG00000013662	Atad1	28.444	32.521	34.505	27.659	21.174	30.4	10.395	10.813	8.711	16.981	17.689	14.088	ATPase family, AAA domain containing 1 [Source:MGI Symbol;Acc:MGI:1915229]	31.8233	26.411	-0.268946	0.0363652	0.209284	9.973	16.2527	0.704577	0.00199001	0.0107505
ENSMUSG00000013663	Pten	10.066	10.894	10.596	8.714	8.173	11.901	6.893	6.238	6.018	11.341	10.648	7.595	phosphatase and tensin homolog [Source:MGI Symbol;Acc:MGI:109583]	10.5187	9.596	-0.132447	0.0945758	0.332478	6.383	9.86133	0.627548	0.00199293	0.0107606
ENSMUSG00000013668	4933402N03Rik	0	0	0	0	0	0	0	0	0	0	0	0	RIKEN cDNA 4933402N03 gene [Source:MGI Symbol;Acc:MGI:1914681]	0.001	0.001	0	1	1	0.001	0.001	0	1	1
ENSMUSG00000013698	Pea15a	11.801	11.172	12.64	11.482	13.265	20.581	7.386	6.051	7.424	13.862	10.093	11.985	proliferation and apoptosis adaptor protein 15A [Source:MGI Symbol;Acc:MGI:104799]	11.871	15.1093	0.347999	0.415219	0.696044	6.95367	11.98	0.784782	0.000108796	0.000964524
ENSMUSG00000013701	Timm23	76.468	78.212	75.313	98.213	55.119	66.382	62.109	74.936	60.898	45.185	49.511	39.405	translocase of inner mitochondrial membrane 23 [Source:MGI Symbol;Acc:MGI:1858317]	76.6643	73.238	-0.0659632	0.534497	0.785566	65.981	44.7003	-0.561765	0.00143234	0.00823194
ENSMUSG00000013707	Tnfaip8l2	4.558	3.21	3.54	3.329	2.32	10.492	6.079	5.825	10.585	7.084	6.586	15.192	tumor necrosis factor, alpha-induced protein 8-like 2 [Source:MGI Symbol;Acc:MGI:1917019]	3.76933	5.38033	0.513386	0.574613	0.809306	7.49633	9.62067	0.359952	0.260216	0.469745
ENSMUSG00000013736	Trnt1	6.016	8.064	8.63	6.587	6.385	12.011	3.361	3.615	3.763	7.233	7.31	6.574	tRNA nucleotidyl transferase, CCA-adding, 1 [Source:MGI Symbol;Acc:MGI:1917297]	7.57	8.32767	0.137619	0.987458	1	3.57967	7.039	0.975545	6.23786e-05	0.000597052
ENSMUSG00000013766	Ly6g6e	0.161	0.44	0.136	0	2.855	0.32	0.239	0.099	0.059	0.138	0.336	0.569	lymphocyte antigen 6 complex, locus G6E [Source:MGI Symbol;Acc:MGI:1917524]	0.245667	1.05833	2.10702	0.0545554	0.251823	0.132333	0.347667	1.39353	0.262705	0.472414
ENSMUSG00000013787	Ehmt2	28.508	27.192	25.185	26.707	18.998	26.66	34.687	32.414	38.841	30.333	30.248	30.991	euchromatic histone lysine N-methyltransferase 2 [Source:MGI Symbol;Acc:MGI:2148922]	26.9617	24.1217	-0.16058	0.164059	0.440168	35.314	30.524	-0.210296	0.180123	0.362484
ENSMUSG00000013822	Elof1	34.812	35.304	34.748	41.444	27.553	34.03	37.128	37.227	38.438	24.343	26.285	25.473	ELF1 homolog, elongation factor 1 [Source:MGI Symbol;Acc:MGI:1913376]	34.9547	34.3423	-0.025497	0.553514	0.793803	37.5977	25.367	-0.56769	0.000920145	0.00566258
ENSMUSG00000013833	Med16	6.16	7.05	6.262	7.048	5.851	6.043	5.817	6.62	7.124	5.743	5.129	4.225	mediator complex subunit 16 [Source:MGI Symbol;Acc:MGI:2158394]	6.49067	6.314	-0.0398124	0.454536	0.726379	6.52033	5.03233	-0.373718	0.0110793	0.0430153
ENSMUSG00000013846	St3gal1	6.559	7.156	10.39	8.113	4.813	10.008	9.759	9.142	8.317	6.574	3.784	5.098	ST3 beta-galactoside alpha-2,3-sialyltransferase 1 [Source:MGI Symbol;Acc:MGI:98304]	8.035	7.64467	-0.0718444	0.356957	0.642672	9.07267	5.152	-0.816394	0.000699712	0.00456285
ENSMUSG00000013858	Tmem259	44.839	47.082	42.361	41.96	28.632	32.682	44.472	44.767	42.511	36.044	38.782	32.09	transmembrane protein 259 [Source:MGI Symbol;Acc:MGI:2177957]	44.7607	34.4247	-0.378789	0.0395779	0.217821	43.9167	35.6387	-0.301325	0.0428253	0.124346
ENSMUSG00000013878	Rnf170	5.444	8.956	6.908	5.854	4.029	4.295	3.247	3.362	3.297	5.094	3.886	3.613	ring finger protein 170 [Source:MGI Symbol;Acc:MGI:1924983]	7.10267	4.726	-0.587741	0.0113411	0.115631	3.302	4.19767	0.346247	0.091326	0.221444
ENSMUSG00000013921	Clip3	1.653	2.796	1.433	4.245	2.496	5.147	4.441	3.189	5.599	4.321	6.242	2.083	CAP-GLY domain containing linker protein 3 [Source:MGI Symbol;Acc:MGI:1923936]	1.96067	3.96267	1.01513	0.0268609	0.180401	4.40967	4.21533	-0.0650229	0.595587	0.791009
ENSMUSG00000013928	1700020L13Rik	0.068	0.039	0.036	0	0	0	0	0	0	0	0	0	RIKEN cDNA 1700020L13 gene [Source:MGI Symbol;Acc:MGI:1922879]	0.0476667	0.001	-5.57491	0.356263	0.641908	0.001	0.001	0	1	1
ENSMUSG00000013936	Myl2	0	0	0	0	0	0	0	0	0	0	0	0	myosin, light polypeptide 2, regulatory, cardiac, slow [Source:MGI Symbol;Acc:MGI:97272]	0.001	0.001	0	1	1	0.001	0.001	0	1	1
ENSMUSG00000013973	Dedd	19.844	19.904	18.742	17.868	14.372	20.249	22.583	19.53	18.886	17.839	18.788	17.033	death effector domain-containing [Source:MGI Symbol;Acc:MGI:1333874]	19.4967	17.4963	-0.156175	0.101581	0.343989	20.333	17.8867	-0.184939	0.0963869	0.230269
ENSMUSG00000013974	Mcemp1	0.189	0.42	0.343	0.194	0.084	0.295	0.214	0.05	0.178	0.202	0.422	0.104	mast cell expressed membrane protein 1 [Source:MGI Symbol;Acc:MGI:1916439]	0.317333	0.191	-0.732426	0.284204	0.573496	0.147333	0.242667	0.719892	0.493697	0.71229
ENSMUSG00000013997	Nit1	34.785	39.684	35.238	35.772	31.058	24.075	36.574	35.094	34.446	31.218	37.868	27.641	nitrilase 1 [Source:MGI Symbol;Acc:MGI:1350916]	36.569	30.3017	-0.271224	0.181922	0.462901	35.3713	32.2423	-0.133624	0.309801	0.527645
ENSMUSG00000014030	Pax5	0.005	0.276	0.005	0.188	0	0.007	2.075	0.054	1.532	0.163	0.142	0.019	paired box 5 [Source:MGI Symbol;Acc:MGI:97489]	0.0953333	0.065	-0.552541	0.176199	0.455877	1.22033	0.108	-3.49817	0.0164168	0.0589048
ENSMUSG00000014039	Prdm15	1.86	1.648	1.8	1.477	2.723	1.285	1.73	1.84	1.324	1.872	1.562	1.472	PR domain containing 15 [Source:MGI Symbol;Acc:MGI:1930121]	1.76933	1.82833	0.0473232	0.157379	0.431793	1.63133	1.63533	0.00353313	0.568328	0.767736
ENSMUSG00000014074	Rnf168	3.127	4.133	4.786	3.627	3.15	3.914	1.474	1.426	1.332	3.096	2.894	2.381	ring finger protein 168 [Source:MGI Symbol;Acc:MGI:1917488]	4.01533	3.56367	-0.172157	0.221373	0.509067	1.41067	2.79033	0.98406	4.93153e-05	0.000488894
ENSMUSG00000014075	Dynlt2b	3.286	3.444	3.413	3.316	2.793	2.67	1.39	1.18	1.783	1.62	1.511	1.097	dynein light chain Tctex-type 2B [Source:MGI Symbol;Acc:MGI:1913311]	3.381	2.92633	-0.208356	0.387773	0.672259	1.451	1.40933	-0.0420346	0.864035	0.930645
ENSMUSG00000014077	Chp1	100.381	103.752	100.168	95.445	94.614	98.546	91.156	95.531	95.328	105.232	103.801	122.291	calcineurin-like EF hand protein 1 [Source:MGI Symbol;Acc:MGI:1927185]	101.434	96.2017	-0.0764028	0.278846	0.56878	94.005	110.441	0.232471	0.231502	0.432476
ENSMUSG00000014104	Sval2	0	0	0	0	0	0	0	0	0	0	0	0.252	seminal vesicle antigen-like 2 [Source:MGI Symbol;Acc:MGI:1934254]	0.001	0.001	0	1	1	0.001	0.084	6.39232	0.540875	0.744361
ENSMUSG00000014158	Trpv4	0.212	0.324	0.248	0.27	0.989	0.629	0.309	0.373	0.385	0.536	0.442	0.734	transient receptor potential cation channel, subfamily V, member 4 [Source:MGI Symbol;Acc:MGI:1926945]	0.261333	0.629333	1.26793	0.0496513	0.241522	0.355667	0.570667	0.682123	0.148775	0.317719
ENSMUSG00000014164	Klhl3	0.107	0.135	0.084	0.093	0.276	0.077	0.089	0.058	0.056	0.133	0.129	0.087	kelch-like 3 [Source:MGI Symbol;Acc:MGI:2445185]	0.108667	0.148667	0.452172	0.580623	0.811698	0.0676667	0.116333	0.781747	0.260409	0.469975
ENSMUSG00000014177	Tvp23b	17.988	20.235	19.729	17.123	17.205	20.042	8.943	11.222	9.663	10.218	9.437	11.448	trans-golgi network vesicle protein 23B [Source:MGI Symbol;Acc:MGI:1914760]	19.3173	18.1233	-0.0920476	0.220423	0.507788	9.94267	10.3677	0.0603865	0.893844	0.947205
ENSMUSG00000014195	Dnajc7	62.777	62.498	58.985	50.897	39.486	58.052	38.618	39.761	34.574	46.731	56.327	42.479	DnaJ heat shock protein family (Hsp40) member C7 [Source:MGI Symbol;Acc:MGI:1928373]	61.42	49.4783	-0.311912	0.0243226	0.170335	37.651	48.5123	0.365663	0.0796937	0.200043
ENSMUSG00000014198	Zfp385c	0.11	0.03	0.075	0.105	0.056	0	0.043	0.19	0.229	0.078	0.195	0.066	zinc finger protein 385C [Source:MGI Symbol;Acc:MGI:3608347]	0.0716667	0.0536667	-0.417276	0.837195	0.927265	0.154	0.113	-0.446608	0.859734	0.928167
ENSMUSG00000014226	Cacybp	14.91	19.921	16.715	21.998	14.33	25.249	7.262	7.484	4.768	13.815	13.508	9.409	calcyclin binding protein [Source:MGI Symbol;Acc:MGI:1270839]	17.182	20.5257	0.256531	0.619722	0.84182	6.50467	12.244	0.912528	0.000692109	0.00452486
ENSMUSG00000014232	Cluap1	3.093	3.088	3.252	2.864	2.52	4.101	3.545	2.918	3.322	3.348	4.202	3.459	clusterin associated protein 1 [Source:MGI Symbol;Acc:MGI:1924029]	3.14433	3.16167	0.00793111	0.538189	0.785566	3.26167	3.66967	0.17004	0.613284	0.804915
ENSMUSG00000014243	Zswim7	9.296	8.581	10.562	11.51	5.335	7.364	6.702	9.185	9.323	5.547	7.629	4.668	zinc finger SWIM-type containing 7 [Source:MGI Symbol;Acc:MGI:1916997]	9.47967	8.06967	-0.232327	0.342708	0.630915	8.40333	5.948	-0.498557	0.072102	0.185694
ENSMUSG00000014245	Pigl	6.008	6.626	5.148	5.575	3.032	3.114	4.825	4.855	4.163	3.557	4.365	2.661	phosphatidylinositol glycan anchor biosynthesis, class L [Source:MGI Symbol;Acc:MGI:2681271]	5.92733	3.907	-0.601322	0.0439946	0.228378	4.61433	3.52767	-0.387408	0.0913185	0.221444
ENSMUSG00000014294	Ndufa2	66.733	68.893	64.369	58.919	41.034	69.337	56.968	64.812	60.35	27.262	43.38	34.958	NADH:ubiquinone oxidoreductase subunit A2 [Source:MGI Symbol;Acc:MGI:1343103]	66.665	56.43	-0.240467	0.0739729	0.29352	60.71	35.2	-0.786359	0.000217045	0.00172749
ENSMUSG00000014301	Pam16	3.286	1.732	2.586	4.161	6.613	5.878	2.566	4.915	4.982	1.6	3.32	4.36	presequence translocase-asssociated motor 16 [Source:MGI Symbol;Acc:MGI:1913699]	2.53467	5.55067	1.13087	0.0197469	0.154287	4.15433	3.09333	-0.425455	0.357455	0.58069
ENSMUSG00000014303	Glis2	0.901	0.995	0.909	1.044	1.369	2.569	0.683	0.698	0.955	1.826	1.698	2.17	GLIS family zinc finger 2 [Source:MGI Symbol;Acc:MGI:1932535]	0.935	1.66067	0.828724	0.0616127	0.267105	0.778667	1.898	1.2854	0.000215714	0.00171781
ENSMUSG00000014313	Cox6c	380.393	369.64	369.339	272.217	191.154	262.363	321.301	341.449	372.62	128.494	173.613	152.936	cytochrome c oxidase subunit 6C [Source:MGI Symbol;Acc:MGI:104614]	373.124	241.911	-0.625177	0.00040308	0.0161387	345.123	151.681	-1.18607	1.76253e-11	8.74979e-10
ENSMUSG00000014329	Bicc1	0.989	0.803	1.057	0.941	2.233	3.161	0.46	0.296	0.383	4.571	2.578	2.5	BicC family RNA binding protein 1 [Source:MGI Symbol;Acc:MGI:1933388]	0.949667	2.11167	1.15289	0.00796354	0.0953523	0.379667	3.21633	3.08261	8.9887e-21	1.70422e-18
ENSMUSG00000014349	Ube2z	28.781	27.555	26.225	26.302	20.821	27.057	32.221	33.445	29.502	22.068	27.091	24.557	ubiquitin-conjugating enzyme E2Z [Source:MGI Symbol;Acc:MGI:1343160]	27.5203	24.7267	-0.15443	0.145145	0.414628	31.7227	24.572	-0.368499	0.0278061	0.0887119
ENSMUSG00000014351	Gip	76.29	104.976	105.993	105.56	43.597	60.411	47.169	36.438	49.957	53.277	83.054	34.873	gastric inhibitory polypeptide [Source:MGI Symbol;Acc:MGI:107504]	95.753	69.856	-0.454934	0.110749	0.359818	44.5213	57.068	0.358185	0.198905	0.388863
ENSMUSG00000014353	Tmem87b	13.716	15.488	15.821	10.896	10.16	12.307	8.08	7.874	8.63	15.916	12.813	14.131	transmembrane protein 87B [Source:MGI Symbol;Acc:MGI:1919727]	15.0083	11.121	-0.432477	0.00202685	0.0434777	8.19467	14.2867	0.801912	1.48481e-05	0.000176651
ENSMUSG00000014355	Anapc1	13.108	13.204	11.727	12.241	9.239	9.641	9.836	9.668	9.402	11.772	8.907	8.184	anaphase promoting complex subunit 1 [Source:MGI Symbol;Acc:MGI:103097]	12.6797	10.3737	-0.289591	0.19281	0.478162	9.63533	9.621	-0.00214772	0.719969	0.86997
ENSMUSG00000014361	Mertk	25.617	26.478	25.765	20.019	15.489	18.86	50.899	38.137	50.329	47.213	47.793	54.532	MER proto-oncogene tyrosine kinase [Source:MGI Symbol;Acc:MGI:96965]	25.9533	18.1227	-0.518125	0.00188455	0.0418456	46.455	49.846	0.101644	0.628243	0.816208
ENSMUSG00000014402	Tsg101	60.578	56.05	56.902	59.832	41.024	60.863	48.169	46.834	44.633	67.612	71.93	66.927	tumor susceptibility gene 101 [Source:MGI Symbol;Acc:MGI:106581]	57.8433	53.9063	-0.101696	0.281548	0.570712	46.5453	68.823	0.564254	0.005168	0.0233016
ENSMUSG00000014418	Hps5	10.818	13.869	10.961	10.727	6.816	8.392	10.571	10.843	11.502	11.409	10.303	9.213	HPS5, biogenesis of lysosomal organelles complex 2 subunit 2 [Source:MGI Symbol;Acc:MGI:2180307]	11.8827	8.645	-0.458921	0.0105544	0.110982	10.972	10.3083	-0.0900154	0.993639	1
ENSMUSG00000014426	Map3k4	8.392	8.433	8.318	8.035	5.543	6.553	9.964	8.781	7.279	7.272	8.357	5.843	mitogen-activated protein kinase kinase kinase 4 [Source:MGI Symbol;Acc:MGI:1346875]	8.381	6.71033	-0.320738	0.0685277	0.2819	8.67467	7.15733	-0.277386	0.123107	0.275941
ENSMUSG00000014444	Piezo1	1.749	1.574	1.679	3.118	4.443	6.299	1.542	1.474	1.956	6.683	4.771	3.662	piezo-type mechanosensitive ion channel component 1 [Source:MGI Symbol;Acc:MGI:3603204]	1.66733	4.62	1.47035	1.61e-07	3.35e-05	1.65733	5.03867	1.60418	3.8925e-13	2.45131e-11
ENSMUSG00000014453	Blk	0.087	0.234	0.257	0.125	0	0	2.795	0.081	2.61	0.093	0.162	0.083	B lymphoid kinase [Source:MGI Symbol;Acc:MGI:88169]	0.192667	0.0416667	-2.20914	0.107574	0.354389	1.82867	0.112667	-4.02066	0.000975252	0.00595034
ENSMUSG00000014470	Rnf166	9.078	8.314	8.624	7.542	7.347	9.132	7.606	8.595	8.301	8.334	7.63	7.186	ring finger protein 166 [Source:MGI Symbol;Acc:MGI:1915968]	8.672	8.007	-0.115103	0.215479	0.502548	8.16733	7.71667	-0.0818873	0.570562	0.769529
ENSMUSG00000014496	Ankrd28	6.574	6.62	7.1	7.354	6.286	6.975	4.313	3.558	3.421	9.216	6.995	7.379	ankyrin repeat domain 28 [Source:MGI Symbol;Acc:MGI:2145661]	6.76467	6.87167	0.0226412	0.576386	0.809495	3.764	7.86333	1.06287	1.66777e-06	2.66766e-05
ENSMUSG00000014498	Ankrd52	7.718	8.04	8.098	9.473	8.042	7.495	10.212	10.099	9.124	9.97	7.465	7.038	ankyrin repeat domain 52 [Source:MGI Symbol;Acc:MGI:2444029]	7.952	8.33667	0.0681529	0.854547	0.933443	9.81167	8.15767	-0.266342	0.104062	0.243682
ENSMUSG00000014503	Pkd2l2	0.305	0.386	0.512	0.366	0.23	0.556	0.378	0.346	0.264	0.379	0.37	0.159	polycystic kidney disease 2-like 2 [Source:MGI Symbol;Acc:MGI:1858231]	0.401	0.384	-0.0624959	0.737045	0.900014	0.329333	0.302667	-0.121819	0.716129	0.867839
ENSMUSG00000014504	Srp19	16.585	18.061	16.932	17.649	14.21	17.786	7.702	7.712	7.828	9.736	10.088	10.559	signal recognition particle 19 [Source:MGI Symbol;Acc:MGI:1913634]	17.1927	16.5483	-0.0551074	0.47552	0.743071	7.74733	10.1277	0.38653	0.127552	0.282988
ENSMUSG00000014529	Tmbim7	0	0	0	0	0	0	0	0	0	0	0	0	transmembrane BAX inhibitor motif containing 7 [Source:MGI Symbol;Acc:MGI:1922305]	0.001	0.001	0	1	1	0.001	0.001	0	1	1
ENSMUSG00000014542	Clec4f	0.065	0.017	0.035	0	0.034	0	0.161	0.091	0.072	0.052	0.068	0	C-type lectin domain family 4, member f [Source:MGI Symbol;Acc:MGI:1859834]	0.039	0.0113333	-1.7829	0.405915	0.688198	0.108	0.04	-1.43296	0.245941	0.451454
ENSMUSG00000014543	Klra17	0.778	0.933	1.048	0.732	0.461	0.508	0	0	0.112	0.544	0.432	0.625	killer cell lectin-like receptor, subfamily A, member 17 [Source:MGI Symbol;Acc:MGI:2180674]	0.919667	0.567	-0.697762	0.161202	0.436985	0.0373333	0.533667	3.8374	0.00145479	0.00833141
ENSMUSG00000014547	Wdfy2	2.393	2.457	2.59	2.161	2.628	2.392	1.524	1.509	1.334	2.6	2.078	2.302	WD repeat and FYVE domain containing 2 [Source:MGI Symbol;Acc:MGI:2442811]	2.48	2.39367	-0.0511179	0.446237	0.718371	1.45567	2.32667	0.676585	0.00412111	0.0193995
ENSMUSG00000014550	Rbsn	5.855	5.08	5.605	4.746	4.548	5.754	3.78	3.443	3.373	5.685	5.395	6.093	rabenosyn, RAB effector [Source:MGI Symbol;Acc:MGI:1925537]	5.51333	5.016	-0.136387	0.118282	0.372593	3.532	5.72433	0.696622	0.00085376	0.00536899
ENSMUSG00000014551	Mrps25	6.564	6.789	5.992	7.123	4.15	5.952	6.439	7.475	5.618	5.509	6.358	5.203	mitochondrial ribosomal protein S25 [Source:MGI Symbol;Acc:MGI:1928140]	6.44833	5.74167	-0.167457	0.259962	0.548533	6.51067	5.69	-0.194377	0.247094	0.452963
ENSMUSG00000014554	Dguok	6.098	8.202	7.896	6.573	3.202	6.61	7.221	7.516	7.253	5.275	4.797	5.2	deoxyguanosine kinase [Source:MGI Symbol;Acc:MGI:1351602]	7.39867	5.46167	-0.437924	0.0900527	0.324641	7.33	5.09067	-0.525959	0.0208305	0.070834
ENSMUSG00000014592	Camta1	1.104	1.034	0.807	1.262	0.524	1.161	1.071	1.429	1.193	1.196	1.126	0.331	calmodulin binding transcription activator 1 [Source:MGI Symbol;Acc:MGI:2140230]	0.981667	0.982333	0.000979426	0.795882	0.917672	1.231	0.884333	-0.477169	0.330638	0.549741
ENSMUSG00000014599	Csf1	3.554	2.124	3.056	2.263	3.812	8.592	2.978	1.334	2.618	9.645	4.941	5.378	colony stimulating factor 1 (macrophage) [Source:MGI Symbol;Acc:MGI:1339753]	2.91133	4.889	0.747859	0.105093	0.350186	2.31	6.65467	1.52647	7.20549e-13	4.33839e-11
ENSMUSG00000014601	Strip1	16.219	15.318	13.366	14.394	10.317	11.258	16.798	17.525	16.016	14.86	14	12.077	striatin interacting protein 1 [Source:MGI Symbol;Acc:MGI:2443884]	14.9677	11.9897	-0.320058	0.0872102	0.318942	16.7797	13.6457	-0.298271	0.0568064	0.154442
ENSMUSG00000014602	Kif1a	0.671	0.649	0.695	1.057	1.034	1.277	1.136	0.97	1.194	1.061	0.891	0.192	kinesin family member 1A [Source:MGI Symbol;Acc:MGI:108391]	0.671667	1.12267	0.741112	0.0198568	0.154559	1.1	0.714667	-0.622161	0.0446393	0.128399
ENSMUSG00000014603	Alx3	0	0	0	0	0	0	0	0	0	0	0	0	aristaless-like homeobox 3 [Source:MGI Symbol;Acc:MGI:1277097]	0.001	0.001	0	1	1	0.001	0.001	0	1	1
ENSMUSG00000014606	Slc25a11	89.529	108.454	90.536	93.206	53.706	55.792	73.771	87.026	73.083	59.575	62.492	56.947	solute carrier family 25 (mitochondrial carrier oxoglutarate carrier), member 11 [Source:MGI Symbol;Acc:MGI:1915113]	96.173	67.568	-0.509292	0.0398733	0.218594	77.96	59.6713	-0.385696	0.0174528	0.0618133
ENSMUSG00000014609	Chrne	0.025	0	0	0	0	0	0	0.024	0	0.027	0	0.049	cholinergic receptor, nicotinic, epsilon polypeptide [Source:MGI Symbol;Acc:MGI:87894]	0.00833333	0.001	-3.05889	0.813661	0.917672	0.008	0.0253333	1.66297	0.651269	0.821007
ENSMUSG00000014633	Cmc2	5.988	6.468	7.534	9.27	3.572	3.254	6.308	9.486	6.78	3.083	3.323	3.202	COX assembly mitochondrial protein 2 [Source:MGI Symbol;Acc:MGI:1913781]	6.66333	5.36533	-0.312576	0.298806	0.587153	7.52467	3.20267	-1.23235	9.29242e-05	0.000844085
ENSMUSG00000014668	Chfr	17.948	18.262	17.477	13.99	10.504	19.196	14.621	15.662	13.783	15.265	14.065	17.106	checkpoint with forkhead and ring finger domains [Source:MGI Symbol;Acc:MGI:2444898]	17.8957	14.5633	-0.29727	0.00955027	0.1055	14.6887	15.4787	0.0755778	0.727231	0.874854
ENSMUSG00000014686	Ceacam16	0	0	0	0.025	0.077	0	0.024	0	0	0	0	0.024	CEA cell adhesion molecule 16 [Source:MGI Symbol;Acc:MGI:2685615]	0.001	0.034	5.08746	0.426933	0.703329	0.008	0.008	0	0.999998	1
ENSMUSG00000014704	Hoxa2	0.522	0.26	0.337	0.772	0.568	0.527	0.427	0.127	0.399	0.706	0.52	0.219	homeobox A2 [Source:MGI Symbol;Acc:MGI:96174]	0.373	0.622333	0.738512	0.298225	0.587128	0.317667	0.481667	0.600521	0.413741	0.637917
ENSMUSG00000014725	Adam28	0.015	0.016	0.071	0.016	3.644	0	0	0.012	0	0.028	0	0.1	a disintegrin and metallopeptidase domain 28 [Source:MGI Symbol;Acc:MGI:105988]	0.034	1.22	5.1652	1	1	0.004	0.0426667	3.41504	0.527476	0.739571
ENSMUSG00000014747	Ankrd53	0	0	0	0	0	0	0	0	0.025	0.05	0	0	ankyrin repeat domain 53 [Source:MGI Symbol;Acc:MGI:1922555]	0.001	0.001	0	1	1	0.00833333	0.0166667	1	0.822746	0.906465
ENSMUSG00000014748	Tex261	44.016	44.67	42.728	41.421	27.368	30.73	47.036	48.978	45.576	33.425	39.946	30.266	testis expressed gene 261 [Source:MGI Symbol;Acc:MGI:1096575]	43.8047	33.173	-0.401075	0.0431333	0.226466	47.1967	34.5457	-0.45018	0.00552651	0.0246172
ENSMUSG00000014763	Fam120b	7.233	8.679	8.639	7.014	5.586	7.38	6.208	6.815	5.785	7.574	8.112	6.834	family with sequence similarity 120, member B [Source:MGI Symbol;Acc:MGI:1914794]	8.18367	6.66	-0.297225	0.0382187	0.214173	6.26933	7.50667	0.25986	0.254257	0.462621
ENSMUSG00000014767	Tbp	11.514	9.589	9.519	13.66	7.316	9.735	8.558	10.392	8.144	11.356	10.488	9.655	TATA box binding protein [Source:MGI Symbol;Acc:MGI:101838]	10.2073	10.237	0.00418698	0.738357	0.900842	9.03133	10.4997	0.217333	0.737049	0.881827
ENSMUSG00000014769	Psmb1	78.071	74.389	77.255	72.324	55.051	74.865	68.879	76.367	79.922	43.52	51.038	49.993	proteasome (prosome, macropain) subunit, beta type 1 [Source:MGI Symbol;Acc:MGI:104884]	76.5717	67.4133	-0.183777	0.105905	0.351631	75.056	48.1837	-0.639423	0.000123997	0.00107746
ENSMUSG00000014771	Pdcd2	10.107	8.52	9.255	8.889	7.999	7.599	7.784	9.349	7.665	7.773	6.802	6.737	programmed cell death 2 [Source:MGI Symbol;Acc:MGI:104643]	9.294	8.16233	-0.187318	0.251178	0.54009	8.266	7.104	-0.218558	0.295462	0.511086
ENSMUSG00000014773	Dll1	9.973	8.923	9.984	7.974	4.385	8.464	11.038	12.723	11.62	13.486	14.269	10.723	delta like canonical Notch ligand 1 [Source:MGI Symbol;Acc:MGI:104659]	9.62667	6.941	-0.471893	0.0189811	0.150835	11.7937	12.826	0.121059	0.664125	0.831007
ENSMUSG00000014776	Nol3	0.326	0.295	0.298	0.795	0.61	0.615	0.375	0.424	0.312	0.983	0.529	0.51	nucleolar protein 3 (apoptosis repressor with CARD domain) [Source:MGI Symbol;Acc:MGI:1925938]	0.306333	0.673333	1.13622	0.025875	0.176459	0.370333	0.674	0.863924	0.0790954	0.198905
ENSMUSG00000014778	Fhod1	2.645	2.612	2.49	2.409	1.732	2.759	2.833	2.716	2.708	2.661	2.822	2.036	formin homology 2 domain containing 1 [Source:MGI Symbol;Acc:MGI:2679008]	2.58233	2.3	-0.167041	0.203446	0.489316	2.75233	2.50633	-0.135077	0.44345	0.665193
ENSMUSG00000014782	Plekhg4	0.029	0.05	0.052	0.02	0	0.013	0.038	0.023	0.064	0.093	0.026	0.037	pleckstrin homology domain containing, family G (with RhoGef domain) member 4 [Source:MGI Symbol;Acc:MGI:2142544]	0.0436667	0.011	-1.98903	0.18077	0.461819	0.0416667	0.052	0.319618	0.794924	0.902263
ENSMUSG00000014786	Slc9a5	0.265	0.407	0.293	0.344	0.144	0.236	0.285	0.172	0.253	0.259	0.228	0.178	solute carrier family 9 (sodium/hydrogen exchanger), member 5 [Source:MGI Symbol;Acc:MGI:2685542]	0.321667	0.241333	-0.414539	0.357148	0.642758	0.236667	0.221667	-0.0944647	0.833943	0.912492
ENSMUSG00000014791	Elmo3	24.296	23.71	24.437	20.158	15.478	21.294	24.908	26.731	28.168	21.327	22.911	25.406	engulfment and cell motility 3 [Source:MGI Symbol;Acc:MGI:2679007]	24.1477	18.9767	-0.347657	0.0142674	0.129549	26.6023	23.2147	-0.196516	0.232567	0.433953
ENSMUSG00000014813	Stc1	0.307	0.08	0.244	0.119	0.4	0.498	0.181	0.054	0.042	0.185	0.12	0.185	stanniocalcin 1 [Source:MGI Symbol;Acc:MGI:109131]	0.210333	0.339	0.688608	0.469345	0.739738	0.0923333	0.163333	0.822896	0.318012	0.536858
ENSMUSG00000014837	4931428F04Rik	0.307	0.335	0.333	0.401	0.301	0.458	0.445	0.398	0.216	0.224	0.324	0.255	RIKEN cDNA 4931428F04 gene [Source:MGI Symbol;Acc:MGI:1921606]	0.325	0.386667	0.250651	0.968387	0.995327	0.353	0.267667	-0.399231	0.880773	0.939048
ENSMUSG00000014846	Tppp3	10.914	13.335	13.66	13.442	11.054	21.364	22.318	22.044	26.226	7.873	6.289	7.386	tubulin polymerization-promoting protein family member 3 [Source:MGI Symbol;Acc:MGI:1915221]	12.6363	15.2867	0.274696	0.67695	0.866733	23.5293	7.18267	-1.71187	1.93001e-16	1.9216e-14
ENSMUSG00000014850	Msh3	2.949	2.626	2.758	2.553	2.521	2.112	1.837	1.854	1.392	2.078	2.122	1.456	mutS homolog 3 [Source:MGI Symbol;Acc:MGI:109519]	2.77767	2.39533	-0.213647	0.268883	0.558173	1.69433	1.88533	0.154102	0.654394	0.823282
ENSMUSG00000014852	Adamts13	0.108	0.104	0.157	0.105	0.166	0.069	0.135	0.122	0.08	0.197	0.167	0.117	a disintegrin-like and metallopeptidase (reprolysin type) with thrombospondin type 1 motif, 13 [Source:MGI Symbol;Acc:MGI:2685556]	0.123	0.113333	-0.118086	0.807012	0.917672	0.112333	0.160333	0.513288	0.48113	0.699633
ENSMUSG00000014856	Tmem208	37.364	36.307	33.215	33.896	22.111	33.216	35.222	36.195	38.687	20.668	24.099	22.322	transmembrane protein 208 [Source:MGI Symbol;Acc:MGI:1913570]	35.6287	29.741	-0.260585	0.0948211	0.332748	36.7013	22.363	-0.714719	8.57986e-05	0.000789011
ENSMUSG00000014859	E2f4	27.052	26.707	23.575	33.549	16.643	27.159	30.839	32.114	29.528	29.195	30.294	26.359	E2F transcription factor 4 [Source:MGI Symbol;Acc:MGI:103012]	25.778	25.7837	0.000317107	0.647571	0.847316	30.827	28.616	-0.107372	0.404913	0.628734
ENSMUSG00000014867	Surf4	201.644	228.578	194.385	197.997	134.358	142.258	192.123	216.883	182.249	160.33	197.458	152.168	surfeit gene 4 [Source:MGI Symbol;Acc:MGI:98445]	208.202	158.204	-0.396197	0.0416718	0.223339	197.085	169.985	-0.213408	0.178061	0.35943
ENSMUSG00000014873	Surf2	4.554	4.911	4.225	6.971	6.457	7.27	4.676	5.527	4.053	5.997	6.596	5.745	surfeit gene 2 [Source:MGI Symbol;Acc:MGI:98444]	4.56333	6.89933	0.596369	0.0763412	0.297239	4.752	6.11267	0.363267	0.236704	0.439804
ENSMUSG00000014905	Dnajb9	28.027	29.558	33.151	26.343	28.219	37.506	9.286	8.616	8.823	17.184	15.866	20.352	DnaJ heat shock protein family (Hsp40) member B9 [Source:MGI Symbol;Acc:MGI:1351618]	30.2453	30.6893	0.0210247	0.45439	0.726211	8.90833	17.8007	0.998704	4.91652e-07	9.00537e-06
ENSMUSG00000014907	Naf1	1.885	1.737	1.5	3.234	2.528	2.484	1.254	1.57	1.112	2.283	2.78	1.532	nuclear assembly factor 1 ribonucleoprotein [Source:MGI Symbol;Acc:MGI:2682306]	1.70733	2.74867	0.686987	0.0649782	0.27435	1.312	2.19833	0.744642	0.0275625	0.0882059
ENSMUSG00000014932	Yes1	9.249	11.61	10.619	6.083	5.007	8.87	8.112	7.009	6.288	7.846	8.343	3.518	YES proto-oncogene 1, Src family tyrosine kinase [Source:MGI Symbol;Acc:MGI:99147]	10.4927	6.65333	-0.657232	0.000207789	0.010243	7.13633	6.569	-0.119509	0.594122	0.789956
ENSMUSG00000014956	Ppp1cb	39.275	46.219	45.233	43.947	41.341	59.185	20.217	20.235	17.151	30.301	34.989	32.408	protein phosphatase 1 catalytic subunit beta [Source:MGI Symbol;Acc:MGI:104871]	43.5757	48.1577	0.144243	0.630646	0.845437	19.201	32.566	0.762185	8.80038e-06	0.000112511
ENSMUSG00000014959	Gorasp2	67.345	67.577	63.107	72.308	58.807	71.806	73.783	73.816	63.905	72.661	75.398	58.627	golgi reassembly stacking protein 2 [Source:MGI Symbol;Acc:MGI:2135962]	66.0097	67.6403	0.0352065	0.588005	0.81769	70.5013	68.8953	-0.0332443	0.606846	0.799659
ENSMUSG00000014980	Tsen15	3.838	3.918	3.695	4.762	3.558	4.321	3.168	4.774	3.794	4.308	4.15	3.598	tRNA splicing endonuclease subunit 15 [Source:MGI Symbol;Acc:MGI:1913887]	3.817	4.21367	0.142637	0.963754	0.99264	3.912	4.01867	0.0388105	0.988509	1
ENSMUSG00000015001	Oc90	0	0	0	0	0	0	0	0.023	0	0.027	0	0	otoconin 90 [Source:MGI Symbol;Acc:MGI:1313269]	0.001	0.001	0	1	1	0.00766667	0.009	0.231326	0.999998	1
ENSMUSG00000015002	Efr3a	14.821	16.195	14.258	11.325	11.279	16.111	8.788	8.561	9.416	18.77	14.955	16.433	EFR3 homolog A [Source:MGI Symbol;Acc:MGI:1923990]	15.0913	12.905	-0.22579	0.0602939	0.263657	8.92167	16.7193	0.906132	6.99984e-09	1.99315e-07
ENSMUSG00000015013	Trappc2l	15.654	13.505	14.289	14.035	8.554	17.507	11.66	15.35	13.569	8.645	9.49	7.84	trafficking protein particle complex 2L [Source:MGI Symbol;Acc:MGI:1916295]	14.4827	13.3653	-0.115831	0.279331	0.56918	13.5263	8.65833	-0.64361	0.0012773	0.00747834
ENSMUSG00000015016	Acsf3	19.205	22.026	18.349	17.996	9.473	11.528	17.088	19.028	15.423	10.467	12.019	10.227	acyl-CoA synthetase family member 3 [Source:MGI Symbol;Acc:MGI:2182591]	19.86	12.999	-0.611465	0.0183779	0.148408	17.1797	10.9043	-0.6558	0.000499718	0.00346132
ENSMUSG00000015023	Ddx19a	11.045	11.553	10.29	13.312	9.992	10.791	10.509	10.275	8.751	11.134	10.193	9.584	DEAD box helicase 19a [Source:MGI Symbol;Acc:MGI:99526]	10.9627	11.365	0.0519989	0.783291	0.917672	9.845	10.3037	0.0656947	0.898358	0.949938
ENSMUSG00000015027	Galns	10.956	10.225	9.188	11.013	7.964	9.56	11.4	12.299	11.849	13.634	12.925	13.058	galactosamine (N-acetyl)-6-sulfate sulfatase [Source:MGI Symbol;Acc:MGI:1355303]	10.123	9.51233	-0.0897657	0.375073	0.659742	11.8493	13.2057	0.156351	0.516398	0.730997
ENSMUSG00000015053	Gata2	0.443	0.309	0.399	0.232	0.377	0.867	0.216	0.18	0.353	1.064	0.348	1.03	GATA binding protein 2 [Source:MGI Symbol;Acc:MGI:95662]	0.383667	0.492	0.358805	0.647146	0.847019	0.249667	0.814	1.70503	0.0408177	0.119805
ENSMUSG00000015083	C8g	2.206	2.331	2.414	2.996	1.533	0.526	0.277	0.947	0.848	0.563	0.511	0.27	complement component 8, gamma polypeptide [Source:MGI Symbol;Acc:MGI:88237]	2.317	1.685	-0.459509	0.400513	0.682885	0.690667	0.448	-0.624491	0.341976	0.563448
ENSMUSG00000015085	Entpd2	14.129	14.782	13.2	11.819	9.157	14.583	15.088	14.772	18.664	13.037	14.321	14.989	ectonucleoside triphosphate diphosphohydrolase 2 [Source:MGI Symbol;Acc:MGI:1096863]	14.037	11.853	-0.243982	0.0613538	0.266429	16.1747	14.1157	-0.196439	0.250789	0.457853
ENSMUSG00000015087	Rabl6	18.425	18.048	18.342	21.253	15.69	16.23	18.201	17.001	16.038	18.71	14.65	14.197	RAB, member RAS oncogene family-like 6 [Source:MGI Symbol;Acc:MGI:2442633]	18.2717	17.7243	-0.0438769	0.522292	0.778428	17.08	15.8523	-0.107613	0.423798	0.646378
ENSMUSG00000015090	Ptgds	0	0	0	0.15	0.054	0.071	0.412	0.097	0.148	0.048	0	0.15	prostaglandin D2 synthase (brain) [Source:MGI Symbol;Acc:MGI:99261]	0.001	0.0916667	6.51833	0.26941	0.558634	0.219	0.066	-1.73039	0.29829	0.514182
ENSMUSG00000015092	Edf1	264.342	262.285	261.726	280.815	181.56	275.953	304.163	286.909	286.259	232.555	276.048	301.423	endothelial differentiation-related factor 1 [Source:MGI Symbol;Acc:MGI:1891227]	262.784	246.109	-0.0945799	0.295782	0.583837	292.444	270.009	-0.115153	0.446694	0.66854
ENSMUSG00000015093	Clic3	0.204	0.106	0.162	0.411	0.416	0.209	0.05	0.279	0.112	0.218	0.053	0.144	chloride intracellular channel 3 [Source:MGI Symbol;Acc:MGI:1916704]	0.157333	0.345333	1.13417	0.334132	0.623567	0.147	0.138333	-0.0876673	0.910525	0.957255
ENSMUSG00000015094	Npdc1	30.57	32.397	30.146	25.66	34.828	35.467	22.292	26.099	26.055	30.381	25.626	35.462	neural proliferation, differentiation and control 1 [Source:MGI Symbol;Acc:MGI:1099802]	31.0377	31.985	0.0433754	0.635134	0.845437	24.8153	30.4897	0.297089	0.170876	0.349106
ENSMUSG00000015095	Fbxw5	14.652	15.345	14.187	15.618	12.041	13.996	13.211	15.399	14.307	15.117	12.589	12.682	F-box and WD-40 domain protein 5 [Source:MGI Symbol;Acc:MGI:1354731]	14.728	13.885	-0.0850344	0.331595	0.621305	14.3057	13.4627	-0.0876225	0.478751	0.697482
ENSMUSG00000015112	Slc25a13	10.961	13.973	12.531	10.609	8.812	5.651	5.253	5.55	3.83	5.104	6.808	6.78	solute carrier family 25 (mitochondrial carrier, adenine nucleotide translocator), member 13 [Source:MGI Symbol;Acc:MGI:1354721]	12.4883	8.35733	-0.579466	0.0424649	0.224907	4.87767	6.23067	0.353195	0.207434	0.401094
ENSMUSG00000015120	Ube2i	88.629	95.552	86.398	101.709	67.867	84.15	72.977	79.602	69.803	82.195	77.255	71.279	ubiquitin-conjugating enzyme E2I [Source:MGI Symbol;Acc:MGI:107365]	90.193	84.5753	-0.0927785	0.348326	0.63579	74.1273	76.9097	0.0531593	0.934556	0.971742
ENSMUSG00000015126	Tsr3	3.006	5.621	4.802	5.675	4.149	4.196	5.186	5.735	5.465	3.479	5.491	3.583	TSR3 20S rRNA accumulation [Source:MGI Symbol;Acc:MGI:1915577]	4.47633	4.67333	0.0621345	0.90575	0.959824	5.462	4.18433	-0.384432	0.14257	0.307986
ENSMUSG00000015127	Unkl	3.4	5.215	5.298	4.073	4.224	1.95	1.456	1.188	0.983	2.336	1.581	2.457	unkempt family like zinc finger [Source:MGI Symbol;Acc:MGI:1921404]	4.63767	3.41567	-0.441232	0.190077	0.474262	1.209	2.12467	0.813422	0.0175357	0.0619958
ENSMUSG00000015133	Lrrk1	5.259	5.559	4.61	6.077	5.918	5.387	4.478	4.23	4.244	6.082	4.679	3.951	leucine-rich repeat kinase 1 [Source:MGI Symbol;Acc:MGI:2142227]	5.14267	5.794	0.172043	0.837349	0.927354	4.31733	4.904	0.183818	0.453468	0.674543
ENSMUSG00000015134	Aldh1a3	14.361	6.857	14.234	10.059	16.525	16.913	3.931	3.051	4.582	28.787	16.107	21.947	aldehyde dehydrogenase family 1, subfamily A3 [Source:MGI Symbol;Acc:MGI:1861722]	11.8173	14.499	0.295049	0.622535	0.84331	3.85467	22.2803	2.53109	8.31471e-28	4.00499e-25
ENSMUSG00000015143	Actn1	19.137	20.257	17.464	22.61	24.764	39.875	14.705	17.346	14.13	31.059	26.966	15.852	actinin, alpha 1 [Source:MGI Symbol;Acc:MGI:2137706]	18.9527	29.083	0.617775	0.0339348	0.202343	15.3937	24.6257	0.677826	0.00520585	0.0234349
ENSMUSG00000015149	Sirt2	31.703	27.44	30.673	29.12	23.769	34.098	30.31	30.388	29.883	30.278	28.093	28.722	sirtuin 2 [Source:MGI Symbol;Acc:MGI:1927664]	29.9387	28.9957	-0.0461727	0.326344	0.616203	30.1937	29.031	-0.0566517	0.630309	0.817864
ENSMUSG00000015165	Hnrnpl	94.908	89.821	78.875	99.755	55.239	82.77	84.281	92.406	77.589	78.092	74.271	55.342	heterogeneous nuclear ribonucleoprotein L [Source:MGI Symbol;Acc:MGI:104816]	87.868	79.2547	-0.148842	0.242047	0.531321	84.7587	69.235	-0.291859	0.0747835	0.190671
ENSMUSG00000015176	Nolc1	12.556	10.69	10.709	26.615	15.897	18.64	12.953	12.824	10.947	21.868	20.177	14.367	nucleolar and coiled-body phosphoprotein 1 [Source:MGI Symbol;Acc:MGI:1918019]	11.3183	20.384	0.848776	0.0120804	0.119168	12.2413	18.804	0.619279	0.0102815	0.04053
ENSMUSG00000015189	Casd1	3.074	4.565	2.858	2.822	2.841	4.123	1.168	1.309	1.824	2.268	1.791	1.932	CAS1 domain containing 1 [Source:MGI Symbol;Acc:MGI:2384865]	3.499	3.262	-0.101186	0.237895	0.526789	1.43367	1.997	0.478125	0.0147758	0.0540783
ENSMUSG00000015202	Cnksr3	7.382	6.601	8.067	6.237	3.861	4.293	6.619	7.017	6.608	4.314	4.836	5.024	Cnksr family member 3 [Source:MGI Symbol;Acc:MGI:2674130]	7.35	4.797	-0.615612	0.0137175	0.126494	6.748	4.72467	-0.514247	0.00738556	0.0311024
ENSMUSG00000015214	Mtmr1	7.748	7.53	7.757	8.006	6.001	7.783	3.21	3.507	3.709	7.478	6.374	5.684	myotubularin related protein 1 [Source:MGI Symbol;Acc:MGI:1858271]	7.67833	7.26333	-0.0801614	0.184566	0.466411	3.47533	6.512	0.905949	3.82046e-06	5.44271e-05
ENSMUSG00000015217	Hmgb3	25.249	23.167	23.122	29.55	12.615	15.788	17.549	22.809	18.928	16.53	17.954	15.915	high mobility group box 3 [Source:MGI Symbol;Acc:MGI:1098219]	23.846	19.3177	-0.303826	0.181432	0.462482	19.762	16.7997	-0.234296	0.0654616	0.17248
ENSMUSG00000015222	Map2	0.419	0.42	0.338	0.717	1.948	1.508	0.531	0.292	0.281	1.356	0.561	0.834	microtubule-associated protein 2 [Source:MGI Symbol;Acc:MGI:97175]	0.392333	1.391	1.82597	0.00652197	0.0852979	0.368	0.917	1.31722	0.327018	0.545858
ENSMUSG00000015224	Cyp2j9	6.563	7.524	8.157	5.461	2.391	2.781	1.997	2.84	1.566	2.099	2.123	0.839	cytochrome P450, family 2, subfamily j, polypeptide 9 [Source:MGI Symbol;Acc:MGI:1921769]	7.41467	3.54433	-1.06487	0.00182522	0.040991	2.13433	1.687	-0.339326	0.287862	0.50184
ENSMUSG00000015242	Nipsnap3a	0	0	0	0	0	0	0	0	0	0	0	0	nipsnap homolog 3A [Source:MGI Symbol;Acc:MGI:1920648]	0.001	0.001	0	1	1	0.001	0.001	0	1	1
ENSMUSG00000015243	Abca1	4.497	2.089	3.205	6.447	3.797	13.599	9.079	8.126	9.556	22.23	16.926	18.449	ATP-binding cassette, sub-family A (ABC1), member 1 [Source:MGI Symbol;Acc:MGI:99607]	3.26367	7.94767	1.28404	0.00616176	0.0829844	8.92033	19.2017	1.10606	7.86026e-11	3.51092e-09
ENSMUSG00000015247	Nipsnap3b	50.158	50.311	46.831	33.771	24.023	40.924	28.492	33.314	31.059	24.689	25.529	29.877	nipsnap homolog 3B [Source:MGI Symbol;Acc:MGI:1913786]	49.1	32.906	-0.577372	0.000590505	0.0205712	30.955	26.6983	-0.213423	0.225103	0.423687
ENSMUSG00000015289	Lage3	16.223	16.625	17.051	17.571	18.101	17.026	17.094	20.289	20.361	11.983	14.624	13.04	L antigen family, member 3 [Source:MGI Symbol;Acc:MGI:1913442]	16.633	17.566	0.0787373	0.840361	0.929065	19.248	13.2157	-0.542459	0.00911031	0.0367256
ENSMUSG00000015290	Ubl4a	23.454	23.376	22.451	23.788	19.489	21.468	22.59	22.925	23.493	16.256	16.392	18.879	ubiquitin-like 4A [Source:MGI Symbol;Acc:MGI:95049]	23.0937	21.5817	-0.097691	0.146563	0.417379	23.0027	17.1757	-0.421435	0.000729684	0.00472116
ENSMUSG00000015291	Gdi1	17.504	19.164	18.233	18.246	16.206	21.231	21.02	22.303	29.969	26.961	25.697	29.259	guanosine diphosphate (GDP) dissociation inhibitor 1 [Source:MGI Symbol;Acc:MGI:99846]	18.3003	18.561	0.0204045	0.501736	0.76341	24.4307	27.3057	0.160507	0.450587	0.672187
[truncated: 20,492 more rows]
