# Supplementary material for: Instantaneous dose rate as a crucial factor in reducing mortality and normal tissue toxicities in murine total-body irradiation: a comparative study of dose rate combinations
Source: Mol Med. 2025 Feb 26;31:79. doi: 10.1186/s10020-025-01135-3 (PMC11866584; doi:10.1186/s10020-025-01135-3)
Supplement: Supplementary file 3 — Supplementary Material 3 [file 10020_2025_1135_MOESM3_ESM.xlsx]

## Sheet: Table S2. Differential expressi
ID	Symbol	LL-IR_Ctrl_mean	LL-IR_WBI_mean	log2(fc)	PValue	FDR	Description	KEGG_A_class	KEGG_B_class	Pathway	K_ID	GO Component	GO Function	GO Process	TF_family
ENSMUSG00000040205	Cuzd1	0.001	77.7493	16.2465	4.65768e-06	0.000588592	CUB and zona pellucida-like domains 1 [Source:MGI Symbol;Acc:MGI:1202881]	-	-	-	-	GO:0016020//membrane;GO:0031410//cytoplasmic vesicle;GO:0042588//zymogen granule;GO:0042589//zymogen granule membrane	-	GO:0007049//cell cycle;GO:0007155//cell adhesion;GO:0007565//female pregnancy;GO:0009755//hormone-mediated signaling pathway;GO:0032023//trypsinogen activation;GO:0051301//cell division	--
ENSMUSG00000093931	Amy2a3	0.0513333	2156.28	15.3583	1.45406e-17	1.97943e-14	amylase 2a3 [Source:MGI Symbol;Acc:MGI:3714985]	Metabolism;Organismal Systems;Organismal Systems;Organismal Systems;Metabolism	Global and overview maps;Digestive system;Digestive system;Digestive system;Carbohydrate metabolism	ko01100//Metabolic pathways;ko04972//Pancreatic secretion;ko04970//Salivary secretion;ko04973//Carbohydrate digestion and absorption;ko00500//Starch and sucrose metabolism	K01176;K01176;K01176;K01176;K01176	GO:0005576//extracellular region;GO:0005615//extracellular space	GO:0003824//catalytic activity;GO:0004556//alpha-amylase activity;GO:0005509//calcium ion binding;GO:0016160//amylase activity;GO:0016787//hydrolase activity;GO:0016798//hydrolase activity, acting on glycosyl bonds;GO:0031404//chloride ion binding;GO:0043169//cation binding;GO:0046872//metal ion binding	GO:0005975//carbohydrate metabolic process;GO:0008152//metabolic process;GO:0016052//carbohydrate catabolic process	--
ENSMUSG00000096569	Amy2a2	0.0513333	2156.28	15.3583	1.45406e-17	1.97943e-14	amylase 2a2 [Source:MGI Symbol;Acc:MGI:3711220]	Metabolism;Organismal Systems;Organismal Systems;Organismal Systems;Metabolism	Global and overview maps;Digestive system;Digestive system;Digestive system;Carbohydrate metabolism	ko01100//Metabolic pathways;ko04972//Pancreatic secretion;ko04970//Salivary secretion;ko04973//Carbohydrate digestion and absorption;ko00500//Starch and sucrose metabolism	K01176;K01176;K01176;K01176;K01176	GO:0005576//extracellular region;GO:0005615//extracellular space	GO:0003824//catalytic activity;GO:0004556//alpha-amylase activity;GO:0005509//calcium ion binding;GO:0016160//amylase activity;GO:0016787//hydrolase activity;GO:0016798//hydrolase activity, acting on glycosyl bonds;GO:0031404//chloride ion binding;GO:0043169//cation binding;GO:0046872//metal ion binding	GO:0005975//carbohydrate metabolic process;GO:0008152//metabolic process;GO:0016052//carbohydrate catabolic process	--
ENSMUSG00000096770	Amy2a4	0.0513333	2156.28	15.3583	1.45406e-17	1.97943e-14	amylase 2a4 [Source:MGI Symbol;Acc:MGI:3711258]	Metabolism;Organismal Systems;Organismal Systems;Organismal Systems;Metabolism	Global and overview maps;Digestive system;Digestive system;Digestive system;Carbohydrate metabolism	ko01100//Metabolic pathways;ko04972//Pancreatic secretion;ko04970//Salivary secretion;ko04973//Carbohydrate digestion and absorption;ko00500//Starch and sucrose metabolism	K01176;K01176;K01176;K01176;K01176	GO:0005576//extracellular region;GO:0005615//extracellular space	GO:0003824//catalytic activity;GO:0004556//alpha-amylase activity;GO:0005509//calcium ion binding;GO:0016160//amylase activity;GO:0016787//hydrolase activity;GO:0016798//hydrolase activity, acting on glycosyl bonds;GO:0031404//chloride ion binding;GO:0043169//cation binding;GO:0046872//metal ion binding	GO:0005975//carbohydrate metabolic process;GO:0008152//metabolic process;GO:0016052//carbohydrate catabolic process	--
ENSMUSG00000071519	Prss3	0.001	36.6357	15.161	6.51177e-05	0.00465232	protease, serine 3 [Source:MGI Symbol;Acc:MGI:102758]	Environmental Information Processing;Human Diseases;Organismal Systems;Organismal Systems	Signaling molecules and interaction;Infectious disease: viral;Digestive system;Digestive system	ko04080//Neuroactive ligand-receptor interaction;ko05164//Influenza A;ko04972//Pancreatic secretion;ko04974//Protein digestion and absorption	K01312;K01312;K01312;K01312	GO:0005576//extracellular region;GO:0005615//extracellular space;GO:0062023//collagen-containing extracellular matrix	GO:0004252//serine-type endopeptidase activity;GO:0005509//calcium ion binding;GO:0008233//peptidase activity;GO:0008236//serine-type peptidase activity;GO:0016787//hydrolase activity	GO:0006508//proteolysis	--
ENSMUSG00000030219	Erp27	0.001	31.426	14.9397	0.000137165	0.00756202	endoplasmic reticulum protein 27 [Source:MGI Symbol;Acc:MGI:1916437]	-	-	-	-	GO:0005783//endoplasmic reticulum;GO:0005788//endoplasmic reticulum lumen	-	GO:0006457//protein folding;GO:0006986//response to unfolded protein;GO:0034976//response to endoplasmic reticulum stress	--
ENSMUSG00000034139	Serpini2	0.001	24.0987	14.5567	0.000155689	0.00834915	serine (or cysteine) peptidase inhibitor, clade I, member 2 [Source:MGI Symbol;Acc:MGI:1915181]	-	-	-	-	GO:0005576//extracellular region;GO:0005615//extracellular space;GO:0062023//collagen-containing extracellular matrix	GO:0004867//serine-type endopeptidase inhibitor activity;GO:0030414//peptidase inhibitor activity	GO:0010466//negative regulation of peptidase activity;GO:0010951//negative regulation of endopeptidase activity;GO:0030155//regulation of cell adhesion	--
ENSMUSG00000029882	2210010C04Rik	0.273	2149.01	12.9425	2.30177e-13	2.14391e-10	RIKEN cDNA 2210010C04 gene [Source:MGI Symbol;Acc:MGI:1914623]	Environmental Information Processing;Human Diseases;Organismal Systems;Organismal Systems	Signaling molecules and interaction;Infectious disease: viral;Digestive system;Digestive system	ko04080//Neuroactive ligand-receptor interaction;ko05164//Influenza A;ko04972//Pancreatic secretion;ko04974//Protein digestion and absorption	K01312;K01312;K01312;K01312	GO:0005615//extracellular space	GO:0004252//serine-type endopeptidase activity;GO:0008233//peptidase activity;GO:0008236//serine-type peptidase activity;GO:0016787//hydrolase activity	GO:0006508//proteolysis;GO:0031638//zymogen activation	--
ENSMUSG00000058579	Cela2a	0.926	6828.34	12.8482	1.14553e-12	8.8141e-10	chymotrypsin-like elastase family, member 2A [Source:MGI Symbol;Acc:MGI:95316]	Organismal Systems;Organismal Systems	Digestive system;Digestive system	ko04972//Pancreatic secretion;ko04974//Protein digestion and absorption	K01346;K01346	GO:0005576//extracellular region;GO:0005615//extracellular space;GO:0036457//keratohyalin granule;GO:0062023//collagen-containing extracellular matrix	GO:0004175//endopeptidase activity;GO:0004252//serine-type endopeptidase activity;GO:0008233//peptidase activity;GO:0008236//serine-type peptidase activity;GO:0016787//hydrolase activity;GO:0017171//serine hydrolase activity	GO:0006508//proteolysis;GO:0032868//response to insulin;GO:0050796//regulation of insulin secretion;GO:0090330//regulation of platelet aggregation;GO:1901143//insulin catabolic process	--
ENSMUSG00000036938	Try5	0.524333	3776.17	12.8142	1.3201e-12	9.73407e-10	trypsin 5 [Source:MGI Symbol;Acc:MGI:102756]	Environmental Information Processing;Human Diseases;Organismal Systems;Organismal Systems	Signaling molecules and interaction;Infectious disease: viral;Digestive system;Digestive system	ko04080//Neuroactive ligand-receptor interaction;ko05164//Influenza A;ko04972//Pancreatic secretion;ko04974//Protein digestion and absorption	K01312;K01312;K01312;K01312	GO:0005576//extracellular region;GO:0005615//extracellular space	GO:0004252//serine-type endopeptidase activity;GO:0005509//calcium ion binding;GO:0008233//peptidase activity;GO:0008236//serine-type peptidase activity;GO:0016787//hydrolase activity	GO:0006508//proteolysis	--
ENSMUSG00000031957	Ctrb1	1.188	7727.68	12.6673	7.57432e-13	6.09285e-10	chymotrypsinogen B1 [Source:MGI Symbol;Acc:MGI:88559]	Organismal Systems;Organismal Systems	Digestive system;Digestive system	ko04972//Pancreatic secretion;ko04974//Protein digestion and absorption	K01310;K01310	GO:0005576//extracellular region;GO:0005615//extracellular space;GO:0005737//cytoplasm;GO:0005764//lysosome	GO:0004252//serine-type endopeptidase activity;GO:0008233//peptidase activity;GO:0008236//serine-type peptidase activity;GO:0016787//hydrolase activity	GO:0006508//proteolysis;GO:0007586//digestion;GO:0030163//protein catabolic process;GO:0034097//response to cytokine;GO:0043065//positive regulation of apoptotic process	--
ENSMUSG00000023433	Cela3b	0.302333	1823.65	12.5584	4.84286e-12	2.76465e-09	chymotrypsin-like elastase family, member 3B [Source:MGI Symbol;Acc:MGI:1915118]	Organismal Systems;Organismal Systems	Digestive system;Digestive system	ko04972//Pancreatic secretion;ko04974//Protein digestion and absorption	K01345;K01345	GO:0005615//extracellular space;GO:0062023//collagen-containing extracellular matrix	GO:0004252//serine-type endopeptidase activity;GO:0008233//peptidase activity;GO:0008236//serine-type peptidase activity;GO:0016787//hydrolase activity	GO:0006508//proteolysis	--
ENSMUSG00000054446	Cpa1	0.387667	2264.21	12.5119	2.64054e-12	1.66891e-09	carboxypeptidase A1, pancreatic [Source:MGI Symbol;Acc:MGI:88478]	Organismal Systems;Organismal Systems	Digestive system;Digestive system	ko04972//Pancreatic secretion;ko04974//Protein digestion and absorption	K08779;K08779	GO:0005576//extracellular region;GO:0005615//extracellular space	GO:0004180//carboxypeptidase activity;GO:0004181//metallocarboxypeptidase activity;GO:0008233//peptidase activity;GO:0008237//metallopeptidase activity;GO:0008238//exopeptidase activity;GO:0008270//zinc ion binding;GO:0016787//hydrolase activity;GO:0046872//metal ion binding	GO:0006508//proteolysis;GO:0046686//response to cadmium ion;GO:0051603//proteolysis involved in cellular protein catabolic process	--
ENSMUSG00000024857	Cabp2	0.001	5.82367	12.5077	0.000779394	0.0247629	calcium binding protein 2 [Source:MGI Symbol;Acc:MGI:1352749]	-	-	-	-	GO:0005794//Golgi apparatus;GO:0005886//plasma membrane	GO:0005509//calcium ion binding;GO:0046872//metal ion binding	-	--
ENSMUSG00000054106	Try4	1.07267	6091.54	12.4714	2.84038e-12	1.73332e-09	trypsin 4 [Source:MGI Symbol;Acc:MGI:102757]	Environmental Information Processing;Human Diseases;Organismal Systems;Organismal Systems	Signaling molecules and interaction;Infectious disease: viral;Digestive system;Digestive system	ko04080//Neuroactive ligand-receptor interaction;ko05164//Influenza A;ko04972//Pancreatic secretion;ko04974//Protein digestion and absorption	K01312;K01312;K01312;K01312	GO:0005576//extracellular region;GO:0005615//extracellular space;GO:0062023//collagen-containing extracellular matrix	GO:0004252//serine-type endopeptidase activity;GO:0005509//calcium ion binding;GO:0008233//peptidase activity;GO:0008236//serine-type peptidase activity;GO:0016787//hydrolase activity	GO:0006508//proteolysis	--
ENSMUSG00000046008	Pnlip	0.731333	3962.84	12.4037	1.99845e-12	1.30987e-09	pancreatic lipase [Source:MGI Symbol;Acc:MGI:97722]	Metabolism;Organismal Systems;Metabolism;Organismal Systems;Organismal Systems	Global and overview maps;Digestive system;Lipid metabolism;Digestive system;Digestive system	ko01100//Metabolic pathways;ko04972//Pancreatic secretion;ko00561//Glycerolipid metabolism;ko04975//Fat digestion and absorption;ko04977//Vitamin digestion and absorption	K14073;K14073;K14073;K14073;K14073	GO:0005576//extracellular region;GO:0005615//extracellular space	GO:0004806//triglyceride lipase activity;GO:0005515//protein binding;GO:0016298//lipase activity;GO:0016787//hydrolase activity;GO:0046872//metal ion binding;GO:0047376//all-trans-retinyl-palmitate hydrolase, all-trans-retinol forming activity;GO:0052689//carboxylic ester hydrolase activity	GO:0006629//lipid metabolic process;GO:0009791//post-embryonic development;GO:0016042//lipid catabolic process;GO:0030299//intestinal cholesterol absorption;GO:0042572//retinol metabolic process;GO:0061365//positive regulation of triglyceride lipase activity	--
ENSMUSG00000011463	Cpb1	0.407	2151.73	12.3682	6.59283e-12	3.64604e-09	carboxypeptidase B1 (tissue) [Source:MGI Symbol;Acc:MGI:1923953]	Organismal Systems;Organismal Systems	Digestive system;Digestive system	ko04972//Pancreatic secretion;ko04974//Protein digestion and absorption	K01291;K01291	GO:0005615//extracellular space	GO:0004180//carboxypeptidase activity;GO:0004181//metallocarboxypeptidase activity;GO:0008237//metallopeptidase activity;GO:0008270//zinc ion binding;GO:0046872//metal ion binding	GO:0006508//proteolysis	--
ENSMUSG00000026818	Cel	0.369	1772.46	12.2298	4.56557e-12	2.69323e-09	carboxyl ester lipase [Source:MGI Symbol;Acc:MGI:88374]	Metabolism;Organismal Systems;Metabolism;Organismal Systems;Metabolism	Global and overview maps;Digestive system;Lipid metabolism;Digestive system;Lipid metabolism	ko01100//Metabolic pathways;ko04972//Pancreatic secretion;ko00561//Glycerolipid metabolism;ko04975//Fat digestion and absorption;ko00100//Steroid biosynthesis	K12298;K12298;K12298;K12298;K12298	GO:0005576//extracellular region;GO:0005615//extracellular space;GO:0005737//cytoplasm;GO:0005791//rough endoplasmic reticulum;GO:0005794//Golgi apparatus;GO:0005829//cytosol;GO:0032991//protein-containing complex;GO:0042588//zymogen granule;GO:0043231//intracellular membrane-bounded organelle;GO:0045121//membrane raft	GO:0004622//lysophospholipase activity;GO:0004771//sterol esterase activity;GO:0004806//triglyceride lipase activity;GO:0008126//acetylesterase activity;GO:0016787//hydrolase activity;GO:0016788//hydrolase activity, acting on ester bonds;GO:0043208//glycosphingolipid binding;GO:0044877//protein-containing complex binding;GO:0050253//retinyl-palmitate esterase activity	GO:0006629//lipid metabolic process;GO:0016042//lipid catabolic process;GO:0030157//pancreatic juice secretion;GO:0030299//intestinal cholesterol absorption;GO:0042572//retinol metabolic process;GO:0046514//ceramide catabolic process	--
ENSMUSG00000071553	Cpa2	0.171	793.812	12.1806	2.48695e-11	1.07345e-08	carboxypeptidase A2, pancreatic [Source:MGI Symbol;Acc:MGI:3617840]	Organismal Systems;Organismal Systems	Digestive system;Digestive system	ko04972//Pancreatic secretion;ko04974//Protein digestion and absorption	K01298;K01298	GO:0005576//extracellular region;GO:0005615//extracellular space	GO:0004180//carboxypeptidase activity;GO:0004181//metallocarboxypeptidase activity;GO:0008233//peptidase activity;GO:0008237//metallopeptidase activity;GO:0008270//zinc ion binding;GO:0016787//hydrolase activity;GO:0046872//metal ion binding	GO:0006508//proteolysis	--
ENSMUSG00000031896	Ctrl	0.457667	2121.19	12.1783	1.27033e-11	6.24474e-09	chymotrypsin-like [Source:MGI Symbol;Acc:MGI:88558]	Organismal Systems;Organismal Systems	Digestive system;Digestive system	ko04972//Pancreatic secretion;ko04974//Protein digestion and absorption	K09632;K09632	GO:0005615//extracellular space	GO:0004252//serine-type endopeptidase activity;GO:0008233//peptidase activity;GO:0008236//serine-type peptidase activity;GO:0016787//hydrolase activity	GO:0006508//proteolysis	--
ENSMUSG00000070360	Amy2a1	2.20333	10010.5	12.1495	1.14151e-11	5.77181e-09	amylase 2a1 [Source:MGI Symbol;Acc:MGI:104548]	Metabolism;Organismal Systems;Organismal Systems;Organismal Systems;Metabolism	Global and overview maps;Digestive system;Digestive system;Digestive system;Carbohydrate metabolism	ko01100//Metabolic pathways;ko04972//Pancreatic secretion;ko04970//Salivary secretion;ko04973//Carbohydrate digestion and absorption;ko00500//Starch and sucrose metabolism	K01176;K01176;K01176;K01176;K01176	GO:0005575//cellular_component;GO:0005615//extracellular space	GO:0003674//molecular_function;GO:0004556//alpha-amylase activity;GO:0005509//calcium ion binding;GO:0016160//amylase activity;GO:0031404//chloride ion binding;GO:0043169//cation binding	GO:0005975//carbohydrate metabolic process;GO:0008150//biological_process	--
ENSMUSG00000029522	Pla2g1b	0.036	159.841	12.1163	5.68556e-07	9.80892e-05	phospholipase A2, group IB, pancreas [Source:MGI Symbol;Acc:MGI:101842]	Metabolism;Environmental Information Processing;Organismal Systems;Organismal Systems;Metabolism;Metabolism;Metabolism;Metabolism;Organismal Systems;Metabolism	Global and overview maps;Signal transduction;Circulatory system;Digestive system;Lipid metabolism;Lipid metabolism;Lipid metabolism;Lipid metabolism;Digestive system;Lipid metabolism	ko01100//Metabolic pathways;ko04014//Ras signaling pathway;ko04270//Vascular smooth muscle contraction;ko04972//Pancreatic secretion;ko00564//Glycerophospholipid metabolism;ko00590//Arachidonic acid metabolism;ko00591//Linoleic acid metabolism;ko00565//Ether lipid metabolism;ko04975//Fat digestion and absorption;ko00592//alpha-Linolenic acid metabolism	K01047;K01047;K01047;K01047;K01047;K01047;K01047;K01047;K01047;K01047	GO:0005576//extracellular region;GO:0005615//extracellular space;GO:0009986//cell surface;GO:0030141//secretory granule	GO:0004623//phospholipase A2 activity;GO:0005102//signaling receptor binding;GO:0005509//calcium ion binding;GO:0016787//hydrolase activity;GO:0032052//bile acid binding;GO:0046872//metal ion binding;GO:0047498//calcium-dependent phospholipase A2 activity	GO:0002227//innate immune response in mucosa;GO:0006629//lipid metabolic process;GO:0006633//fatty acid biosynthetic process;GO:0006644//phospholipid metabolic process;GO:0008284//positive regulation of cell population proliferation;GO:0009395//phospholipid catabolic process;GO:0016042//lipid catabolic process;GO:0019731//antibacterial humoral response;GO:0046470//phosphatidylcholine metabolic pr…	--
ENSMUSG00000057163	Prss2	1.186	5172.04	12.0904	2.91864e-11	1.22979e-08	protease, serine 2 [Source:MGI Symbol;Acc:MGI:102759]	Environmental Information Processing;Human Diseases;Organismal Systems;Organismal Systems	Signaling molecules and interaction;Infectious disease: viral;Digestive system;Digestive system	ko04080//Neuroactive ligand-receptor interaction;ko05164//Influenza A;ko04972//Pancreatic secretion;ko04974//Protein digestion and absorption	K01312;K01312;K01312;K01312	GO:0005576//extracellular region;GO:0005615//extracellular space;GO:0062023//collagen-containing extracellular matrix	GO:0004252//serine-type endopeptidase activity;GO:0005509//calcium ion binding;GO:0008233//peptidase activity;GO:0008236//serine-type peptidase activity;GO:0016787//hydrolase activity;GO:0046872//metal ion binding	GO:0006508//proteolysis;GO:0007586//digestion;GO:0030574//collagen catabolic process;GO:0031000//response to caffeine;GO:0035094//response to nicotine	--
ENSMUSG00000026831	Pierce1	0.001	3.13367	11.6136	7.66215e-09	2.18705e-06	piercer of microtubule wall 1 [Source:MGI Symbol;Acc:MGI:1916577]	-	-	-	-	GO:0005634//nucleus;GO:0005737//cytoplasm;GO:0005856//cytoskeleton;GO:0005879//axonemal microtubule;GO:0042995//cell projection	GO:0003674//molecular_function	GO:0003341//cilium movement;GO:0006974//cellular response to DNA damage stimulus;GO:0007368//determination of left/right symmetry;GO:0010468//regulation of gene expression;GO:0035082//axoneme assembly;GO:0061966//establishment of left/right asymmetry;GO:0071494//cellular response to UV-C	--
ENSMUSG00000023140	Reg2	0.223667	579.862	11.3401	9.11978e-07	0.000150834	regenerating islet-derived 2 [Source:MGI Symbol;Acc:MGI:97896]	-	-	-	-	GO:0005576//extracellular region;GO:0005615//extracellular space;GO:0062023//collagen-containing extracellular matrix	GO:0030246//carbohydrate binding;GO:0038023//signaling receptor activity;GO:0042834//peptidoglycan binding;GO:0070492//oligosaccharide binding;GO:0140678//molecular function inhibitor activity	GO:0001967//suckling behavior;GO:0008284//positive regulation of cell population proliferation;GO:0042552//myelination;GO:0043434//response to peptide hormone;GO:0044278//cell wall disruption in other organism;GO:0061844//antimicrobial humoral immune response mediated by antimicrobial peptide	--
ENSMUSG00000074268	Amy2a5	1.265	2243.92	10.7927	5.49995e-05	0.00410686	amylase 2a5 [Source:MGI Symbol;Acc:MGI:88020]	Metabolism;Organismal Systems;Organismal Systems;Organismal Systems;Metabolism	Global and overview maps;Digestive system;Digestive system;Digestive system;Carbohydrate metabolism	ko01100//Metabolic pathways;ko04972//Pancreatic secretion;ko04970//Salivary secretion;ko04973//Carbohydrate digestion and absorption;ko00500//Starch and sucrose metabolism	K01176;K01176;K01176;K01176;K01176	GO:0005576//extracellular region;GO:0005615//extracellular space	GO:0003824//catalytic activity;GO:0004556//alpha-amylase activity;GO:0005509//calcium ion binding;GO:0016160//amylase activity;GO:0016787//hydrolase activity;GO:0016798//hydrolase activity, acting on glycosyl bonds;GO:0031404//chloride ion binding;GO:0043169//cation binding;GO:0046872//metal ion binding	GO:0005975//carbohydrate metabolic process;GO:0008152//metabolic process;GO:0016052//carbohydrate catabolic process	--
ENSMUSG00000017007	Rbpjl	0.001	1.46233	10.5141	0.0010342	0.0299056	recombination signal binding protein for immunoglobulin kappa J region-like [Source:MGI Symbol;Acc:MGI:1196616]	Human Diseases;Human Diseases;Human Diseases;Human Diseases;Organismal Systems;Environmental Information Processing	Infectious disease: viral;Infectious disease: viral;Cancer: overview;Neurodegenerative disease;Immune system;Signal transduction	ko05165//Human papillomavirus infection;ko05169//Epstein-Barr virus infection;ko05203//Viral carcinogenesis;ko05017//Spinocerebellar ataxia;ko04658//Th1 and Th2 cell differentiation;ko04330//Notch signaling pathway	K06053;K06053;K06053;K06053;K06053;K06053	GO:0005634//nucleus;GO:0005667//transcription regulator complex	GO:0000977//RNA polymerase II transcription regulatory region sequence-specific DNA binding;GO:0000978//RNA polymerase II cis-regulatory region sequence-specific DNA binding;GO:0000981//DNA-binding transcription factor activity, RNA polymerase II-specific;GO:0001228//DNA-binding transcription activator activity, RNA polymerase II-specific;GO:0003677//DNA binding;GO:0003682//chromatin binding;GO:0…	GO:0006355//regulation of transcription, DNA-templated;GO:0006357//regulation of transcription by RNA polymerase II;GO:0045893//positive regulation of transcription, DNA-templated;GO:0045944//positive regulation of transcription by RNA polymerase II	CSL
ENSMUSG00000042179	Pnliprp1	1.34367	1456.51	10.0821	2.65016e-09	8.37498e-07	pancreatic lipase related protein 1 [Source:MGI Symbol;Acc:MGI:97723]	Metabolism;Organismal Systems;Metabolism;Organismal Systems	Global and overview maps;Digestive system;Lipid metabolism;Digestive system	ko01100//Metabolic pathways;ko04972//Pancreatic secretion;ko00561//Glycerolipid metabolism;ko04975//Fat digestion and absorption	K14074;K14074;K14074;K14074	GO:0005576//extracellular region;GO:0005615//extracellular space	GO:0004806//triglyceride lipase activity;GO:0005509//calcium ion binding;GO:0005515//protein binding;GO:0016298//lipase activity;GO:0046872//metal ion binding;GO:0052689//carboxylic ester hydrolase activity	GO:0006629//lipid metabolic process	--
ENSMUSG00000086962	Gm12248	0.001	0.761	9.57175	2.50009e-05	0.00221221	predicted gene 12248 [Source:MGI Symbol;Acc:MGI:3651124]	-	-	-	-	GO:0005737//cytoplasm;GO:0005789//endoplasmic reticulum membrane;GO:0016020//membrane	GO:0000254//C-4 methylsterol oxidase activity;GO:0005506//iron ion binding;GO:0016491//oxidoreductase activity	GO:0001934//positive regulation of protein phosphorylation;GO:0008610//lipid biosynthetic process;GO:0016126//sterol biosynthetic process;GO:0045654//positive regulation of megakaryocyte differentiation	--
ENSMUSG00000054196	Cthrc1	0.001	0.646667	9.33688	0.000349375	0.0147916	collagen triple helix repeat containing 1 [Source:MGI Symbol;Acc:MGI:1915838]	-	-	-	-	GO:0005576//extracellular region;GO:0005581//collagen trimer;GO:0005615//extracellular space;GO:0016528//sarcoplasm;GO:0031012//extracellular matrix	GO:0005109//frizzled binding;GO:0005515//protein binding;GO:0017147//Wnt-protein binding	GO:0001649//osteoblast differentiation;GO:0016477//cell migration;GO:0032092//positive regulation of protein binding;GO:0033687//osteoblast proliferation;GO:0033690//positive regulation of osteoblast proliferation;GO:0043932//ossification involved in bone remodeling;GO:0045669//positive regulation of osteoblast differentiation;GO:0060071//Wnt signaling pathway, planar cell polarity pathway;GO:006…	--
ENSMUSG00000023031	Cela1	6.61233	3898.93	9.2037	4.45988e-09	1.33774e-06	chymotrypsin-like elastase family, member 1 [Source:MGI Symbol;Acc:MGI:95314]	-	-	-	-	GO:0005576//extracellular region;GO:0005615//extracellular space;GO:0062023//collagen-containing extracellular matrix	GO:0004252//serine-type endopeptidase activity;GO:0008233//peptidase activity;GO:0008236//serine-type peptidase activity;GO:0016787//hydrolase activity;GO:0046872//metal ion binding	GO:0000122//negative regulation of transcription by RNA polymerase II;GO:0006366//transcription by RNA polymerase II;GO:0006508//proteolysis;GO:0006954//inflammatory response;GO:0009791//post-embryonic development;GO:0016055//Wnt signaling pathway;GO:0031017//exocrine pancreas development;GO:0035264//multicellular organism growth;GO:0042127//regulation of cell population proliferation;GO:0045595/…	--
ENSMUSG00000043430	Psapl1	0.00566667	2.805	8.95128	5.20904e-05	0.00395641	prosaposin-like 1 [Source:MGI Symbol;Acc:MGI:1924193]	Cellular Processes;Metabolism	Transport and catabolism;Lipid metabolism	ko04142//Lysosome;ko00600//Sphingolipid metabolism	K12382;K12382	GO:0005576//extracellular region;GO:0005615//extracellular space;GO:0005737//cytoplasm;GO:0005764//lysosome;GO:0005829//cytosol	-	GO:0006629//lipid metabolic process;GO:0006665//sphingolipid metabolic process;GO:0007193//adenylate cyclase-inhibiting G protein-coupled receptor signaling pathway;GO:0019216//regulation of lipid metabolic process	--
ENSMUSG00000026450	Chit1	0.001	0.460333	8.84654	0.000166073	0.00861877	chitinase 1 (chitotriosidase) [Source:MGI Symbol;Acc:MGI:1919134]	Metabolism;Metabolism	Global and overview maps;Carbohydrate metabolism	ko01100//Metabolic pathways;ko00520//Amino sugar and nucleotide sugar metabolism	K01183;K01183	GO:0005576//extracellular region;GO:0005615//extracellular space;GO:0005764//lysosome	GO:0004553//hydrolase activity, hydrolyzing O-glycosyl compounds;GO:0004568//chitinase activity;GO:0008061//chitin binding;GO:0008843//endochitinase activity;GO:0016787//hydrolase activity;GO:0016798//hydrolase activity, acting on glycosyl bonds	GO:0000272//polysaccharide catabolic process;GO:0005975//carbohydrate metabolic process;GO:0006032//chitin catabolic process;GO:0008152//metabolic process	--
ENSMUSG00000030954	Gp2	0.835	343.42	8.68398	9.30235e-07	0.000151031	glycoprotein 2 (zymogen granule membrane) [Source:MGI Symbol;Acc:MGI:1914383]	-	-	-	-	GO:0005576//extracellular region;GO:0005615//extracellular space;GO:0005768//endosome;GO:0005886//plasma membrane;GO:0009897//external side of plasma membrane;GO:0009986//cell surface;GO:0016020//membrane;GO:0016324//apical plasma membrane;GO:0031410//cytoplasmic vesicle;GO:0042589//zymogen granule membrane;GO:0045121//membrane raft	GO:0003823//antigen binding;GO:0005201//extracellular matrix structural constituent;GO:0051537//2 iron, 2 sulfur cluster binding	GO:0002376//immune system process;GO:0002412//antigen transcytosis by M cells in mucosal-associated lymphoid tissue;GO:0045087//innate immune response;GO:0051649//establishment of localization in cell;GO:1990266//neutrophil migration	--
ENSMUSG00000084174	Sycn	2.337	867.578	8.53619	1.06274e-06	0.000170975	syncollin [Source:MGI Symbol;Acc:MGI:1915666]	-	-	-	-	GO:0016020//membrane;GO:0030667//secretory granule membrane;GO:0031410//cytoplasmic vesicle	-	GO:0006887//exocytosis	--
ENSMUSG00000028148	Them5	0.001	0.36	8.49185	0.000757662	0.0242465	thioesterase superfamily member 5 [Source:MGI Symbol;Acc:MGI:1913448]	Metabolism	Lipid metabolism	ko00062//Fatty acid elongation	K22554	GO:0005739//mitochondrion;GO:0005759//mitochondrial matrix	GO:0016290//palmitoyl-CoA hydrolase activity;GO:0016787//hydrolase activity;GO:0102991//myristoyl-CoA hydrolase activity	GO:0006629//lipid metabolic process;GO:0006631//fatty acid metabolic process;GO:0035336//long-chain fatty-acyl-CoA metabolic process;GO:0035965//cardiolipin acyl-chain remodeling	--
ENSMUSG00000061517	Sox21	0.001	0.218333	7.77039	0.000124909	0.00708647	SRY (sex determining region Y)-box 21 [Source:MGI Symbol;Acc:MGI:2654070]	-	-	-	-	GO:0005634//nucleus	GO:0000978//RNA polymerase II cis-regulatory region sequence-specific DNA binding;GO:0000981//DNA-binding transcription factor activity, RNA polymerase II-specific;GO:0001228//DNA-binding transcription activator activity, RNA polymerase II-specific;GO:0003677//DNA binding;GO:0003700//DNA-binding transcription factor activity	GO:0001942//hair follicle development;GO:0006355//regulation of transcription, DNA-templated;GO:0009653//anatomical structure morphogenesis;GO:0030154//cell differentiation;GO:0042633//hair cycle;GO:0043588//skin development;GO:0045944//positive regulation of transcription by RNA polymerase II;GO:0048863//stem cell differentiation	HMG
ENSMUSG00000027376	Prom2	0.00333333	0.553333	7.37504	0.000776697	0.0247216	prominin 2 [Source:MGI Symbol;Acc:MGI:2138997]	-	-	-	-	GO:0005886//plasma membrane;GO:0005902//microvillus;GO:0005929//cilium;GO:0009986//cell surface;GO:0016020//membrane;GO:0016021//integral component of membrane;GO:0016323//basolateral plasma membrane;GO:0016324//apical plasma membrane;GO:0031410//cytoplasmic vesicle;GO:0031528//microvillus membrane;GO:0042995//cell projection;GO:0044393//microspike;GO:0045121//membrane raft;GO:0060170//ciliary me…	GO:0015485//cholesterol binding	GO:0001934//positive regulation of protein phosphorylation;GO:0031346//positive regulation of cell projection organization;GO:0043087//regulation of GTPase activity;GO:0048550//negative regulation of pinocytosis;GO:2001287//negative regulation of caveolin-mediated endocytosis	--
ENSMUSG00000031170	Slc38a5	0.022	2.31533	6.71757	0.000168908	0.00871477	solute carrier family 38, member 5 [Source:MGI Symbol;Acc:MGI:2148066]	Organismal Systems	Nervous system	ko04727//GABAergic synapse	K14992	GO:0005886//plasma membrane;GO:0016020//membrane	GO:0005290//L-histidine transmembrane transporter activity;GO:0015171//amino acid transmembrane transporter activity;GO:0015175//neutral amino acid transmembrane transporter activity;GO:0015179//L-amino acid transmembrane transporter activity;GO:0015182//L-asparagine transmembrane transporter activity;GO:0015186//L-glutamine transmembrane transporter activity;GO:0015187//glycine transmembrane tra…	GO:0003333//amino acid transmembrane transport;GO:0006867//asparagine transport;GO:0006868//glutamine transport;GO:0015804//neutral amino acid transport;GO:0015816//glycine transport;GO:0015825//L-serine transport;GO:0032329//serine transport;GO:0032973//amino acid export across plasma membrane;GO:0035725//sodium ion transmembrane transport;GO:0089709//L-histidine transmembrane transport;GO:00897…	--
ENSMUSG00000029193	Cckar	0.146333	14.1583	6.59625	2.39226e-05	0.00212743	cholecystokinin A receptor [Source:MGI Symbol;Acc:MGI:99478]	Environmental Information Processing;Environmental Information Processing;Organismal Systems;Organismal Systems	Signaling molecules and interaction;Signal transduction;Digestive system;Endocrine system	ko04080//Neuroactive ligand-receptor interaction;ko04020//Calcium signaling pathway;ko04972//Pancreatic secretion;ko04911//Insulin secretion	K04194;K04194;K04194;K04194	GO:0005654//nucleoplasm;GO:0005737//cytoplasm;GO:0005764//lysosome;GO:0005768//endosome;GO:0005783//endoplasmic reticulum;GO:0005829//cytosol;GO:0005886//plasma membrane;GO:0016020//membrane;GO:0016021//integral component of membrane;GO:0043195//terminal bouton	GO:0004930//G protein-coupled receptor activity;GO:0004951//cholecystokinin receptor activity;GO:0015054//gastrin receptor activity;GO:0017046//peptide hormone binding	GO:0001659//temperature homeostasis;GO:0001696//gastric acid secretion;GO:0001764//neuron migration;GO:0002023//reduction of food intake in response to dietary excess;GO:0007165//signal transduction;GO:0007186//G protein-coupled receptor signaling pathway;GO:0007204//positive regulation of cytosolic calcium ion concentration;GO:0007409//axonogenesis;GO:0007631//feeding behavior;GO:0009408//respon…	--
ENSMUSG00000039238	Zfp750	0.017	1.42767	6.39198	9.04869e-11	3.63942e-08	zinc finger protein 750 [Source:MGI Symbol;Acc:MGI:2442210]	-	-	-	-	GO:0005634//nucleus	GO:0000978//RNA polymerase II cis-regulatory region sequence-specific DNA binding;GO:0001227//DNA-binding transcription repressor activity, RNA polymerase II-specific;GO:0001228//DNA-binding transcription activator activity, RNA polymerase II-specific;GO:0046872//metal ion binding;GO:1990841//promoter-specific chromatin binding	GO:0000122//negative regulation of transcription by RNA polymerase II;GO:0008544//epidermis development;GO:0010719//negative regulation of epithelial to mesenchymal transition;GO:0030154//cell differentiation;GO:0045944//positive regulation of transcription by RNA polymerase II	Others
ENSMUSG00000005355	Casp14	0.025	1.97633	6.30475	6.20406e-13	5.22825e-10	caspase 14 [Source:MGI Symbol;Acc:MGI:1335092]	-	-	-	-	GO:0001533//cornified envelope;GO:0005634//nucleus;GO:0005654//nucleoplasm;GO:0005737//cytoplasm;GO:0005739//mitochondrion;GO:0005829//cytosol;GO:0045095//keratin filament	GO:0004197//cysteine-type endopeptidase activity;GO:0008233//peptidase activity;GO:0008234//cysteine-type peptidase activity;GO:0016787//hydrolase activity;GO:0097200//cysteine-type endopeptidase activity involved in execution phase of apoptosis	GO:0006508//proteolysis;GO:0030154//cell differentiation;GO:0070268//cornification;GO:0097194//execution phase of apoptosis	--
ENSMUSG00000042784	Muc1	0.0993333	6.89767	6.11769	2.99761e-05	0.00255042	mucin 1, transmembrane [Source:MGI Symbol;Acc:MGI:97231]	-	-	-	-	GO:0016020//membrane	-	-	--
ENSMUSG00000061527	Krt5	0.00633333	0.436333	6.10632	0.000342346	0.0146173	keratin 5 [Source:MGI Symbol;Acc:MGI:96702]	-	-	-	-	GO:0001533//cornified envelope;GO:0005737//cytoplasm;GO:0005882//intermediate filament;GO:0005886//plasma membrane;GO:0045095//keratin filament	GO:0005515//protein binding;GO:0030280//structural constituent of skin epidermis;GO:0097110//scaffold protein binding	GO:0009612//response to mechanical stimulus;GO:0030334//regulation of cell migration;GO:0031424//keratinization;GO:0032880//regulation of protein localization;GO:0045107//intermediate filament polymerization;GO:0045109//intermediate filament organization	--
ENSMUSG00000024912	Fosl1	0.024	1.589	6.04894	1.87908e-07	3.6543e-05	fos-like antigen 1 [Source:MGI Symbol;Acc:MGI:107179]	Human Diseases;Environmental Information Processing;Organismal Systems;Organismal Systems	Infectious disease: viral;Signal transduction;Development and regeneration;Immune system	ko05166//Human T-cell leukemia virus 1 infection;ko04310//Wnt signaling pathway;ko04380//Osteoclast differentiation;ko04657//IL-17 signaling pathway	K04502;K04502;K04502;K04502	GO:0005634//nucleus;GO:0005654//nucleoplasm;GO:0005829//cytosol;GO:0042734//presynaptic membrane;GO:0043005//neuron projection;GO:0043231//intracellular membrane-bounded organelle;GO:0090575//RNA polymerase II transcription regulator complex	GO:0000977//RNA polymerase II transcription regulatory region sequence-specific DNA binding;GO:0000978//RNA polymerase II cis-regulatory region sequence-specific DNA binding;GO:0000981//DNA-binding transcription factor activity, RNA polymerase II-specific;GO:0001228//DNA-binding transcription activator activity, RNA polymerase II-specific;GO:0003677//DNA binding;GO:0003700//DNA-binding transcript…	GO:0001701//in utero embryonic development;GO:0006355//regulation of transcription, DNA-templated;GO:0006357//regulation of transcription by RNA polymerase II;GO:0007296//vitellogenesis;GO:0007565//female pregnancy;GO:0007612//learning;GO:0008285//negative regulation of cell population proliferation;GO:0009410//response to xenobiotic stimulus;GO:0009612//response to mechanical stimulus;GO:0009629…	TF_bZIP
ENSMUSG00000041309	Nkx6-2	0.011	0.722667	6.03775	0.000283547	0.0127036	NK6 homeobox 2 [Source:MGI Symbol;Acc:MGI:1352738]	-	-	-	-	GO:0005634//nucleus	GO:0000978//RNA polymerase II cis-regulatory region sequence-specific DNA binding;GO:0000981//DNA-binding transcription factor activity, RNA polymerase II-specific;GO:0001227//DNA-binding transcription repressor activity, RNA polymerase II-specific;GO:0003677//DNA binding;GO:0003700//DNA-binding transcription factor activity;GO:0043565//sequence-specific DNA binding;GO:1990837//sequence-specific …	GO:0000122//negative regulation of transcription by RNA polymerase II;GO:0003310//pancreatic A cell differentiation;GO:0006355//regulation of transcription, DNA-templated;GO:0006357//regulation of transcription by RNA polymerase II;GO:0010454//negative regulation of cell fate commitment;GO:0010455//positive regulation of cell fate commitment;GO:0022010//central nervous system myelination;GO:00301…	Homeobox
ENSMUSG00000024184	Pdia2	1.91633	121.755	5.98948	3.95634e-05	0.00316812	protein disulfide isomerase associated 2 [Source:MGI Symbol;Acc:MGI:1916441]	-	-	-	-	GO:0005783//endoplasmic reticulum;GO:0005788//endoplasmic reticulum lumen	GO:0003756//protein disulfide isomerase activity;GO:0005496//steroid binding;GO:0008289//lipid binding;GO:0015035//protein-disulfide reductase activity;GO:0016853//isomerase activity	GO:0006457//protein folding;GO:0034976//response to endoplasmic reticulum stress	--
ENSMUSG00000068341	Reg3d	0.764	46.835	5.93787	0.000474128	0.0179428	regenerating islet-derived 3 delta [Source:MGI Symbol;Acc:MGI:1353426]	-	-	-	-	GO:0005615//extracellular space	GO:0030246//carbohydrate binding;GO:0038023//signaling receptor activity;GO:0042834//peptidoglycan binding;GO:0070492//oligosaccharide binding	GO:0008284//positive regulation of cell population proliferation;GO:0043434//response to peptide hormone;GO:0044278//cell wall disruption in other organism;GO:0061844//antimicrobial humoral immune response mediated by antimicrobial peptide	--
ENSMUSG00000056071	S100a9	0.081	4.29667	5.72915	2.84138e-05	0.00245288	S100 calcium binding protein A9 (calgranulin B) [Source:MGI Symbol;Acc:MGI:1338947]	Organismal Systems	Immune system	ko04657//IL-17 signaling pathway	K21128	GO:0001533//cornified envelope;GO:0005576//extracellular region;GO:0005615//extracellular space;GO:0005634//nucleus;GO:0005654//nucleoplasm;GO:0005737//cytoplasm;GO:0005829//cytosol;GO:0005856//cytoskeleton;GO:0005886//plasma membrane;GO:0016020//membrane;GO:0030054//cell junction	GO:0005509//calcium ion binding;GO:0016209//antioxidant activity;GO:0046872//metal ion binding;GO:0048306//calcium-dependent protein binding	GO:0002376//immune system process;GO:0002523//leukocyte migration involved in inflammatory response;GO:0002544//chronic inflammatory response;GO:0002790//peptide secretion;GO:0002793//positive regulation of peptide secretion;GO:0006417//regulation of translation;GO:0006914//autophagy;GO:0006915//apoptotic process;GO:0006919//activation of cysteine-type endopeptidase activity involved in apoptotic…	--
ENSMUSG00000067750	Khdc1a	0.007	0.361	5.6885	0.00021333	0.010351	KH domain containing 1A [Source:MGI Symbol;Acc:MGI:2676610]	-	-	-	-	GO:0005737//cytoplasm	GO:0003723//RNA binding;GO:0005515//protein binding;GO:0008266//poly(U) RNA binding;GO:0042802//identical protein binding	GO:0006915//apoptotic process;GO:0006919//activation of cysteine-type endopeptidase activity involved in apoptotic process	--
ENSMUSG00000054146	Krt15	0.130667	6.12033	5.54965	9.45015e-21	2.38913e-17	keratin 15 [Source:MGI Symbol;Acc:MGI:96689]	Human Diseases;Organismal Systems	Infectious disease: bacterial;Endocrine system	ko05150//Staphylococcus aureus infection;ko04915//Estrogen signaling pathway	K07604;K07604	GO:0005882//intermediate filament	GO:0005198//structural molecule activity;GO:0097110//scaffold protein binding	-	--
ENSMUSG00000026700	Tnfsf4	0.00766667	0.325	5.4057	0.000904644	0.0275302	tumor necrosis factor (ligand) superfamily, member 4 [Source:MGI Symbol;Acc:MGI:104511]	Environmental Information Processing	Signaling molecules and interaction	ko04060//Cytokine-cytokine receptor interaction	K05469	GO:0005615//extracellular space;GO:0009986//cell surface;GO:0016020//membrane	GO:0005125//cytokine activity;GO:0005164//tumor necrosis factor receptor binding;GO:0005515//protein binding;GO:0032813//tumor necrosis factor receptor superfamily binding	GO:0001568//blood vessel development;GO:0001818//negative regulation of cytokine production;GO:0001819//positive regulation of cytokine production;GO:0002215//defense response to nematode;GO:0002526//acute inflammatory response;GO:0002639//positive regulation of immunoglobulin production;GO:0002699//positive regulation of immune effector process;GO:0002726//positive regulation of T cell cytokine …	--
ENSMUSG00000035896	Rnase1	39.896	1672.84	5.38991	6.35612e-05	0.00457565	ribonuclease, RNase A family, 1 (pancreatic) [Source:MGI Symbol;Acc:MGI:97919]	-	-	-	-	-	GO:0003676//nucleic acid binding;GO:0004518//nuclease activity;GO:0004519//endonuclease activity;GO:0004540//ribonuclease activity;GO:0016787//hydrolase activity	GO:0090501//RNA phosphodiester bond hydrolysis	--
ENSMUSG00000021509	Slc25a48	0.0333333	1.08267	5.02148	7.47096e-08	1.73965e-05	solute carrier family 25, member 48 [Source:MGI Symbol;Acc:MGI:2145373]	-	-	-	-	GO:0005739//mitochondrion;GO:0005743//mitochondrial inner membrane;GO:0016020//membrane	GO:0022857//transmembrane transporter activity	GO:0055085//transmembrane transport	--
ENSMUSG00000038295	Atg9b	0.089	2.434	4.77338	1.42934e-13	1.45925e-10	autophagy related 9B [Source:MGI Symbol;Acc:MGI:2685420]	Cellular Processes;Cellular Processes;Cellular Processes	Transport and catabolism;Transport and catabolism;Transport and catabolism	ko04140//Autophagy - animal;ko04137//Mitophagy - animal;ko04136//Autophagy - other	K17907;K17907;K17907	GO:0000139//Golgi membrane;GO:0000407//phagophore assembly site;GO:0005737//cytoplasm;GO:0005776//autophagosome;GO:0005789//endoplasmic reticulum membrane;GO:0005802//trans-Golgi network;GO:0016020//membrane;GO:0034045//phagophore assembly site membrane;GO:0055038//recycling endosome membrane	GO:0003674//molecular_function;GO:0017128//phospholipid scramblase activity	GO:0000045//autophagosome assembly;GO:0000422//autophagy of mitochondrion;GO:0006869//lipid transport;GO:0006914//autophagy;GO:0010940//positive regulation of necrotic cell death;GO:0017121//plasma membrane phospholipid scrambling;GO:0034497//protein localization to phagophore assembly site;GO:0044805//late nucleophagy;GO:0060349//bone morphogenesis	--
ENSMUSG00000068349	Gml	0.137333	3.668	4.73924	1.52285e-07	3.20831e-05	glycosylphosphatidylinositol anchored molecule like [Source:MGI Symbol;Acc:MGI:3644767]	-	-	-	-	GO:0005575//cellular_component	GO:0003674//molecular_function	GO:0008150//biological_process	--
ENSMUSG00000002769	Gnmt	0.203667	4.816	4.56355	0.000726381	0.0235005	glycine N-methyltransferase [Source:MGI Symbol;Acc:MGI:1202304]	Metabolism;Metabolism	Global and overview maps;Amino acid metabolism	ko01100//Metabolic pathways;ko00260//Glycine, serine and threonine metabolism	K00552;K00552	GO:0005634//nucleus;GO:0005737//cytoplasm;GO:0005829//cytosol;GO:0034708//methyltransferase complex	GO:0005542//folic acid binding;GO:0008168//methyltransferase activity;GO:0008757//S-adenosylmethionine-dependent methyltransferase activity;GO:0016594//glycine binding;GO:0016740//transferase activity;GO:0017174//glycine N-methyltransferase activity;GO:0042802//identical protein binding;GO:1904047//S-adenosyl-L-methionine binding	GO:0005977//glycogen metabolic process;GO:0006111//regulation of gluconeogenesis;GO:0006544//glycine metabolic process;GO:0006555//methionine metabolic process;GO:0006730//one-carbon metabolic process;GO:0032259//methylation;GO:0046498//S-adenosylhomocysteine metabolic process;GO:0046500//S-adenosylmethionine metabolic process;GO:0051289//protein homotetramerization;GO:0071704//organic substance …	--
ENSMUSG00000074796	Slc4a11	0.152333	3.501	4.52246	1.82408e-05	0.00174491	solute carrier family 4, sodium bicarbonate transporter-like, member 11 [Source:MGI Symbol;Acc:MGI:2138987]	-	-	-	-	GO:0005886//plasma membrane;GO:0012506//vesicle membrane;GO:0016020//membrane;GO:0016021//integral component of membrane;GO:0016323//basolateral plasma membrane;GO:0016324//apical plasma membrane	GO:0005272//sodium channel activity;GO:0005372//water transmembrane transporter activity;GO:0005452//inorganic anion exchanger activity;GO:0015078//proton transmembrane transporter activity;GO:0015106//bicarbonate transmembrane transporter activity;GO:0015252//proton channel activity;GO:0015293//symporter activity;GO:0022857//transmembrane transporter activity;GO:0046715//active borate transmembr…	GO:0006811//ion transport;GO:0006814//sodium ion transport;GO:0006820//anion transport;GO:0006833//water transport;GO:0015701//bicarbonate transport;GO:0030003//cellular cation homeostasis;GO:0034599//cellular response to oxidative stress;GO:0035445//borate transmembrane transport;GO:0035725//sodium ion transmembrane transport;GO:0042044//fluid transport;GO:0046713//borate transport;GO:0050801//i…	--
ENSMUSG00000035373	Ccl7	0.246	5.562	4.49887	4.85715e-06	0.000605331	chemokine (C-C motif) ligand 7 [Source:MGI Symbol;Acc:MGI:99512]	Environmental Information Processing;Organismal Systems;Organismal Systems;Environmental Information Processing	Signaling molecules and interaction;Immune system;Immune system;Signaling molecules and interaction	ko04060//Cytokine-cytokine receptor interaction;ko04062//Chemokine signaling pathway;ko04657//IL-17 signaling pathway;ko04061//Viral protein interaction with cytokine and cytokine receptor	K05509;K05509;K05509;K05509	GO:0005576//extracellular region;GO:0005615//extracellular space	GO:0005125//cytokine activity;GO:0008009//chemokine activity;GO:0008201//heparin binding;GO:0031726//CCR1 chemokine receptor binding;GO:0031727//CCR2 chemokine receptor binding;GO:0048020//CCR chemokine receptor binding	GO:0002548//monocyte chemotaxis;GO:0006935//chemotaxis;GO:0006954//inflammatory response;GO:0006955//immune response;GO:0007010//cytoskeleton organization;GO:0007165//signal transduction;GO:0007186//G protein-coupled receptor signaling pathway;GO:0008360//regulation of cell shape;GO:0010332//response to gamma radiation;GO:0030335//positive regulation of cell migration;GO:0030593//neutrophil chemo…	--
ENSMUSG00000017724	Etv4	0.233	4.96233	4.41262	7.4222e-25	3.28377e-21	ets variant 4 [Source:MGI Symbol;Acc:MGI:99423]	Human Diseases	Cancer: overview	ko05202//Transcriptional misregulation in cancer	K15592	GO:0005634//nucleus;GO:0005694//chromosome;GO:0005730//nucleolus	GO:0000978//RNA polymerase II cis-regulatory region sequence-specific DNA binding;GO:0000981//DNA-binding transcription factor activity, RNA polymerase II-specific;GO:0001228//DNA-binding transcription activator activity, RNA polymerase II-specific;GO:0003677//DNA binding;GO:0003700//DNA-binding transcription factor activity;GO:0043565//sequence-specific DNA binding;GO:1990837//sequence-specific …	GO:0006355//regulation of transcription, DNA-templated;GO:0006357//regulation of transcription by RNA polymerase II;GO:0006366//transcription by RNA polymerase II;GO:0008045//motor neuron axon guidance;GO:0010628//positive regulation of gene expression;GO:0030154//cell differentiation;GO:0033600//negative regulation of mammary gland epithelial cell proliferation;GO:0045618//positive regulation of…	ETS
ENSMUSG00000046480	Scn4b	0.0196667	0.383333	4.28478	1.36363e-05	0.0013634	sodium channel, type IV, beta [Source:MGI Symbol;Acc:MGI:2687406]	Organismal Systems	Circulatory system	ko04261//Adrenergic signaling in cardiomyocytes	K04848	GO:0001518//voltage-gated sodium channel complex;GO:0005886//plasma membrane;GO:0014704//intercalated disc;GO:0016020//membrane	GO:0005244//voltage-gated ion channel activity;GO:0005248//voltage-gated sodium channel activity;GO:0005272//sodium channel activity;GO:0017080//sodium channel regulator activity;GO:0044325//transmembrane transporter binding;GO:0086006//voltage-gated sodium channel activity involved in cardiac muscle cell action potential	GO:0006811//ion transport;GO:0006814//sodium ion transport;GO:0010765//positive regulation of sodium ion transport;GO:0034765//regulation of ion transmembrane transport;GO:0035725//sodium ion transmembrane transport;GO:0051649//establishment of localization in cell;GO:0060048//cardiac muscle contraction;GO:0060307//regulation of ventricular cardiac muscle cell membrane repolarization;GO:0086002//…	--
ENSMUSG00000010064	Slc38a3	0.145333	2.776	4.25557	1.43281e-07	3.05498e-05	solute carrier family 38, member 3 [Source:MGI Symbol;Acc:MGI:1923507]	Organismal Systems;Organismal Systems;Organismal Systems	Nervous system;Nervous system;Excretory system	ko04724//Glutamatergic synapse;ko04727//GABAergic synapse;ko04964//Proximal tubule bicarbonate reclamation	K13576;K13576;K13576	GO:0005886//plasma membrane;GO:0016020//membrane;GO:0016323//basolateral plasma membrane;GO:0016324//apical plasma membrane	GO:0005290//L-histidine transmembrane transporter activity;GO:0005295//neutral amino acid:sodium symporter activity;GO:0015179//L-amino acid transmembrane transporter activity;GO:0015180//L-alanine transmembrane transporter activity;GO:0015182//L-asparagine transmembrane transporter activity;GO:0015186//L-glutamine transmembrane transporter activity;GO:0015293//symporter activity;GO:0015297//anti…	GO:0003333//amino acid transmembrane transport;GO:0006811//ion transport;GO:0006814//sodium ion transport;GO:0006865//amino acid transport;GO:0006867//asparagine transport;GO:0006868//glutamine transport;GO:0007420//brain development;GO:0007565//female pregnancy;GO:0010585//glutamine secretion;GO:0015808//L-alanine transport;GO:0015817//histidine transport;GO:0051365//cellular response to potassi…	--
ENSMUSG00000037855	Zfp365	0.0653333	1.191	4.18821	7.70769e-12	4.13343e-09	zinc finger protein 365 [Source:MGI Symbol;Acc:MGI:2143676]	-	-	-	-	GO:0005737//cytoplasm;GO:0005813//centrosome;GO:0005815//microtubule organizing center;GO:0005856//cytoskeleton	GO:0042802//identical protein binding;GO:0042803//protein homodimerization activity;GO:0046872//metal ion binding	GO:0000281//mitotic cytokinesis;GO:0000723//telomere maintenance;GO:0007399//nervous system development;GO:0010569//regulation of double-strand break repair via homologous recombination;GO:0010975//regulation of neuron projection development;GO:0010977//negative regulation of neuron projection development;GO:0021687//cerebellar molecular layer morphogenesis;GO:0033566//gamma-tubulin complex local…	--
ENSMUSG00000038732	Mboat1	0.487333	8.74733	4.16586	2.23258e-38	1.9755e-34	membrane bound O-acyltransferase domain containing 1 [Source:MGI Symbol;Acc:MGI:2387184]	Metabolism;Metabolism;Metabolism	Global and overview maps;Lipid metabolism;Lipid metabolism	ko01100//Metabolic pathways;ko00564//Glycerophospholipid metabolism;ko00561//Glycerolipid metabolism	K13517;K13517;K13517	GO:0005783//endoplasmic reticulum;GO:0005789//endoplasmic reticulum membrane;GO:0016020//membrane	GO:0016740//transferase activity;GO:0016746//acyltransferase activity;GO:0047184//1-acylglycerophosphocholine O-acyltransferase activity;GO:0106262//1-acylglycerophosphoethanolamine O-acyltransferase activity;GO:0106263//1-acylglycerophosphoserine O-acyltransferase activity	GO:0006629//lipid metabolic process;GO:0006644//phospholipid metabolic process;GO:0008654//phospholipid biosynthetic process;GO:0010975//regulation of neuron projection development;GO:0030258//lipid modification;GO:0036150//phosphatidylserine acyl-chain remodeling;GO:0036152//phosphatidylethanolamine acyl-chain remodeling	--
ENSMUSG00000031382	Asb11	0.078	1.38967	4.15512	0.00036185	0.0151746	ankyrin repeat and SOCS box-containing 11 [Source:MGI Symbol;Acc:MGI:1916104]	-	-	-	-	GO:0005783//endoplasmic reticulum	GO:0003674//molecular_function;GO:0005515//protein binding	GO:0016567//protein ubiquitination;GO:0035556//intracellular signal transduction;GO:0045732//positive regulation of protein catabolic process	--
ENSMUSG00000021950	Anxa8	0.398667	7.01533	4.13726	0.000404113	0.0161435	annexin A8 [Source:MGI Symbol;Acc:MGI:1201374]	-	-	-	-	GO:0005737//cytoplasm;GO:0005829//cytosol;GO:0005886//plasma membrane;GO:0031902//late endosome membrane	GO:0005509//calcium ion binding;GO:0005544//calcium-dependent phospholipid binding;GO:0005546//phosphatidylinositol-4,5-bisphosphate binding;GO:0005547//phosphatidylinositol-3,4,5-trisphosphate binding;GO:0043325//phosphatidylinositol-3,4-bisphosphate binding;GO:0046872//metal ion binding;GO:0051015//actin filament binding	GO:0007032//endosome organization;GO:0007596//blood coagulation;GO:0007599//hemostasis;GO:0016197//endosomal transport;GO:1900004//negative regulation of serine-type endopeptidase activity;GO:1900138//negative regulation of phospholipase A2 activity	--
ENSMUSG00000024225	Clps	101.344	1693.04	4.06229	0.000323626	0.0139688	colipase, pancreatic [Source:MGI Symbol;Acc:MGI:88421]	Organismal Systems	Digestive system	ko04975//Fat digestion and absorption	K14460	GO:0005576//extracellular region	GO:0008047//enzyme activator activity	GO:0006629//lipid metabolic process;GO:0007586//digestion;GO:0009617//response to bacterium;GO:0016042//lipid catabolic process;GO:0032094//response to food;GO:0043085//positive regulation of catalytic activity	--
ENSMUSG00000040026	Saa3	0.731667	11.798	4.01121	1.16887e-05	0.00121679	serum amyloid A 3 [Source:MGI Symbol;Acc:MGI:98223]	-	-	-	-	GO:0005576//extracellular region;GO:0005615//extracellular space;GO:0034364//high-density lipoprotein particle	GO:0035662//Toll-like receptor 4 binding;GO:0042056//chemoattractant activity	GO:0006953//acute-phase response;GO:0007252//I-kappaB phosphorylation;GO:0009617//response to bacterium;GO:0035634//response to stilbenoid;GO:0050918//positive chemotaxis;GO:0060326//cell chemotaxis;GO:0071347//cellular response to interleukin-1	--
ENSMUSG00000024863	Mbl2	4.74933	76.554	4.01068	0.00229861	0.0468925	mannose-binding lectin (protein C) 2 [Source:MGI Symbol;Acc:MGI:96924]	Human Diseases;Cellular Processes;Human Diseases;Organismal Systems	Infectious disease: viral;Transport and catabolism;Infectious disease: bacterial;Immune system	ko05171//Coronavirus disease - COVID-19;ko04145//Phagosome;ko05150//Staphylococcus aureus infection;ko04610//Complement and coagulation cascades	K03991;K03991;K03991;K03991	GO:0005576//extracellular region;GO:0005581//collagen trimer;GO:0005615//extracellular space;GO:0032991//protein-containing complex;GO:0062023//collagen-containing extracellular matrix;GO:1905370//serine-type endopeptidase complex	GO:0002020//protease binding;GO:0005102//signaling receptor binding;GO:0005509//calcium ion binding;GO:0005534//galactose binding;GO:0005537//mannose binding;GO:0030246//carbohydrate binding;GO:0042802//identical protein binding;GO:0043621//protein self-association;GO:0048306//calcium-dependent protein binding;GO:0070273//phosphatidylinositol-4-phosphate binding	GO:0001867//complement activation, lectin pathway;GO:0002376//immune system process;GO:0002752//cell surface pattern recognition receptor signaling pathway;GO:0006508//proteolysis;GO:0006958//complement activation, classical pathway;GO:0010954//positive regulation of protein processing;GO:0045087//innate immune response;GO:0045917//positive regulation of complement activation;GO:0048525//negative…	--
ENSMUSG00000020256	Aldh1l2	0.128333	1.99933	3.96155	2.67364e-10	9.46307e-08	aldehyde dehydrogenase 1 family, member L2 [Source:MGI Symbol;Acc:MGI:2444680]	Metabolism;Metabolism	Global and overview maps;Metabolism of cofactors and vitamins	ko01100//Metabolic pathways;ko00670//One carbon pool by folate	K00289;K00289	GO:0005654//nucleoplasm;GO:0005737//cytoplasm;GO:0005739//mitochondrion	GO:0003824//catalytic activity;GO:0004029//aldehyde dehydrogenase (NAD+) activity;GO:0016155//formyltetrahydrofolate dehydrogenase activity;GO:0016491//oxidoreductase activity;GO:0016620//oxidoreductase activity, acting on the aldehyde or oxo group of donors, NAD or NADP as acceptor;GO:0016742//hydroxymethyl-, formyl- and related transferase activity	GO:0006635//fatty acid beta-oxidation;GO:0006730//one-carbon metabolic process;GO:0006740//NADPH regeneration;GO:0009058//biosynthetic process;GO:0009258//10-formyltetrahydrofolate catabolic process;GO:0044238//primary metabolic process;GO:0046655//folic acid metabolic process	--
ENSMUSG00000037188	Grhl3	0.049	0.735333	3.90754	3.74919e-06	0.000491478	grainyhead like transcription factor 3 [Source:MGI Symbol;Acc:MGI:2655333]	-	-	-	-	GO:0005634//nucleus;GO:0005654//nucleoplasm	GO:0000978//RNA polymerase II cis-regulatory region sequence-specific DNA binding;GO:0000981//DNA-binding transcription factor activity, RNA polymerase II-specific;GO:0001228//DNA-binding transcription activator activity, RNA polymerase II-specific;GO:0003677//DNA binding;GO:0003700//DNA-binding transcription factor activity;GO:0005515//protein binding;GO:0031490//chromatin DNA binding;GO:0043565…	GO:0001736//establishment of planar polarity;GO:0001843//neural tube closure;GO:0006357//regulation of transcription by RNA polymerase II;GO:0006366//transcription by RNA polymerase II;GO:0007389//pattern specification process;GO:0007398//ectoderm development;GO:0007417//central nervous system development;GO:0008544//epidermis development;GO:0010467//gene expression;GO:0010628//positive regulatio…	CP2
ENSMUSG00000032496	Ltf	0.349667	5.19133	3.89205	0.000165431	0.00861067	lactotransferrin [Source:MGI Symbol;Acc:MGI:96837]	-	-	-	-	GO:0005576//extracellular region;GO:0005615//extracellular space;GO:0005737//cytoplasm;GO:0005769//early endosome;GO:0005886//plasma membrane;GO:0009986//cell surface;GO:0030141//secretory granule;GO:0032991//protein-containing complex;GO:0042581//specific granule;GO:0055037//recycling endosome	GO:0001530//lipopolysaccharide binding;GO:0004252//serine-type endopeptidase activity;GO:0004869//cysteine-type endopeptidase inhibitor activity;GO:0005506//iron ion binding;GO:0008201//heparin binding;GO:0008233//peptidase activity;GO:0008236//serine-type peptidase activity;GO:0016787//hydrolase activity;GO:0043539//protein serine/threonine kinase activator activity;GO:0046872//metal ion binding	GO:0001503//ossification;GO:0001817//regulation of cytokine production;GO:0002227//innate immune response in mucosa;GO:0002376//immune system process;GO:0006508//proteolysis;GO:0006811//ion transport;GO:0006826//iron ion transport;GO:0019731//antibacterial humoral response;GO:0019732//antifungal humoral response;GO:0031640//killing of cells of other organism;GO:0031665//negative regulation of lip…	Others
ENSMUSG00000001131	Timp1	0.219	3.135	3.83946	9.3001e-06	0.00102865	tissue inhibitor of metalloproteinase 1 [Source:MGI Symbol;Acc:MGI:98752]	Environmental Information Processing	Signal transduction	ko04066//HIF-1 signaling pathway	K16451	GO:0005576//extracellular region;GO:0005604//basement membrane;GO:0005615//extracellular space;GO:0031012//extracellular matrix	GO:0002020//protease binding;GO:0004857//enzyme inhibitor activity;GO:0005125//cytokine activity;GO:0005515//protein binding;GO:0008083//growth factor activity;GO:0008191//metalloendopeptidase inhibitor activity;GO:0008270//zinc ion binding;GO:0030414//peptidase inhibitor activity;GO:0046872//metal ion binding	GO:0001775//cell activation;GO:0002248//connective tissue replacement involved in inflammatory response wound healing;GO:0007165//signal transduction;GO:0007568//aging;GO:0008284//positive regulation of cell population proliferation;GO:0009725//response to hormone;GO:0010033//response to organic substance;GO:0010466//negative regulation of peptidase activity;GO:0010951//negative regulation of end…	--
ENSMUSG00000041886	Macc1	0.0246667	0.352333	3.83631	7.81782e-05	0.00504934	metastasis associated in colon cancer 1 [Source:MGI Symbol;Acc:MGI:2685113]	-	-	-	-	GO:0005737//cytoplasm;GO:0005739//mitochondrion	GO:0005515//protein binding	GO:0045944//positive regulation of transcription by RNA polymerase II	--
ENSMUSG00000068600	Gml2	0.09	1.281	3.8312	0.00100217	0.0292692	glycosylphosphatidylinositol anchored molecule like 2 [Source:MGI Symbol;Acc:MGI:1341831]	-	-	-	-	GO:0005575//cellular_component	GO:0003674//molecular_function	GO:0008150//biological_process	--
ENSMUSG00000022037	Clu	7.86167	110.92	3.81854	2.33837e-05	0.00209001	clusterin [Source:MGI Symbol;Acc:MGI:88423]	Organismal Systems	Immune system	ko04610//Complement and coagulation cascades	K17252	GO:0005576//extracellular region;GO:0005615//extracellular space;GO:0005634//nucleus;GO:0005737//cytoplasm;GO:0005739//mitochondrion;GO:0005743//mitochondrial inner membrane;GO:0005783//endoplasmic reticulum;GO:0005829//cytosol;GO:0005856//cytoskeleton;GO:0009986//cell surface;GO:0016020//membrane;GO:0016235//aggresome;GO:0030426//growth cone;GO:0031410//cytoplasmic vesicle;GO:0031966//mitochondr…	GO:0001540//amyloid-beta binding;GO:0005102//signaling receptor binding;GO:0005515//protein binding;GO:0031625//ubiquitin protein ligase binding;GO:0044877//protein-containing complex binding;GO:0047485//protein N-terminus binding;GO:0048156//tau protein binding;GO:0050750//low-density lipoprotein particle receptor binding;GO:0051082//unfolded protein binding;GO:0051787//misfolded protein binding…	GO:0000902//cell morphogenesis;GO:0001774//microglial cell activation;GO:0002434//immune complex clearance;GO:0008284//positive regulation of cell population proliferation;GO:0009615//response to virus;GO:0010628//positive regulation of gene expression;GO:0017038//protein import;GO:0031018//endocrine pancreas development;GO:0031333//negative regulation of protein-containing complex assembly;GO:00…	--
ENSMUSG00000078776	9530053A07Rik	0.0143333	0.201333	3.81214	1.15237e-05	0.00120672	RIKEN cDNA 9530053A07 gene [Source:MGI Symbol;Acc:MGI:2442118]	-	-	-	-	GO:0005615//extracellular space;GO:0031012//extracellular matrix	GO:0003674//molecular_function;GO:0005515//protein binding	GO:0008150//biological_process	--
ENSMUSG00000067006	Serpinb5	0.316	4.265	3.75455	1.84134e-10	7.21533e-08	serine (or cysteine) peptidase inhibitor, clade B, member 5 [Source:MGI Symbol;Acc:MGI:109579]	Human Diseases;Cellular Processes	Cancer: overview;Cell growth and death	ko05206//MicroRNAs in cancer;ko04115//p53 signaling pathway	K10139;K10139	GO:0001533//cornified envelope;GO:0005576//extracellular region;GO:0005615//extracellular space;GO:0005737//cytoplasm;GO:0016528//sarcoplasm	GO:0004867//serine-type endopeptidase inhibitor activity	GO:0002009//morphogenesis of an epithelium;GO:0010951//negative regulation of endopeptidase activity;GO:0030198//extracellular matrix organization;GO:0050678//regulation of epithelial cell proliferation;GO:0060512//prostate gland morphogenesis	--
ENSMUSG00000035385	Ccl2	0.511	6.766	3.72691	7.78629e-06	0.000894766	chemokine (C-C motif) ligand 2 [Source:MGI Symbol;Acc:MGI:98259]	Human Diseases;Human Diseases;Environmental Information Processing;Human Diseases;Human Diseases;Human Diseases;Organismal Systems;Human Diseases;Organismal Systems;Human Diseases;Human Diseases;Environmental Information Processing;Human Diseases;Human Diseases;Organismal Systems;Environmental Information Processing;Human Diseases	Infectious disease: viral;Infectious disease: viral;Signaling molecules and interaction;Infectious disease: bacterial;Infectious disease: viral;Cardiovascular disease;Immune system;Immune disease;Immune system;Infectious disease: viral;Cardiovascular disease;Signal transduction;Infectious disease: parasitic;Endocrine and metabolic disease;Immune system;Signaling molecules and interaction;Infectio…	ko05168//Herpes simplex virus 1 infection;ko05171//Coronavirus disease - COVID-19;ko04060//Cytokine-cytokine receptor interaction;ko05135//Yersinia infection;ko05163//Human cytomegalovirus infection;ko05417//Lipid and atherosclerosis;ko04621//NOD-like receptor signaling pathway;ko05323//Rheumatoid arthritis;ko04062//Chemokine signaling pathway;ko05164//Influenza A;ko05418//Fluid shear stress and …	K14624;K14624;K14624;K14624;K14624;K14624;K14624;K14624;K14624;K14624;K14624;K14624;K14624;K14624;K14624;K14624;K14624	GO:0005576//extracellular region;GO:0005615//extracellular space;GO:0005737//cytoplasm;GO:0005791//rough endoplasmic reticulum;GO:0030139//endocytic vesicle;GO:0030425//dendrite;GO:0043025//neuronal cell body;GO:0043204//perikaryon;GO:0043679//axon terminus;GO:0044299//C-fiber;GO:0045202//synapse;GO:0048471//perinuclear region of cytoplasm	GO:0001664//G protein-coupled receptor binding;GO:0005125//cytokine activity;GO:0005515//protein binding;GO:0008009//chemokine activity;GO:0008201//heparin binding;GO:0031727//CCR2 chemokine receptor binding;GO:0048020//CCR chemokine receptor binding	GO:0000165//MAPK cascade;GO:0001525//angiogenesis;GO:0001666//response to hypoxia;GO:0001912//positive regulation of leukocyte mediated cytotoxicity;GO:0001938//positive regulation of endothelial cell proliferation;GO:0002523//leukocyte migration involved in inflammatory response;GO:0002544//chronic inflammatory response;GO:0002548//monocyte chemotaxis;GO:0002687//positive regulation of leukocyte…	--
ENSMUSG00000074264	Amy1	0.431	5.602	3.70018	0.00126872	0.0334546	amylase 1, salivary [Source:MGI Symbol;Acc:MGI:88019]	Metabolism;Organismal Systems;Organismal Systems;Organismal Systems;Metabolism	Global and overview maps;Digestive system;Digestive system;Digestive system;Carbohydrate metabolism	ko01100//Metabolic pathways;ko04972//Pancreatic secretion;ko04970//Salivary secretion;ko04973//Carbohydrate digestion and absorption;ko00500//Starch and sucrose metabolism	K01176;K01176;K01176;K01176;K01176	GO:0005576//extracellular region;GO:0005615//extracellular space	GO:0003824//catalytic activity;GO:0004556//alpha-amylase activity;GO:0005509//calcium ion binding;GO:0016160//amylase activity;GO:0016787//hydrolase activity;GO:0016798//hydrolase activity, acting on glycosyl bonds;GO:0031404//chloride ion binding;GO:0043169//cation binding;GO:0046872//metal ion binding	GO:0005975//carbohydrate metabolic process;GO:0008152//metabolic process;GO:0009617//response to bacterium	--
ENSMUSG00000044726	Erich5	0.0646667	0.824667	3.67272	0.000592356	0.0205803	glutamate rich 5 [Source:MGI Symbol;Acc:MGI:2447772]	-	-	-	-	GO:0005575//cellular_component	GO:0003674//molecular_function	GO:0008150//biological_process	--
ENSMUSG00000030717	Nupr1	10.74	136.471	3.66753	8.4735e-06	0.000955378	nuclear protein transcription regulator 1 [Source:MGI Symbol;Acc:MGI:1891834]	Human Diseases	Cancer: overview	ko05202//Transcriptional misregulation in cancer	K15626	GO:0005634//nucleus;GO:0005654//nucleoplasm;GO:0005737//cytoplasm;GO:0032993//protein-DNA complex;GO:0045171//intercellular bridge;GO:0048471//perinuclear region of cytoplasm	GO:0003677//DNA binding;GO:0003682//chromatin binding;GO:0003713//transcription coactivator activity;GO:0005515//protein binding;GO:0010698//acetyltransferase activator activity;GO:0060090//molecular adaptor activity	GO:0002526//acute inflammatory response;GO:0006473//protein acetylation;GO:0008285//negative regulation of cell population proliferation;GO:0008584//male gonad development;GO:0009636//response to toxic substance;GO:0010506//regulation of autophagy;GO:0010507//negative regulation of autophagy;GO:0010667//negative regulation of cardiac muscle cell apoptotic process;GO:0031401//positive regulation o…	--
ENSMUSG00000046818	Ddit4l	0.332333	4.21267	3.66403	4.42029e-11	1.81921e-08	DNA-damage-inducible transcript 4-like [Source:MGI Symbol;Acc:MGI:1920534]	-	-	-	-	GO:0005575//cellular_component;GO:0005737//cytoplasm	GO:0003674//molecular_function	GO:0008150//biological_process;GO:0009968//negative regulation of signal transduction	--
ENSMUSG00000043461	Sptssb	0.736333	9.21533	3.64561	0.00089977	0.0275103	serine palmitoyltransferase, small subunit B [Source:MGI Symbol;Acc:MGI:1913433]	-	-	-	-	GO:0005783//endoplasmic reticulum;GO:0005789//endoplasmic reticulum membrane;GO:0016020//membrane;GO:0017059//serine C-palmitoyltransferase complex	GO:0004758//serine C-palmitoyltransferase activity	GO:0006629//lipid metabolic process;GO:0006665//sphingolipid metabolic process;GO:0007029//endoplasmic reticulum organization;GO:0030148//sphingolipid biosynthetic process;GO:0046512//sphingosine biosynthetic process;GO:0046513//ceramide biosynthetic process;GO:1904220//regulation of serine C-palmitoyltransferase activity	--
ENSMUSG00000029865	Sval1	0.114333	1.422	3.6366	0.00223733	0.0463631	seminal vesicle antigen-like 1 [Source:MGI Symbol;Acc:MGI:1918828]	-	-	-	-	GO:0005576//extracellular region;GO:0005615//extracellular space	GO:0004190//aspartic-type endopeptidase activity	GO:0002682//regulation of immune system process;GO:0006508//proteolysis	--
ENSMUSG00000029602	Rasal1	0.0936667	1.14833	3.61586	4.76135e-05	0.00364769	RAS protein activator like 1 (GAP1 like) [Source:MGI Symbol;Acc:MGI:1330842]	Environmental Information Processing	Signal transduction	ko04014//Ras signaling pathway	K17632	GO:0005829//cytosol;GO:0005886//plasma membrane	GO:0005096//GTPase activator activity;GO:0005543//phospholipid binding;GO:0046872//metal ion binding	GO:0007165//signal transduction;GO:0030154//cell differentiation;GO:0035556//intracellular signal transduction;GO:0043087//regulation of GTPase activity;GO:0046580//negative regulation of Ras protein signal transduction;GO:0071277//cellular response to calcium ion;GO:1903861//positive regulation of dendrite extension	--
ENSMUSG00000053765	Oas1f	0.164667	1.946	3.56289	4.07187e-07	7.35305e-05	2'-5' oligoadenylate synthetase 1F [Source:MGI Symbol;Acc:MGI:2180855]	Human Diseases;Human Diseases;Human Diseases;Organismal Systems;Human Diseases;Human Diseases;Human Diseases	Infectious disease: viral;Infectious disease: viral;Infectious disease: viral;Immune system;Infectious disease: viral;Infectious disease: viral;Infectious disease: viral	ko05168//Herpes simplex virus 1 infection;ko05171//Coronavirus disease - COVID-19;ko05169//Epstein-Barr virus infection;ko04621//NOD-like receptor signaling pathway;ko05164//Influenza A;ko05160//Hepatitis C;ko05162//Measles	K14216;K14216;K14216;K14216;K14216;K14216;K14216	GO:0005634//nucleus;GO:0005654//nucleoplasm;GO:0005737//cytoplasm;GO:0005739//mitochondrion;GO:0005829//cytosol;GO:0005840//ribosome;GO:0016020//membrane	GO:0001730//2'-5'-oligoadenylate synthetase activity;GO:0003725//double-stranded RNA binding;GO:0016779//nucleotidyltransferase activity	GO:0002376//immune system process;GO:0006006//glucose metabolic process;GO:0009615//response to virus;GO:0032728//positive regulation of interferon-beta production;GO:0032760//positive regulation of tumor necrosis factor production;GO:0034138//toll-like receptor 3 signaling pathway;GO:0034142//toll-like receptor 4 signaling pathway;GO:0035457//cellular response to interferon-alpha;GO:0035458//cel…	--
ENSMUSG00000036169	Sostdc1	0.164333	1.86267	3.50267	1.25788e-05	0.00127204	sclerostin domain containing 1 [Source:MGI Symbol;Acc:MGI:1913292]	-	-	-	-	GO:0005576//extracellular region;GO:0005615//extracellular space	GO:0005515//protein binding;GO:0036122//BMP binding;GO:0098821//BMP receptor activity	GO:0007389//pattern specification process;GO:0010454//negative regulation of cell fate commitment;GO:0016055//Wnt signaling pathway;GO:0030178//negative regulation of Wnt signaling pathway;GO:0030509//BMP signaling pathway;GO:0030514//negative regulation of BMP signaling pathway;GO:0031069//hair follicle morphogenesis;GO:0042475//odontogenesis of dentin-containing tooth;GO:0045165//cell fate comm…	--
ENSMUSG00000007888	Crlf1	0.154667	1.73533	3.48798	0.000474501	0.0179428	cytokine receptor-like factor 1 [Source:MGI Symbol;Acc:MGI:1340030]	-	-	-	-	GO:0005576//extracellular region;GO:0005615//extracellular space;GO:0009897//external side of plasma membrane;GO:0043235//receptor complex;GO:0097058//CRLF-CLCF1 complex	GO:0004896//cytokine receptor activity;GO:0005125//cytokine activity;GO:0005127//ciliary neurotrophic factor receptor binding;GO:0005515//protein binding;GO:0019955//cytokine binding	GO:0001657//ureteric bud development;GO:0008284//positive regulation of cell population proliferation;GO:0019221//cytokine-mediated signaling pathway;GO:0042531//positive regulation of tyrosine phosphorylation of STAT protein;GO:0043524//negative regulation of neuron apoptotic process;GO:2000672//negative regulation of motor neuron apoptotic process	--
ENSMUSG00000073433	Arhgdig	0.684333	7.60733	3.47462	2.62257e-08	6.71557e-06	Rho GDP dissociation inhibitor (GDI) gamma [Source:MGI Symbol;Acc:MGI:108430]	Organismal Systems;Organismal Systems	Nervous system;Excretory system	ko04722//Neurotrophin signaling pathway;ko04962//Vasopressin-regulated water reabsorption	K12462;K12462	GO:0005737//cytoplasm;GO:0005829//cytosol;GO:0005886//plasma membrane;GO:0016020//membrane	GO:0005092//GDP-dissociation inhibitor activity;GO:0005094//Rho GDP-dissociation inhibitor activity;GO:0005096//GTPase activator activity;GO:0005515//protein binding;GO:0030695//GTPase regulator activity	GO:0001835//blastocyst hatching;GO:0007266//Rho protein signal transduction;GO:0032880//regulation of protein localization	--
ENSMUSG00000029695	Aass	0.061	0.657333	3.42974	0.0005847	0.0204825	aminoadipate-semialdehyde synthase [Source:MGI Symbol;Acc:MGI:1353573]	Metabolism;Metabolism	Global and overview maps;Amino acid metabolism	ko01100//Metabolic pathways;ko00310//Lysine degradation	K14157;K14157	GO:0005737//cytoplasm;GO:0005739//mitochondrion;GO:0043231//intracellular membrane-bounded organelle	GO:0003824//catalytic activity;GO:0004753//saccharopine dehydrogenase activity;GO:0016491//oxidoreductase activity;GO:0047130//saccharopine dehydrogenase (NADP+, L-lysine-forming) activity;GO:0047131//saccharopine dehydrogenase (NAD+, L-glutamate-forming) activity	GO:0006091//generation of precursor metabolites and energy;GO:0006554//lysine catabolic process;GO:0008152//metabolic process;GO:0019477//L-lysine catabolic process;GO:0019878//lysine biosynthetic process via aminoadipic acid;GO:0033512//L-lysine catabolic process to acetyl-CoA via saccharopine	--
ENSMUSG00000034457	Eda2r	0.301	3.18967	3.40557	6.53274e-20	1.28456e-16	ectodysplasin A2 receptor [Source:MGI Symbol;Acc:MGI:2442860]	Environmental Information Processing;Environmental Information Processing	Signaling molecules and interaction;Signal transduction	ko04060//Cytokine-cytokine receptor interaction;ko04064//NF-kappa B signaling pathway	K05163;K05163	GO:0005886//plasma membrane;GO:0005887//integral component of plasma membrane;GO:0016020//membrane	GO:0005031//tumor necrosis factor-activated receptor activity;GO:0005515//protein binding;GO:0038023//signaling receptor activity	GO:0012501//programmed cell death;GO:0030154//cell differentiation;GO:0033209//tumor necrosis factor-mediated signaling pathway;GO:0043123//positive regulation of I-kappaB kinase/NF-kappaB signaling;GO:0046330//positive regulation of JNK cascade;GO:0051092//positive regulation of NF-kappaB transcription factor activity;GO:0072332//intrinsic apoptotic signaling pathway by p53 class mediator	--
ENSMUSG00000024907	Gal	1.23933	13.1007	3.402	2.60648e-10	9.41363e-08	galanin and GMAP prepropeptide [Source:MGI Symbol;Acc:MGI:95637]	Environmental Information Processing	Signaling molecules and interaction	ko04080//Neuroactive ligand-receptor interaction	K05244	GO:0005576//extracellular region;GO:0005615//extracellular space;GO:0005737//cytoplasm;GO:0005794//Golgi apparatus;GO:0030141//secretory granule;GO:0043025//neuronal cell body	GO:0004966//galanin receptor activity;GO:0005179//hormone activity;GO:0005184//neuropeptide hormone activity;GO:0031763//galanin receptor binding;GO:0031764//type 1 galanin receptor binding;GO:0031765//type 2 galanin receptor binding;GO:0031766//type 3 galanin receptor binding	GO:0006954//inflammatory response;GO:0007218//neuropeptide signaling pathway;GO:0007399//nervous system development;GO:0007631//feeding behavior;GO:0008285//negative regulation of cell population proliferation;GO:0010737//protein kinase A signaling;GO:0019933//cAMP-mediated signaling;GO:0031943//regulation of glucocorticoid metabolic process;GO:0043065//positive regulation of apoptotic process;GO…	--
ENSMUSG00000040187	Arntl2	0.054	0.557	3.36665	6.53793e-05	0.00465232	aryl hydrocarbon receptor nuclear translocator-like 2 [Source:MGI Symbol;Acc:MGI:2684845]	-	-	-	-	GO:0005634//nucleus;GO:0005654//nucleoplasm;GO:0005667//transcription regulator complex;GO:0005730//nucleolus;GO:0005737//cytoplasm;GO:0034751//aryl hydrocarbon receptor complex;GO:1990513//CLOCK-BMAL transcription complex	GO:0000978//RNA polymerase II cis-regulatory region sequence-specific DNA binding;GO:0000981//DNA-binding transcription factor activity, RNA polymerase II-specific;GO:0003677//DNA binding;GO:0003700//DNA-binding transcription factor activity;GO:0005515//protein binding;GO:0046983//protein dimerization activity;GO:0070888//E-box binding	GO:0006355//regulation of transcription, DNA-templated;GO:0006357//regulation of transcription by RNA polymerase II;GO:0007623//circadian rhythm;GO:0032922//circadian regulation of gene expression;GO:0042753//positive regulation of circadian rhythm;GO:0045893//positive regulation of transcription, DNA-templated;GO:0045944//positive regulation of transcription by RNA polymerase II;GO:0048511//rhyt…	bHLH
ENSMUSG00000022132	Cldn10	0.122333	1.24867	3.3515	7.63816e-05	0.00499259	claudin 10 [Source:MGI Symbol;Acc:MGI:1913101]	Human Diseases;Cellular Processes;Human Diseases;Environmental Information Processing;Organismal Systems	Infectious disease: bacterial;Cellular community - eukaryotes;Infectious disease: viral;Signaling molecules and interaction;Immune system	ko05130//Pathogenic Escherichia coli infection;ko04530//Tight junction;ko05160//Hepatitis C;ko04514//Cell adhesion molecules;ko04670//Leukocyte transendothelial migration	K06087;K06087;K06087;K06087;K06087	GO:0005737//cytoplasm;GO:0005783//endoplasmic reticulum;GO:0005886//plasma membrane;GO:0005923//bicellular tight junction;GO:0016020//membrane;GO:0016021//integral component of membrane;GO:0070161//anchoring junction	GO:0005198//structural molecule activity;GO:0005515//protein binding;GO:0042802//identical protein binding	GO:0006811//ion transport;GO:0007155//cell adhesion;GO:0016338//calcium-independent cell-cell adhesion via plasma membrane cell-adhesion molecules;GO:0043269//regulation of ion transport;GO:0070830//bicellular tight junction assembly	--
ENSMUSG00000028194	Ddah1	0.708667	7.201	3.34502	1.06067e-08	2.93291e-06	dimethylarginine dimethylaminohydrolase 1 [Source:MGI Symbol;Acc:MGI:1916469]	-	-	-	-	GO:0005739//mitochondrion	GO:0008270//zinc ion binding;GO:0016403//dimethylargininase activity;GO:0016597//amino acid binding;GO:0016787//hydrolase activity;GO:0046872//metal ion binding	GO:0000052//citrulline metabolic process;GO:0003073//regulation of systemic arterial blood pressure;GO:0006525//arginine metabolic process;GO:0006527//arginine catabolic process;GO:0006809//nitric oxide biosynthetic process;GO:0008285//negative regulation of cell population proliferation;GO:0017014//protein nitrosylation;GO:0043116//negative regulation of vascular permeability;GO:0045429//positiv…	--
ENSMUSG00000031762	Mt2	10.5827	104.403	3.30238	1.24254e-15	1.46595e-12	metallothionein 2 [Source:MGI Symbol;Acc:MGI:97172]	-	-	-	-	GO:0005634//nucleus;GO:0005737//cytoplasm;GO:0005829//cytosol	GO:0008270//zinc ion binding;GO:0046870//cadmium ion binding;GO:0046872//metal ion binding	GO:0006882//cellular zinc ion homeostasis;GO:0007263//nitric oxide mediated signal transduction;GO:0009617//response to bacterium;GO:0010273//detoxification of copper ion;GO:0045926//negative regulation of growth;GO:0071276//cellular response to cadmium ion;GO:0071280//cellular response to copper ion;GO:0071294//cellular response to zinc ion	--
ENSMUSG00000024039	Cbs	0.738667	7.24667	3.29432	0.000610315	0.0208107	cystathionine beta-synthase [Source:MGI Symbol;Acc:MGI:88285]	Metabolism;Metabolism;Metabolism;Metabolism	Global and overview maps;Global and overview maps;Amino acid metabolism;Amino acid metabolism	ko01100//Metabolic pathways;ko01230//Biosynthesis of amino acids;ko00270//Cysteine and methionine metabolism;ko00260//Glycine, serine and threonine metabolism	K01697;K01697;K01697;K01697	GO:0005634//nucleus;GO:0005737//cytoplasm	GO:0004122//cystathionine beta-synthase activity;GO:0016829//lyase activity;GO:0019825//oxygen binding;GO:0019899//enzyme binding;GO:0020037//heme binding;GO:0030170//pyridoxal phosphate binding;GO:0031625//ubiquitin protein ligase binding;GO:0042802//identical protein binding;GO:0042803//protein homodimerization activity;GO:0043167//ion binding;GO:0046872//metal ion binding;GO:0050421//nitrite r…	GO:0001958//endochondral ossification;GO:0001974//blood vessel remodeling;GO:0006535//cysteine biosynthetic process from serine;GO:0006563//L-serine metabolic process;GO:0006565//L-serine catabolic process;GO:0006790//sulfur compound metabolic process;GO:0006801//superoxide metabolic process;GO:0008652//cellular amino acid biosynthetic process;GO:0010749//regulation of nitric oxide mediated signa…	--
ENSMUSG00000041801	Phlda3	2.70333	25.692	3.24851	5.11465e-20	1.13142e-16	pleckstrin homology like domain, family A, member 3 [Source:MGI Symbol;Acc:MGI:1351485]	-	-	-	-	GO:0005737//cytoplasm;GO:0005886//plasma membrane;GO:0016020//membrane	GO:0005546//phosphatidylinositol-4,5-bisphosphate binding;GO:0005547//phosphatidylinositol-3,4,5-trisphosphate binding;GO:0010314//phosphatidylinositol-5-phosphate binding;GO:0032266//phosphatidylinositol-3-phosphate binding;GO:0043325//phosphatidylinositol-3,4-bisphosphate binding;GO:0080025//phosphatidylinositol-3,5-bisphosphate binding;GO:1901981//phosphatidylinositol phosphate binding	GO:0006915//apoptotic process;GO:0042771//intrinsic apoptotic signaling pathway in response to DNA damage by p53 class mediator;GO:0043065//positive regulation of apoptotic process;GO:0051898//negative regulation of protein kinase B signaling	--
ENSMUSG00000029371	Cxcl5	0.185	1.731	3.22601	0.00049027	0.018382	chemokine (C-X-C motif) ligand 5 [Source:MGI Symbol;Acc:MGI:1096868]	Environmental Information Processing;Human Diseases;Organismal Systems;Environmental Information Processing;Organismal Systems;Environmental Information Processing;Human Diseases	Signaling molecules and interaction;Immune disease;Immune system;Signal transduction;Immune system;Signaling molecules and interaction;Infectious disease: bacterial	ko04060//Cytokine-cytokine receptor interaction;ko05323//Rheumatoid arthritis;ko04062//Chemokine signaling pathway;ko04668//TNF signaling pathway;ko04657//IL-17 signaling pathway;ko04061//Viral protein interaction with cytokine and cytokine receptor;ko05133//Pertussis	K05506;K05506;K05506;K05506;K05506;K05506;K05506	GO:0005576//extracellular region;GO:0005615//extracellular space	GO:0005125//cytokine activity;GO:0008009//chemokine activity;GO:0042802//identical protein binding;GO:0045236//CXCR chemokine receptor binding	GO:0001776//leukocyte homeostasis;GO:0006935//chemotaxis;GO:0006952//defense response;GO:0006954//inflammatory response;GO:0006955//immune response;GO:0010976//positive regulation of neuron projection development;GO:0030593//neutrophil chemotaxis;GO:0031100//animal organ regeneration;GO:0032496//response to lipopolysaccharide;GO:0032642//regulation of chemokine production;GO:0042119//neutrophil a…	--
ENSMUSG00000019368	Sec14l4	0.042	0.383333	3.19014	0.00181907	0.0409047	SEC14-like lipid binding 4 [Source:MGI Symbol;Acc:MGI:2144095]	-	-	-	-	GO:0005737//cytoplasm	GO:0003674//molecular_function;GO:0008289//lipid binding	-	--
ENSMUSG00000017311	Pyy	0.915333	8.19733	3.16279	0.000971738	0.0288762	peptide YY [Source:MGI Symbol;Acc:MGI:99924]	Environmental Information Processing	Signaling molecules and interaction	ko04080//Neuroactive ligand-receptor interaction	K05233	GO:0005576//extracellular region;GO:0005615//extracellular space	GO:0001664//G protein-coupled receptor binding;GO:0005179//hormone activity;GO:0005184//neuropeptide hormone activity;GO:0031841//neuropeptide Y receptor binding	GO:0007165//signal transduction;GO:0007218//neuropeptide signaling pathway;GO:0007631//feeding behavior;GO:0032096//negative regulation of response to food;GO:0042755//eating behavior	--
ENSMUSG00000038508	Gdf15	0.392	3.50333	3.1598	1.90596e-12	1.2973e-09	growth differentiation factor 15 [Source:MGI Symbol;Acc:MGI:1346047]	Environmental Information Processing	Signaling molecules and interaction	ko04060//Cytokine-cytokine receptor interaction	K05504	GO:0005576//extracellular region;GO:0005615//extracellular space;GO:0005634//nucleus;GO:0005737//cytoplasm;GO:0005794//Golgi apparatus	GO:0005125//cytokine activity;GO:0008083//growth factor activity;GO:0042803//protein homodimerization activity;GO:0070700//BMP receptor binding	GO:0002023//reduction of food intake in response to dietary excess;GO:0010862//positive regulation of pathway-restricted SMAD protein phosphorylation;GO:0030509//BMP signaling pathway;GO:0035860//glial cell-derived neurotrophic factor receptor signaling pathway;GO:0040015//negative regulation of multicellular organism growth;GO:0043410//positive regulation of MAPK cascade;GO:0051897//positive reg…	--
ENSMUSG00000054612	Mgmt	0.321	2.85167	3.15116	1.63016e-17	2.06064e-14	O-6-methylguanine-DNA methyltransferase [Source:MGI Symbol;Acc:MGI:96977]	-	-	-	-	GO:0005634//nucleus;GO:0005654//nucleoplasm	GO:0003677//DNA binding;GO:0003824//catalytic activity;GO:0003908//methylated-DNA-[protein]-cysteine S-methyltransferase activity;GO:0005509//calcium ion binding;GO:0008168//methyltransferase activity;GO:0016740//transferase activity;GO:0046872//metal ion binding	GO:0006281//DNA repair;GO:0006304//DNA modification;GO:0006307//DNA dealkylation involved in DNA repair;GO:0006974//cellular response to DNA damage stimulus;GO:0032259//methylation;GO:0043066//negative regulation of apoptotic process;GO:0043281//regulation of cysteine-type endopeptidase activity involved in apoptotic process;GO:0045739//positive regulation of DNA repair;GO:0060548//negative regul…	--
ENSMUSG00000049723	Mmp12	0.247	2.17633	3.13932	0.00075251	0.0241691	matrix metallopeptidase 12 [Source:MGI Symbol;Acc:MGI:97005]	-	-	-	-	GO:0005576//extracellular region;GO:0005615//extracellular space;GO:0005634//nucleus;GO:0005737//cytoplasm;GO:0031012//extracellular matrix	GO:0001046//core promoter sequence-specific DNA binding;GO:0004222//metalloendopeptidase activity;GO:0005509//calcium ion binding;GO:0005518//collagen binding;GO:0008233//peptidase activity;GO:0008237//metallopeptidase activity;GO:0008270//zinc ion binding;GO:0016787//hydrolase activity;GO:0043565//sequence-specific DNA binding;GO:0046872//metal ion binding	GO:0000122//negative regulation of transcription by RNA polymerase II;GO:0006508//proteolysis;GO:0006606//protein import into nucleus;GO:0010628//positive regulation of gene expression;GO:0030198//extracellular matrix organization;GO:0030574//collagen catabolic process;GO:0032727//positive regulation of interferon-alpha production;GO:0035313//wound healing, spreading of epidermal cells;GO:0045944…	--
ENSMUSG00000033350	Chst2	0.222333	1.928	3.11631	5.70899e-07	9.80892e-05	carbohydrate sulfotransferase 2 [Source:MGI Symbol;Acc:MGI:1891160]	Metabolism	Glycan biosynthesis and metabolism	ko00533//Glycosaminoglycan biosynthesis - keratan sulfate	K04745	GO:0000139//Golgi membrane;GO:0005654//nucleoplasm;GO:0005794//Golgi apparatus;GO:0005802//trans-Golgi network;GO:0005829//cytosol;GO:0016020//membrane	GO:0001517//N-acetylglucosamine 6-O-sulfotransferase activity;GO:0008146//sulfotransferase activity;GO:0016740//transferase activity	GO:0005975//carbohydrate metabolic process;GO:0006044//N-acetylglucosamine metabolic process;GO:0006790//sulfur compound metabolic process;GO:0006954//inflammatory response;GO:1903238//positive regulation of leukocyte tethering or rolling	--
ENSMUSG00000009185	Ccl8	0.973	8.367	3.1042	2.13727e-05	0.00194965	chemokine (C-C motif) ligand 8 [Source:MGI Symbol;Acc:MGI:101878]	Environmental Information Processing;Organismal Systems;Environmental Information Processing	Signaling molecules and interaction;Immune system;Signaling molecules and interaction	ko04060//Cytokine-cytokine receptor interaction;ko04062//Chemokine signaling pathway;ko04061//Viral protein interaction with cytokine and cytokine receptor	K16596;K16596;K16596	GO:0005576//extracellular region;GO:0005615//extracellular space	GO:0004672//protein kinase activity;GO:0005125//cytokine activity;GO:0008009//chemokine activity;GO:0008201//heparin binding;GO:0016004//phospholipase activator activity;GO:0048020//CCR chemokine receptor binding	GO:0002548//monocyte chemotaxis;GO:0006816//calcium ion transport;GO:0006874//cellular calcium ion homeostasis;GO:0006887//exocytosis;GO:0006935//chemotaxis;GO:0006954//inflammatory response;GO:0006955//immune response;GO:0007165//signal transduction;GO:0007186//G protein-coupled receptor signaling pathway;GO:0007267//cell-cell signaling;GO:0030593//neutrophil chemotaxis;GO:0031640//killing of ce…	--
ENSMUSG00000026173	Plcd4	0.0563333	0.482333	3.09797	0.000638928	0.0215373	phospholipase C, delta 4 [Source:MGI Symbol;Acc:MGI:107469]	Metabolism;Environmental Information Processing;Human Diseases;Organismal Systems;Human Diseases;Environmental Information Processing;Metabolism	Global and overview maps;Signal transduction;Infectious disease: bacterial;Endocrine system;Endocrine and metabolic disease;Signal transduction;Carbohydrate metabolism	ko01100//Metabolic pathways;ko04020//Calcium signaling pathway;ko05131//Shigellosis;ko04919//Thyroid hormone signaling pathway;ko04933//AGE-RAGE signaling pathway in diabetic complications;ko04070//Phosphatidylinositol signaling system;ko00562//Inositol phosphate metabolism	K05857;K05857;K05857;K05857;K05857;K05857;K05857	GO:0005634//nucleus;GO:0005737//cytoplasm;GO:0005783//endoplasmic reticulum;GO:0005829//cytosol;GO:0005886//plasma membrane;GO:0016020//membrane	GO:0001965//G-protein alpha-subunit binding;GO:0004435//phosphatidylinositol phospholipase C activity;GO:0004629//phospholipase C activity;GO:0005085//guanyl-nucleotide exchange factor activity;GO:0005509//calcium ion binding;GO:0008081//phosphoric diester hydrolase activity;GO:0016787//hydrolase activity;GO:0046872//metal ion binding	GO:0006629//lipid metabolic process;GO:0007165//signal transduction;GO:0007264//small GTPase mediated signal transduction;GO:0007340//acrosome reaction;GO:0016042//lipid catabolic process;GO:0035556//intracellular signal transduction;GO:0046488//phosphatidylinositol metabolic process;GO:0048015//phosphatidylinositol-mediated signaling	--
ENSMUSG00000109305	Smim38	0.201333	1.66167	3.04497	0.000284719	0.0127239	small integral membrane protein 38 [Source:MGI Symbol;Acc:MGI:1916283]	-	-	-	-	GO:0016020//membrane	-	-	--
ENSMUSG00000025650	Col7a1	0.044	0.359333	3.02975	0.000246404	0.0114271	collagen, type VII, alpha 1 [Source:MGI Symbol;Acc:MGI:88462]	Organismal Systems	Digestive system	ko04974//Protein digestion and absorption	K16628	GO:0005576//extracellular region;GO:0005581//collagen trimer;GO:0005604//basement membrane;GO:0005615//extracellular space;GO:0062023//collagen-containing extracellular matrix;GO:0110165//cellular anatomical entity	GO:0004867//serine-type endopeptidase inhibitor activity;GO:0005515//protein binding;GO:0030020//extracellular matrix structural constituent conferring tensile strength;GO:0030414//peptidase inhibitor activity;GO:0042802//identical protein binding	GO:0007155//cell adhesion;GO:0010466//negative regulation of peptidase activity	--
ENSMUSG00000021091	Serpina3n	1.94733	15.902	3.02964	1.80481e-07	3.62471e-05	serine (or cysteine) peptidase inhibitor, clade A, member 3N [Source:MGI Symbol;Acc:MGI:105045]	-	-	-	-	GO:0005615//extracellular space	GO:0004867//serine-type endopeptidase inhibitor activity	-	--
ENSMUSG00000078949	R3hdml	0.264	2.15433	3.02863	0.000582807	0.0204825	R3H domain containing-like [Source:MGI Symbol;Acc:MGI:3650937]	-	-	-	-	GO:0005576//extracellular region;GO:0005615//extracellular space	GO:0003674//molecular_function;GO:0030414//peptidase inhibitor activity	GO:0008150//biological_process;GO:0010466//negative regulation of peptidase activity	--
ENSMUSG00000024727	Trpm6	0.135	1.08433	3.00578	0.000162967	0.00855346	transient receptor potential cation channel, subfamily M, member 6 [Source:MGI Symbol;Acc:MGI:2675603]	Organismal Systems	Digestive system	ko04978//Mineral absorption	K04981	GO:0005886//plasma membrane;GO:0016020//membrane;GO:0016021//integral component of membrane;GO:0016324//apical plasma membrane;GO:0031526//brush border membrane	GO:0000166//nucleotide binding;GO:0004674//protein serine/threonine kinase activity;GO:0005216//ion channel activity;GO:0005261//cation channel activity;GO:0005262//calcium channel activity;GO:0005524//ATP binding;GO:0016301//kinase activity;GO:0016740//transferase activity;GO:0046872//metal ion binding;GO:0106310//protein serine kinase activity	GO:0006468//protein phosphorylation;GO:0006811//ion transport;GO:0006812//cation transport;GO:0006816//calcium ion transport;GO:0009636//response to toxic substance;GO:0016310//phosphorylation;GO:0030001//metal ion transport;GO:0034220//ion transmembrane transport;GO:0051262//protein tetramerization;GO:0055085//transmembrane transport;GO:0070588//calcium ion transmembrane transport;GO:0098655//ca…	--
ENSMUSG00000024774	Ankrd22	0.0963333	0.773667	3.00561	0.000221267	0.0105901	ankyrin repeat domain 22 [Source:MGI Symbol;Acc:MGI:1277101]	-	-	-	-	GO:0005575//cellular_component	GO:0003674//molecular_function;GO:0005515//protein binding	GO:0008150//biological_process	--
ENSMUSG00000031919	Tmed6	7.23833	57.4253	2.98796	5.16014e-09	1.52198e-06	transmembrane p24 trafficking protein 6 [Source:MGI Symbol;Acc:MGI:1913519]	-	-	-	-	GO:0005737//cytoplasm;GO:0005783//endoplasmic reticulum;GO:0005789//endoplasmic reticulum membrane;GO:0005793//endoplasmic reticulum-Golgi intermediate compartment;GO:0005794//Golgi apparatus;GO:0016020//membrane;GO:0030134//COPII-coated ER to Golgi transport vesicle;GO:0043231//intracellular membrane-bounded organelle	GO:0003674//molecular_function	GO:0006886//intracellular protein transport;GO:0006888//endoplasmic reticulum to Golgi vesicle-mediated transport;GO:0007030//Golgi organization	--
ENSMUSG00000035352	Ccl12	0.778667	6.02933	2.95292	0.00200035	0.043066	chemokine (C-C motif) ligand 12 [Source:MGI Symbol;Acc:MGI:108224]	Human Diseases;Human Diseases;Environmental Information Processing;Human Diseases;Human Diseases;Human Diseases;Organismal Systems;Human Diseases;Organismal Systems;Human Diseases;Human Diseases;Environmental Information Processing;Human Diseases;Human Diseases;Organismal Systems;Environmental Information Processing;Human Diseases	Infectious disease: viral;Infectious disease: viral;Signaling molecules and interaction;Infectious disease: bacterial;Infectious disease: viral;Cardiovascular disease;Immune system;Immune disease;Immune system;Infectious disease: viral;Cardiovascular disease;Signal transduction;Infectious disease: parasitic;Endocrine and metabolic disease;Immune system;Signaling molecules and interaction;Infectio…	ko05168//Herpes simplex virus 1 infection;ko05171//Coronavirus disease - COVID-19;ko04060//Cytokine-cytokine receptor interaction;ko05135//Yersinia infection;ko05163//Human cytomegalovirus infection;ko05417//Lipid and atherosclerosis;ko04621//NOD-like receptor signaling pathway;ko05323//Rheumatoid arthritis;ko04062//Chemokine signaling pathway;ko05164//Influenza A;ko05418//Fluid shear stress and …	K14624;K14624;K14624;K14624;K14624;K14624;K14624;K14624;K14624;K14624;K14624;K14624;K14624;K14624;K14624;K14624;K14624	GO:0005576//extracellular region;GO:0005615//extracellular space	GO:0005125//cytokine activity;GO:0008009//chemokine activity;GO:0031727//CCR2 chemokine receptor binding;GO:0048020//CCR chemokine receptor binding	GO:0000165//MAPK cascade;GO:0001525//angiogenesis;GO:0002548//monocyte chemotaxis;GO:0002687//positive regulation of leukocyte migration;GO:0006935//chemotaxis;GO:0006954//inflammatory response;GO:0006955//immune response;GO:0007010//cytoskeleton organization;GO:0007165//signal transduction;GO:0007186//G protein-coupled receptor signaling pathway;GO:0008360//regulation of cell shape;GO:0019221//c…	--
ENSMUSG00000074968	Ano3	0.06	0.456667	2.92811	2.05527e-06	0.000300596	anoctamin 3 [Source:MGI Symbol;Acc:MGI:3613666]	-	-	-	-	GO:0005886//plasma membrane;GO:0016020//membrane	GO:0005254//chloride channel activity;GO:0017128//phospholipid scramblase activity;GO:0046983//protein dimerization activity	GO:0006869//lipid transport;GO:0016048//detection of temperature stimulus;GO:0050982//detection of mechanical stimulus;GO:0051649//establishment of localization in cell;GO:0055085//transmembrane transport;GO:0061588//calcium activated phospholipid scrambling;GO:0061590//calcium activated phosphatidylcholine scrambling;GO:0061591//calcium activated galactosylceramide scrambling;GO:1902476//chlorid…	--
ENSMUSG00000001986	Gria3	0.0776667	0.580333	2.90151	6.34318e-06	0.000748368	glutamate receptor, ionotropic, AMPA3 (alpha 3) [Source:MGI Symbol;Acc:MGI:95810]	Human Diseases;Environmental Information Processing;Human Diseases;Human Diseases;Environmental Information Processing;Organismal Systems;Human Diseases;Organismal Systems;Organismal Systems;Organismal Systems;Human Diseases;Organismal Systems;Human Diseases	Neurodegenerative disease;Signaling molecules and interaction;Cancer: overview;Neurodegenerative disease;Signal transduction;Nervous system;Neurodegenerative disease;Nervous system;Nervous system;Environmental adaptation;Substance dependence;Nervous system;Substance dependence	ko05022//Pathways of neurodegeneration - multiple diseases;ko04080//Neuroactive ligand-receptor interaction;ko05202//Transcriptional misregulation in cancer;ko05016//Huntington disease;ko04024//cAMP signaling pathway;ko04723//Retrograde endocannabinoid signaling;ko05017//Spinocerebellar ataxia;ko04728//Dopaminergic synapse;ko04724//Glutamatergic synapse;ko04713//Circadian entrainment;ko05031//Amp…	K05199;K05199;K05199;K05199;K05199;K05199;K05199;K05199;K05199;K05199;K05199;K05199;K05199	GO:0005886//plasma membrane;GO:0014069//postsynaptic density;GO:0016020//membrane;GO:0030425//dendrite;GO:0032279//asymmetric synapse;GO:0032281//AMPA glutamate receptor complex;GO:0032991//protein-containing complex;GO:0042734//presynaptic membrane;GO:0043025//neuronal cell body;GO:0043083//synaptic cleft;GO:0043195//terminal bouton;GO:0043197//dendritic spine;GO:0043198//dendritic shaft;GO:0043…	GO:0001540//amyloid-beta binding;GO:0004970//ionotropic glutamate receptor activity;GO:0004971//AMPA glutamate receptor activity;GO:0005216//ion channel activity;GO:0005515//protein binding;GO:0015276//ligand-gated ion channel activity;GO:0030165//PDZ domain binding;GO:0038023//signaling receptor activity;GO:0099507//ligand-gated ion channel activity involved in regulation of presynaptic membrane…	GO:0001919//regulation of receptor recycling;GO:0006811//ion transport;GO:0034220//ion transmembrane transport;GO:0035235//ionotropic glutamate receptor signaling pathway;GO:0060078//regulation of postsynaptic membrane potential;GO:0099505//regulation of presynaptic membrane potential	--
ENSMUSG00000026981	Il1rn	3.17	23.612	2.89697	4.16706e-09	1.27146e-06	interleukin 1 receptor antagonist [Source:MGI Symbol;Acc:MGI:96547]	Environmental Information Processing	Signaling molecules and interaction	ko04060//Cytokine-cytokine receptor interaction	K05481	GO:0005576//extracellular region;GO:0005615//extracellular space;GO:0005737//cytoplasm;GO:0031982//vesicle	GO:0005125//cytokine activity;GO:0005149//interleukin-1 receptor binding;GO:0005150//interleukin-1, type I receptor binding;GO:0005151//interleukin-1, type II receptor binding;GO:0005152//interleukin-1 receptor antagonist activity;GO:0045352//interleukin-1 type I receptor antagonist activity;GO:0045353//interleukin-1 type II receptor antagonist activity	GO:0001660//fever generation;GO:0002437//inflammatory response to antigenic stimulus;GO:0006629//lipid metabolic process;GO:0006953//acute-phase response;GO:0006954//inflammatory response;GO:0006955//immune response;GO:0007165//signal transduction;GO:0007613//memory;GO:0014050//negative regulation of glutamate secretion;GO:0019233//sensory perception of pain;GO:0030073//insulin secretion;GO:00303…	--
ENSMUSG00000007908	Hmgcll1	0.0456667	0.326333	2.83713	0.00159984	0.0380543	3-hydroxymethyl-3-methylglutaryl-Coenzyme A lyase-like 1 [Source:MGI Symbol;Acc:MGI:2446108]	Metabolism;Cellular Processes;Metabolism;Metabolism	Global and overview maps;Transport and catabolism;Amino acid metabolism;Carbohydrate metabolism	ko01100//Metabolic pathways;ko04146//Peroxisome;ko00280//Valine, leucine and isoleucine degradation;ko00650//Butanoate metabolism	K01640;K01640;K01640;K01640	GO:0005737//cytoplasm;GO:0005783//endoplasmic reticulum;GO:0005789//endoplasmic reticulum membrane;GO:0005829//cytosol;GO:0016020//membrane;GO:0048471//perinuclear region of cytoplasm	GO:0003824//catalytic activity;GO:0004419//hydroxymethylglutaryl-CoA lyase activity;GO:0016829//lyase activity;GO:0016833//oxo-acid-lyase activity;GO:0046872//metal ion binding	GO:0006552//leucine catabolic process;GO:0006629//lipid metabolic process;GO:0046951//ketone body biosynthetic process	--
ENSMUSG00000031257	Nox1	0.435	3.07567	2.82181	4.53511e-05	0.00348947	NADPH oxidase 1 [Source:MGI Symbol;Acc:MGI:2450016]	Human Diseases;Human Diseases;Human Diseases;Human Diseases;Human Diseases;Organismal Systems;Human Diseases	Neurodegenerative disease;Neurodegenerative disease;Cancer: overview;Cardiovascular disease;Cardiovascular disease;Development and regeneration;Endocrine and metabolic disease	ko05022//Pathways of neurodegeneration - multiple diseases;ko05010//Alzheimer disease;ko05208//Chemical carcinogenesis - reactive oxygen species;ko05417//Lipid and atherosclerosis;ko05418//Fluid shear stress and atherosclerosis;ko04380//Osteoclast differentiation;ko04933//AGE-RAGE signaling pathway in diabetic complications	K08008;K08008;K08008;K08008;K08008;K08008;K08008	GO:0005737//cytoplasm;GO:0005768//endosome;GO:0005769//early endosome;GO:0005886//plasma membrane;GO:0016020//membrane;GO:0042995//cell projection;GO:0043020//NADPH oxidase complex;GO:0070161//anchoring junction	GO:0016174//NAD(P)H oxidase H2O2-forming activity;GO:0016175//superoxide-generating NAD(P)H oxidase activity;GO:0016491//oxidoreductase activity;GO:0031267//small GTPase binding;GO:0046872//metal ion binding	GO:0000165//MAPK cascade;GO:0000302//response to reactive oxygen species;GO:0001525//angiogenesis;GO:0003081//regulation of systemic arterial blood pressure by renin-angiotensin;GO:0006952//defense response;GO:0007165//signal transduction;GO:0007254//JNK cascade;GO:0008284//positive regulation of cell population proliferation;GO:0008631//intrinsic apoptotic signaling pathway in response to oxidat…	--
ENSMUSG00000025091	Pnliprp2	53.8173	373.141	2.79358	0.00158876	0.0379116	pancreatic lipase-related protein 2 [Source:MGI Symbol;Acc:MGI:1336202]	Metabolism;Organismal Systems;Metabolism;Organismal Systems	Global and overview maps;Digestive system;Lipid metabolism;Digestive system	ko01100//Metabolic pathways;ko04972//Pancreatic secretion;ko00561//Glycerolipid metabolism;ko04975//Fat digestion and absorption	K14075;K14075;K14075;K14075	GO:0005576//extracellular region;GO:0005615//extracellular space;GO:0016020//membrane;GO:0031410//cytoplasmic vesicle;GO:0042589//zymogen granule membrane;GO:0042995//cell projection;GO:0043005//neuron projection	GO:0004620//phospholipase activity;GO:0004806//triglyceride lipase activity;GO:0005509//calcium ion binding;GO:0005515//protein binding;GO:0016298//lipase activity;GO:0016787//hydrolase activity;GO:0046872//metal ion binding;GO:0047372//acylglycerol lipase activity;GO:0047714//galactolipase activity;GO:0052689//carboxylic ester hydrolase activity;GO:0102549//1-18:1-2-16:0-monogalactosyldiacylglyc…	GO:0006629//lipid metabolic process;GO:0006644//phospholipid metabolic process;GO:0006968//cellular defense response;GO:0009395//phospholipid catabolic process;GO:0009617//response to bacterium;GO:0016042//lipid catabolic process;GO:0019376//galactolipid catabolic process;GO:0019433//triglyceride catabolic process;GO:0034638//phosphatidylcholine catabolic process;GO:0044258//intestinal lipid cata…	--
ENSMUSG00000027171	Prrg4	0.309667	2.147	2.79353	5.55745e-05	0.00413236	proline rich Gla (G-carboxyglutamic acid) 4 (transmembrane) [Source:MGI Symbol;Acc:MGI:2442211]	-	-	-	-	GO:0005576//extracellular region;GO:0005886//plasma membrane;GO:0016020//membrane;GO:0033116//endoplasmic reticulum-Golgi intermediate compartment membrane	GO:0003674//molecular_function;GO:0005509//calcium ion binding;GO:0050699//WW domain binding	GO:0008150//biological_process	--
ENSMUSG00000019737	Syne4	0.439	3.03967	2.79162	4.78637e-05	0.00365105	spectrin repeat containing, nuclear envelope family member 4 [Source:MGI Symbol;Acc:MGI:2141950]	-	-	-	-	GO:0005634//nucleus;GO:0005635//nuclear envelope;GO:0005640//nuclear outer membrane;GO:0016020//membrane;GO:0016021//integral component of membrane;GO:0034993//meiotic nuclear membrane microtubule tethering complex	GO:0005515//protein binding	GO:0045198//establishment of epithelial cell apical/basal polarity	--
ENSMUSG00000017344	Vtn	0.692333	4.76367	2.78253	2.27769e-05	0.00205655	vitronectin [Source:MGI Symbol;Acc:MGI:98940]	Environmental Information Processing;Human Diseases;Human Diseases;Cellular Processes;Organismal Systems;Environmental Information Processing	Signal transduction;Infectious disease: viral;Cancer: overview;Cellular community - eukaryotes;Immune system;Signaling molecules and interaction	ko04151//PI3K-Akt signaling pathway;ko05165//Human papillomavirus infection;ko05205//Proteoglycans in cancer;ko04510//Focal adhesion;ko04610//Complement and coagulation cascades;ko04512//ECM-receptor interaction	K06251;K06251;K06251;K06251;K06251;K06251	GO:0005576//extracellular region;GO:0005604//basement membrane;GO:0005615//extracellular space;GO:0005737//cytoplasm;GO:0005783//endoplasmic reticulum;GO:0005796//Golgi lumen;GO:0031012//extracellular matrix;GO:0043231//intracellular membrane-bounded organelle;GO:0048237//rough endoplasmic reticulum lumen;GO:0062023//collagen-containing extracellular matrix;GO:0098637//protein complex involved in…	GO:0005044//scavenger receptor activity;GO:0005178//integrin binding;GO:0005201//extracellular matrix structural constituent;GO:0005518//collagen binding;GO:0008201//heparin binding;GO:0030247//polysaccharide binding;GO:0042802//identical protein binding;GO:0050840//extracellular matrix binding	GO:0006897//endocytosis;GO:0006955//immune response;GO:0007155//cell adhesion;GO:0007160//cell-matrix adhesion;GO:0010811//positive regulation of cell-substrate adhesion;GO:0010951//negative regulation of endopeptidase activity;GO:0014911//positive regulation of smooth muscle cell migration;GO:0016477//cell migration;GO:0030155//regulation of cell adhesion;GO:0030198//extracellular matrix organiz…	--
ENSMUSG00000038067	Csf3	0.168667	1.12333	2.73554	0.000118068	0.00689589	colony stimulating factor 3 (granulocyte) [Source:MGI Symbol;Acc:MGI:1339751]	Environmental Information Processing;Human Diseases;Environmental Information Processing;Organismal Systems;Environmental Information Processing;Organismal Systems;Human Diseases	Signal transduction;Infectious disease: viral;Signaling molecules and interaction;Immune system;Signal transduction;Immune system;Infectious disease: parasitic	ko04151//PI3K-Akt signaling pathway;ko05171//Coronavirus disease - COVID-19;ko04060//Cytokine-cytokine receptor interaction;ko04640//Hematopoietic cell lineage;ko04630//JAK-STAT signaling pathway;ko04657//IL-17 signaling pathway;ko05144//Malaria	K05423;K05423;K05423;K05423;K05423;K05423;K05423	GO:0005576//extracellular region;GO:0005615//extracellular space;GO:0071682//endocytic vesicle lumen	GO:0005102//signaling receptor binding;GO:0005125//cytokine activity;GO:0005130//granulocyte colony-stimulating factor receptor binding;GO:0008083//growth factor activity;GO:0019899//enzyme binding	GO:0006955//immune response;GO:0007165//signal transduction;GO:0008284//positive regulation of cell population proliferation;GO:0014068//positive regulation of phosphatidylinositol 3-kinase signaling;GO:0030838//positive regulation of actin filament polymerization;GO:0030851//granulocyte differentiation;GO:0032092//positive regulation of protein binding;GO:0033138//positive regulation of peptidyl…	--
ENSMUSG00000060487	Samd5	0.246667	1.63833	2.73159	7.17461e-06	0.000835323	sterile alpha motif domain containing 5 [Source:MGI Symbol;Acc:MGI:2444815]	-	-	-	-	GO:0005737//cytoplasm	GO:0005515//protein binding	-	--
ENSMUSG00000029762	Akr1b8	4.45267	29.5203	2.72897	1.48423e-13	1.45925e-10	aldo-keto reductase family 1, member B8 [Source:MGI Symbol;Acc:MGI:107673]	Metabolism;Metabolism;Metabolism;Metabolism;Metabolism;Metabolism	Global and overview maps;Lipid metabolism;Carbohydrate metabolism;Carbohydrate metabolism;Carbohydrate metabolism;Metabolism of cofactors and vitamins	ko01100//Metabolic pathways;ko00561//Glycerolipid metabolism;ko00040//Pentose and glucuronate interconversions;ko00051//Fructose and mannose metabolism;ko00052//Galactose metabolism;ko00790//Folate biosynthesis	K00011;K00011;K00011;K00011;K00011;K00011	GO:0005576//extracellular region;GO:0005737//cytoplasm;GO:0005739//mitochondrion;GO:0005764//lysosome;GO:0005829//cytosol	GO:0001758//retinal dehydrogenase activity;GO:0004032//alditol:NADP+ 1-oxidoreductase activity;GO:0004303//estradiol 17-beta-dehydrogenase activity;GO:0008106//alcohol dehydrogenase (NADP+) activity;GO:0016491//oxidoreductase activity;GO:0016616//oxidoreductase activity, acting on the CH-OH group of donors, NAD or NADP as acceptor;GO:0016918//retinal binding;GO:0045550//geranylgeranyl reductase a…	GO:0019751//polyol metabolic process;GO:0042572//retinol metabolic process;GO:0042574//retinal metabolic process	--
ENSMUSG00000055978	Fut2	0.705333	4.65633	2.72282	0.000359863	0.0151445	fucosyltransferase 2 [Source:MGI Symbol;Acc:MGI:109374]	Metabolism;Metabolism;Metabolism	Global and overview maps;Glycan biosynthesis and metabolism;Glycan biosynthesis and metabolism	ko01100//Metabolic pathways;ko00601//Glycosphingolipid biosynthesis - lacto and neolacto series;ko00603//Glycosphingolipid biosynthesis - globo and isoglobo series	K00718;K00718;K00718	GO:0005794//Golgi apparatus;GO:0016020//membrane;GO:0032580//Golgi cisterna membrane	GO:0008107//galactoside 2-alpha-L-fucosyltransferase activity;GO:0008417//fucosyltransferase activity;GO:0016740//transferase activity;GO:0016757//glycosyltransferase activity;GO:0031127//alpha-(1,2)-fucosyltransferase activity	GO:0001936//regulation of endothelial cell proliferation;GO:0005975//carbohydrate metabolic process;GO:0006486//protein glycosylation;GO:0006629//lipid metabolic process;GO:0006664//glycolipid metabolic process;GO:0009312//oligosaccharide biosynthetic process;GO:0030155//regulation of cell adhesion;GO:0036065//fucosylation	--
ENSMUSG00000020932	Gfap	0.216333	1.41667	2.71117	0.000126498	0.0071522	glial fibrillary acidic protein [Source:MGI Symbol;Acc:MGI:95697]	Environmental Information Processing	Signal transduction	ko04630//JAK-STAT signaling pathway	K05640	GO:0005737//cytoplasm;GO:0005856//cytoskeleton;GO:0005882//intermediate filament;GO:0016020//membrane;GO:0042995//cell projection;GO:0043209//myelin sheath;GO:0043229//intracellular organelle;GO:0044297//cell body;GO:0045111//intermediate filament cytoskeleton;GO:0097386//glial cell projection;GO:0097449//astrocyte projection;GO:0097450//astrocyte end-foot;GO:0098574//cytoplasmic side of lysosoma…	GO:0005178//integrin binding;GO:0005200//structural constituent of cytoskeleton;GO:0005515//protein binding;GO:0019900//kinase binding;GO:0042802//identical protein binding	GO:0006886//intracellular protein transport;GO:0009611//response to wounding;GO:0010467//gene expression;GO:0010625//positive regulation of Schwann cell proliferation;GO:0010977//negative regulation of neuron projection development;GO:0014002//astrocyte development;GO:0014010//Schwann cell proliferation;GO:0030198//extracellular matrix organization;GO:0031102//neuron projection regeneration;GO:00…	--
ENSMUSG00000039661	Dusp26	0.468333	3.05	2.7032	0.000109552	0.00663318	dual specificity phosphatase 26 (putative) [Source:MGI Symbol;Acc:MGI:1914209]	-	-	-	-	GO:0005634//nucleus;GO:0005654//nucleoplasm;GO:0005737//cytoplasm;GO:0005739//mitochondrion;GO:0005794//Golgi apparatus	GO:0002039//p53 binding;GO:0004721//phosphoprotein phosphatase activity;GO:0004722//protein serine/threonine phosphatase activity;GO:0004725//protein tyrosine phosphatase activity;GO:0008138//protein tyrosine/serine/threonine phosphatase activity;GO:0016787//hydrolase activity;GO:0016791//phosphatase activity;GO:0017018//myosin phosphatase activity;GO:0033549//MAP kinase phosphatase activity;GO:0…	GO:0000122//negative regulation of transcription by RNA polymerase II;GO:0006470//protein dephosphorylation;GO:0016311//dephosphorylation;GO:0043409//negative regulation of MAPK cascade;GO:0045785//positive regulation of cell adhesion;GO:0070373//negative regulation of ERK1 and ERK2 cascade	--
ENSMUSG00000075012	Fjx1	0.0616667	0.400333	2.69864	0.00164516	0.0387676	four jointed box 1 [Source:MGI Symbol;Acc:MGI:1341907]	-	-	-	-	GO:0005576//extracellular region;GO:0005615//extracellular space	-	GO:0007267//cell-cell signaling;GO:0010842//retina layer formation	--
ENSMUSG00000042306	S100a14	1.36667	8.616	2.65636	1.95474e-05	0.00181115	S100 calcium binding protein A14 [Source:MGI Symbol;Acc:MGI:1913416]	-	-	-	-	GO:0005615//extracellular space;GO:0005737//cytoplasm;GO:0048471//perinuclear region of cytoplasm	GO:0005509//calcium ion binding;GO:0042379//chemokine receptor binding;GO:0048306//calcium-dependent protein binding	GO:0006915//apoptotic process;GO:0032496//response to lipopolysaccharide;GO:0034142//toll-like receptor 4 signaling pathway;GO:0042742//defense response to bacterium;GO:0071624//positive regulation of granulocyte chemotaxis;GO:0090026//positive regulation of monocyte chemotaxis	--
ENSMUSG00000029659	Medag	0.386333	2.381	2.62365	0.000247307	0.0114271	mesenteric estrogen dependent adipogenesis [Source:MGI Symbol;Acc:MGI:1917967]	-	-	-	-	GO:0005737//cytoplasm	GO:0003674//molecular_function	GO:0045600//positive regulation of fat cell differentiation	--
ENSMUSG00000068744	Psrc1	1.70233	10.454	2.61847	5.43822e-18	9.62402e-15	proline/serine-rich coiled-coil 1 [Source:MGI Symbol;Acc:MGI:1913099]	-	-	-	-	GO:0000922//spindle pole;GO:0005654//nucleoplasm;GO:0005737//cytoplasm;GO:0005819//spindle;GO:0005829//cytosol;GO:0005856//cytoskeleton;GO:0005876//spindle microtubule;GO:0015630//microtubule cytoskeleton;GO:0030496//midbody	GO:0005515//protein binding;GO:0008017//microtubule binding	GO:0001578//microtubule bundle formation;GO:0007049//cell cycle;GO:0007080//mitotic metaphase plate congression;GO:0030308//negative regulation of cell growth;GO:0031116//positive regulation of microtubule polymerization;GO:0045737//positive regulation of cyclin-dependent protein serine/threonine kinase activity;GO:0045893//positive regulation of transcription, DNA-templated;GO:0051301//cell divi…	--
ENSMUSG00000067276	Capn6	0.0746667	0.458	2.61681	0.00027141	0.0123158	calpain 6 [Source:MGI Symbol;Acc:MGI:1100850]	-	-	-	-	GO:0005737//cytoplasm;GO:0005819//spindle;GO:0005856//cytoskeleton;GO:0005874//microtubule;GO:0005876//spindle microtubule;GO:0048471//perinuclear region of cytoplasm	GO:0004198//calcium-dependent cysteine-type endopeptidase activity;GO:0005515//protein binding;GO:0008017//microtubule binding	GO:0001578//microtubule bundle formation;GO:0006508//proteolysis;GO:0051493//regulation of cytoskeleton organization	--
ENSMUSG00000043613	Mmp3	0.356667	2.16967	2.60483	1.65695e-05	0.00160235	matrix metallopeptidase 3 [Source:MGI Symbol;Acc:MGI:97010]	Human Diseases;Human Diseases;Human Diseases;Human Diseases;Environmental Information Processing;Human Diseases;Organismal Systems	Infectious disease: viral;Cancer: overview;Cardiovascular disease;Immune disease;Signal transduction;Cancer: specific types;Immune system	ko05171//Coronavirus disease - COVID-19;ko05202//Transcriptional misregulation in cancer;ko05417//Lipid and atherosclerosis;ko05323//Rheumatoid arthritis;ko04668//TNF signaling pathway;ko05215//Prostate cancer;ko04657//IL-17 signaling pathway	K01394;K01394;K01394;K01394;K01394;K01394;K01394	GO:0031012//extracellular matrix	GO:0004175//endopeptidase activity;GO:0004222//metalloendopeptidase activity;GO:0008233//peptidase activity;GO:0008237//metallopeptidase activity;GO:0008270//zinc ion binding;GO:0016787//hydrolase activity;GO:0046872//metal ion binding	GO:0006508//proteolysis;GO:0010727//negative regulation of hydrogen peroxide metabolic process;GO:0031334//positive regulation of protein-containing complex assembly;GO:0071492//cellular response to UV-A	--
ENSMUSG00000037679	Inf2	0.922333	5.55133	2.58947	6.59714e-09	1.91393e-06	inverted formin, FH2 and WH2 domain containing [Source:MGI Symbol;Acc:MGI:1917685]	-	-	-	-	GO:0048471//perinuclear region of cytoplasm	GO:0003779//actin binding;GO:0031267//small GTPase binding	GO:0016043//cellular component organization;GO:0030036//actin cytoskeleton organization;GO:0090140//regulation of mitochondrial fission	--
ENSMUSG00000043439	Epop	0.173667	1.02233	2.55747	0.000157501	0.00840195	elongin BC and polycomb repressive complex 2 associated protein [Source:MGI Symbol;Acc:MGI:2143991]	-	-	-	-	GO:0005634//nucleus;GO:0005694//chromosome;GO:0035098//ESC/E(Z) complex;GO:0070449//elongin complex	GO:0003682//chromatin binding;GO:0005515//protein binding	GO:0006325//chromatin organization;GO:0006357//regulation of transcription by RNA polymerase II;GO:0035616//histone H2B conserved C-terminal lysine deubiquitination;GO:0048663//neuron fate commitment;GO:0048863//stem cell differentiation	--
ENSMUSG00000061013	Mkx	0.0873333	0.513333	2.55529	0.000992562	0.0291784	mohawk homeobox [Source:MGI Symbol;Acc:MGI:2687286]	-	-	-	-	GO:0005634//nucleus	GO:0000981//DNA-binding transcription factor activity, RNA polymerase II-specific;GO:0003677//DNA binding	GO:0006355//regulation of transcription, DNA-templated;GO:0006357//regulation of transcription by RNA polymerase II;GO:0030279//negative regulation of ossification;GO:0032331//negative regulation of chondrocyte differentiation;GO:0035990//tendon cell differentiation;GO:0036077//intratendonous ossification;GO:0045599//negative regulation of fat cell differentiation;GO:0071260//cellular response to…	Homeobox
ENSMUSG00000029377	Ereg	1.245	7.29233	2.55023	1.70998e-08	4.65562e-06	epiregulin [Source:MGI Symbol;Acc:MGI:107508]	Environmental Information Processing;Environmental Information Processing;Human Diseases;Environmental Information Processing	Signal transduction;Signal transduction;Cancer: specific types;Signal transduction	ko04151//PI3K-Akt signaling pathway;ko04010//MAPK signaling pathway;ko05210//Colorectal cancer;ko04012//ErbB signaling pathway	K09784;K09784;K09784;K09784	GO:0005576//extracellular region;GO:0005615//extracellular space;GO:0005886//plasma membrane;GO:0016020//membrane	GO:0005154//epidermal growth factor receptor binding;GO:0008083//growth factor activity;GO:0030297//transmembrane receptor protein tyrosine kinase activator activity;GO:0048018//receptor ligand activity	GO:0001525//angiogenesis;GO:0001550//ovarian cumulus expansion;GO:0001556//oocyte maturation;GO:0001819//positive regulation of cytokine production;GO:0007143//female meiotic nuclear division;GO:0007173//epidermal growth factor receptor signaling pathway;GO:0007267//cell-cell signaling;GO:0008284//positive regulation of cell population proliferation;GO:0008285//negative regulation of cell populat…	--
ENSMUSG00000022790	Igsf11	0.130667	0.757333	2.53504	0.00234686	0.0474682	immunoglobulin superfamily, member 11 [Source:MGI Symbol;Acc:MGI:2388477]	Environmental Information Processing	Signaling molecules and interaction	ko04514//Cell adhesion molecules	K06791	GO:0005886//plasma membrane;GO:0005911//cell-cell junction;GO:0014069//postsynaptic density;GO:0016020//membrane;GO:0060076//excitatory synapse	GO:0035255//ionotropic glutamate receptor binding	GO:0007155//cell adhesion;GO:0007156//homophilic cell adhesion via plasma membrane adhesion molecules;GO:0045185//maintenance of protein location;GO:0048167//regulation of synaptic plasticity;GO:0061885//positive regulation of mini excitatory postsynaptic potential;GO:0098742//cell-cell adhesion via plasma-membrane adhesion molecules;GO:1900273//positive regulation of long-term synaptic potentiat…	--
ENSMUSG00000031383	Dusp9	0.0713333	0.408333	2.5171	0.00130455	0.0338513	dual specificity phosphatase 9 [Source:MGI Symbol;Acc:MGI:2387107]	Environmental Information Processing;Cellular Processes	Signal transduction;Cellular community - eukaryotes	ko04010//MAPK signaling pathway;ko04550//Signaling pathways regulating pluripotency of stem cells	K18498;K18498	GO:0005737//cytoplasm;GO:0005829//cytosol	GO:0004721//phosphoprotein phosphatase activity;GO:0004722//protein serine/threonine phosphatase activity;GO:0004725//protein tyrosine phosphatase activity;GO:0008138//protein tyrosine/serine/threonine phosphatase activity;GO:0008330//protein tyrosine/threonine phosphatase activity;GO:0016301//kinase activity;GO:0016787//hydrolase activity;GO:0016791//phosphatase activity;GO:0017017//MAP kinase t…	GO:0006470//protein dephosphorylation;GO:0016310//phosphorylation;GO:0016311//dephosphorylation;GO:0043065//positive regulation of apoptotic process;GO:0043409//negative regulation of MAPK cascade;GO:0060420//regulation of heart growth;GO:0070373//negative regulation of ERK1 and ERK2 cascade	--
ENSMUSG00000047330	Kcne4	0.35	1.94033	2.47088	0.00104184	0.029924	potassium voltage-gated channel, Isk-related subfamily, gene 4 [Source:MGI Symbol;Acc:MGI:1891125]	-	-	-	-	GO:0008076//voltage-gated potassium channel complex;GO:0016020//membrane;GO:0016324//apical plasma membrane	GO:0005244//voltage-gated ion channel activity;GO:0005249//voltage-gated potassium channel activity;GO:0005251//delayed rectifier potassium channel activity;GO:0005267//potassium channel activity;GO:0015459//potassium channel regulator activity;GO:0044325//transmembrane transporter binding;GO:1902282//voltage-gated potassium channel activity involved in ventricular cardiac muscle cell action pote…	GO:0006811//ion transport;GO:0006813//potassium ion transport;GO:0034765//regulation of ion transmembrane transport;GO:0060307//regulation of ventricular cardiac muscle cell membrane repolarization;GO:0071805//potassium ion transmembrane transport;GO:0086005//ventricular cardiac muscle cell action potential;GO:0086011//membrane repolarization during action potential;GO:0086091//regulation of hear…	--
ENSMUSG00000027801	Tm4sf4	40.808	225.362	2.46532	2.1438e-08	5.57924e-06	transmembrane 4 superfamily member 4 [Source:MGI Symbol;Acc:MGI:2385173]	-	-	-	-	GO:0016020//membrane;GO:0016021//integral component of membrane	-	GO:0042246//tissue regeneration	--
ENSMUSG00000028214	Gem	1.56967	8.61067	2.45567	0.000120516	0.00694723	GTP binding protein (gene overexpressed in skeletal muscle) [Source:MGI Symbol;Acc:MGI:99844]	-	-	-	-	GO:0005634//nucleus;GO:0005886//plasma membrane;GO:0009898//cytoplasmic side of plasma membrane;GO:0016020//membrane;GO:0030496//midbody;GO:0051233//spindle midzone;GO:0072686//mitotic spindle	GO:0000166//nucleotide binding;GO:0000287//magnesium ion binding;GO:0003924//GTPase activity;GO:0005246//calcium channel regulator activity;GO:0005515//protein binding;GO:0005525//GTP binding;GO:0019003//GDP binding	GO:0000278//mitotic cell cycle;GO:0051276//chromosome organization;GO:0051310//metaphase plate congression;GO:1901842//negative regulation of high voltage-gated calcium channel activity	--
ENSMUSG00000041193	Pla2g5	0.932667	5.115	2.4553	4.58981e-07	8.20463e-05	phospholipase A2, group V [Source:MGI Symbol;Acc:MGI:101899]	Metabolism;Environmental Information Processing;Organismal Systems;Organismal Systems;Metabolism;Metabolism;Metabolism;Metabolism;Organismal Systems;Metabolism	Global and overview maps;Signal transduction;Circulatory system;Digestive system;Lipid metabolism;Lipid metabolism;Lipid metabolism;Lipid metabolism;Digestive system;Lipid metabolism	ko01100//Metabolic pathways;ko04014//Ras signaling pathway;ko04270//Vascular smooth muscle contraction;ko04972//Pancreatic secretion;ko00564//Glycerophospholipid metabolism;ko00590//Arachidonic acid metabolism;ko00591//Linoleic acid metabolism;ko00565//Ether lipid metabolism;ko04975//Fat digestion and absorption;ko00592//alpha-Linolenic acid metabolism	K01047;K01047;K01047;K01047;K01047;K01047;K01047;K01047;K01047;K01047	GO:0005576//extracellular region	GO:0004623//phospholipase A2 activity;GO:0005509//calcium ion binding;GO:0016787//hydrolase activity;GO:0046872//metal ion binding;GO:0047499//calcium-independent phospholipase A2 activity	GO:0006629//lipid metabolic process;GO:0006644//phospholipid metabolic process;GO:0010518//positive regulation of phospholipase activity;GO:0016042//lipid catabolic process;GO:0019370//leukotriene biosynthetic process;GO:0034638//phosphatidylcholine catabolic process;GO:0035965//cardiolipin acyl-chain remodeling;GO:0050482//arachidonic acid secretion;GO:0070374//positive regulation of ERK1 and ER…	--
ENSMUSG00000028970	Abcb1b	0.499667	2.711	2.43979	9.50328e-09	2.66952e-06	ATP-binding cassette, sub-family B (MDR/TAP), member 1B [Source:MGI Symbol;Acc:MGI:97568]	Human Diseases;Human Diseases;Organismal Systems;Environmental Information Processing	Cancer: overview;Cancer: specific types;Digestive system;Membrane transport	ko05206//MicroRNAs in cancer;ko05226//Gastric cancer;ko04976//Bile secretion;ko02010//ABC transporters	K05658;K05658;K05658;K05658	GO:0000139//Golgi membrane;GO:0005654//nucleoplasm;GO:0005737//cytoplasm;GO:0005739//mitochondrion;GO:0005886//plasma membrane;GO:0009986//cell surface;GO:0016020//membrane;GO:0016021//integral component of membrane;GO:0016324//apical plasma membrane;GO:0046581//intercellular canaliculus;GO:0098591//external side of apical plasma membrane	GO:0000166//nucleotide binding;GO:0005524//ATP binding;GO:0008559//ABC-type xenobiotic transporter activity;GO:0015562//efflux transmembrane transporter activity;GO:0016887//ATP hydrolysis activity;GO:0031625//ubiquitin protein ligase binding;GO:0042626//ATPase-coupled transmembrane transporter activity;GO:0042910//xenobiotic transmembrane transporter activity;GO:0046943//carboxylic acid transmem…	GO:0000086//G2/M transition of mitotic cell cycle;GO:0006869//lipid transport;GO:0009410//response to xenobiotic stimulus;GO:0014045//establishment of endothelial blood-brain barrier;GO:0045332//phospholipid translocation;GO:0047484//regulation of response to osmotic stress;GO:0055085//transmembrane transport;GO:0061843//Sertoli cell barrier remodeling;GO:0070633//transepithelial transport;GO:007…	--
ENSMUSG00000016526	Dyrk3	0.354667	1.91767	2.43482	2.2453e-10	8.27814e-08	dual-specificity tyrosine-(Y)-phosphorylation regulated kinase 3 [Source:MGI Symbol;Acc:MGI:1330300]	-	-	-	-	GO:0000242//pericentriolar material;GO:0005634//nucleus;GO:0005654//nucleoplasm;GO:0005737//cytoplasm;GO:0005815//microtubule organizing center;GO:0005829//cytosol;GO:0005856//cytoskeleton;GO:0010494//cytoplasmic stress granule;GO:0016607//nuclear speck;GO:0043231//intracellular membrane-bounded organelle	GO:0000166//nucleotide binding;GO:0000287//magnesium ion binding;GO:0004672//protein kinase activity;GO:0004674//protein serine/threonine kinase activity;GO:0004712//protein serine/threonine/tyrosine kinase activity;GO:0004713//protein tyrosine kinase activity;GO:0005515//protein binding;GO:0005524//ATP binding;GO:0016301//kinase activity;GO:0016740//transferase activity;GO:0046872//metal ion bin…	GO:0006468//protein phosphorylation;GO:0007049//cell cycle;GO:0016310//phosphorylation;GO:0018105//peptidyl-serine phosphorylation;GO:0018107//peptidyl-threonine phosphorylation;GO:0018108//peptidyl-tyrosine phosphorylation;GO:0030218//erythrocyte differentiation;GO:0035063//nuclear speck organization;GO:0035617//stress granule disassembly;GO:0043066//negative regulation of apoptotic process;GO:0…	--
ENSMUSG00000025931	Paqr8	0.593333	3.15533	2.41088	2.2399e-07	4.30863e-05	progestin and adipoQ receptor family member VIII [Source:MGI Symbol;Acc:MGI:1921479]	Human Diseases	Cancer: overview	ko05207//Chemical carcinogenesis - receptor activation	K25040	GO:0005794//Golgi apparatus;GO:0005886//plasma membrane;GO:0016020//membrane;GO:0016021//integral component of membrane	GO:0003707//steroid hormone receptor activity;GO:0005496//steroid binding;GO:0008289//lipid binding;GO:0038023//signaling receptor activity	GO:0030154//cell differentiation;GO:0043401//steroid hormone mediated signaling pathway;GO:0048477//oogenesis;GO:0048545//response to steroid hormone	--
ENSMUSG00000020053	Igf1	1.78133	9.32133	2.38758	7.92011e-06	0.000904272	insulin-like growth factor 1 [Source:MGI Symbol;Acc:MGI:96432]	Human Diseases;Environmental Information Processing;Human Diseases;Environmental Information Processing;Environmental Information Processing;Environmental Information Processing;Human Diseases;Human Diseases;Cellular Processes;Environmental Information Processing;Human Diseases;Cellular Processes;Environmental Information Processing;Organismal Systems;Environmental Information Processing;Cellular…	Cancer: overview;Signal transduction;Cancer: overview;Signal transduction;Signal transduction;Signal transduction;Cardiovascular disease;Cancer: overview;Cellular community - eukaryotes;Signal transduction;Cancer: specific types;Cellular community - eukaryotes;Signal transduction;Sensory system;Signal transduction;Cell growth and death;Endocrine system;Signal transduction;Cancer: specific types;E…	ko05200//Pathways in cancer;ko04151//PI3K-Akt signaling pathway;ko05202//Transcriptional misregulation in cancer;ko04010//MAPK signaling pathway;ko04014//Ras signaling pathway;ko04015//Rap1 signaling pathway;ko05414//Dilated cardiomyopathy;ko05205//Proteoglycans in cancer;ko04510//Focal adhesion;ko04150//mTOR signaling pathway;ko05224//Breast cancer;ko04550//Signaling pathways regulating pluripot…	K05459;K05459;K05459;K05459;K05459;K05459;K05459;K05459;K05459;K05459;K05459;K05459;K05459;K05459;K05459;K05459;K05459;K05459;K05459;K05459;K05459;K05459;K05459;K05459;K05459;K05459;K05459;K05459;K05459;K05459;K05459	GO:0005576//extracellular region;GO:0005614//interstitial matrix;GO:0005615//extracellular space;GO:0005737//cytoplasm;GO:0005886//plasma membrane;GO:0031091//platelet alpha granule;GO:0035867//alphav-beta3 integrin-IGF-1-IGF1R complex;GO:0042567//insulin-like growth factor ternary complex;GO:0043025//neuronal cell body;GO:0070382//exocytic vesicle;GO:0098794//postsynapse;GO:0098978//glutamatergi…	GO:0005158//insulin receptor binding;GO:0005159//insulin-like growth factor receptor binding;GO:0005178//integrin binding;GO:0005179//hormone activity;GO:0005496//steroid binding;GO:0005515//protein binding;GO:0008083//growth factor activity;GO:0030297//transmembrane receptor protein tyrosine kinase activator activity;GO:0043539//protein serine/threonine kinase activator activity;GO:0046935//1-ph…	GO:0001649//osteoblast differentiation;GO:0001775//cell activation;GO:0001932//regulation of protein phosphorylation;GO:0001974//blood vessel remodeling;GO:0002683//negative regulation of immune system process;GO:0006417//regulation of translation;GO:0007165//signal transduction;GO:0007399//nervous system development;GO:0007608//sensory perception of smell;GO:0007613//memory;GO:0007623//circadian…	--
ENSMUSG00000001249	Hpn	0.604333	3.12867	2.37213	0.000804348	0.0253284	hepsin [Source:MGI Symbol;Acc:MGI:1196620]	Human Diseases	Cancer: overview	ko05203//Viral carcinogenesis	K08665	GO:0005576//extracellular region;GO:0005737//cytoplasm;GO:0005789//endoplasmic reticulum membrane;GO:0005886//plasma membrane;GO:0005911//cell-cell junction;GO:0009986//cell surface;GO:0016020//membrane;GO:0016324//apical plasma membrane;GO:0031965//nuclear membrane;GO:0043025//neuronal cell body	GO:0004252//serine-type endopeptidase activity;GO:0008233//peptidase activity;GO:0008236//serine-type peptidase activity;GO:0016787//hydrolase activity;GO:0070008//serine-type exopeptidase activity	GO:0006508//proteolysis;GO:0007605//sensory perception of sound;GO:0008360//regulation of cell shape;GO:0010628//positive regulation of gene expression;GO:0010693//negative regulation of alkaline phosphatase activity;GO:0010719//negative regulation of epithelial to mesenchymal transition;GO:0010756//positive regulation of plasminogen activation;GO:0030307//positive regulation of cell growth;GO:00…	--
ENSMUSG00000022754	Tmem45a	0.274333	1.417	2.36884	0.00108113	0.0305026	transmembrane protein 45a [Source:MGI Symbol;Acc:MGI:1913122]	-	-	-	-	GO:0016020//membrane	-	-	--
ENSMUSG00000021701	Plk2	2.468	12.5727	2.34888	2.11836e-09	6.94233e-07	polo like kinase 2 [Source:MGI Symbol;Acc:MGI:1099790]	Environmental Information Processing	Signal transduction	ko04068//FoxO signaling pathway	K08861	GO:0000785//chromatin;GO:0000922//spindle pole;GO:0005634//nucleus;GO:0005654//nucleoplasm;GO:0005737//cytoplasm;GO:0005813//centrosome;GO:0005814//centriole;GO:0005856//cytoskeleton;GO:0030425//dendrite;GO:0042995//cell projection;GO:0045202//synapse	GO:0000166//nucleotide binding;GO:0004672//protein kinase activity;GO:0004674//protein serine/threonine kinase activity;GO:0005515//protein binding;GO:0005524//ATP binding;GO:0016301//kinase activity;GO:0016740//transferase activity;GO:0019901//protein kinase binding;GO:0032050//clathrin heavy chain binding;GO:0043008//ATP-dependent protein binding;GO:0044877//protein-containing complex binding;G…	GO:0000082//G1/S transition of mitotic cell cycle;GO:0000278//mitotic cell cycle;GO:0002092//positive regulation of receptor internalization;GO:0006468//protein phosphorylation;GO:0007052//mitotic spindle organization;GO:0007265//Ras protein signal transduction;GO:0007613//memory;GO:0010508//positive regulation of autophagy;GO:0016310//phosphorylation;GO:0016525//negative regulation of angiogenes…	--
ENSMUSG00000022548	Apod	0.470667	2.38133	2.33899	0.00044798	0.0172967	apolipoprotein D [Source:MGI Symbol;Acc:MGI:88056]	-	-	-	-	GO:0005576//extracellular region;GO:0005615//extracellular space;GO:0005737//cytoplasm;GO:0005783//endoplasmic reticulum;GO:0022626//cytosolic ribosome;GO:0030425//dendrite;GO:0043025//neuronal cell body;GO:0048471//perinuclear region of cytoplasm	GO:0008289//lipid binding;GO:0015485//cholesterol binding	GO:0000302//response to reactive oxygen species;GO:0006006//glucose metabolic process;GO:0006629//lipid metabolic process;GO:0006869//lipid transport;GO:0007420//brain development;GO:0007568//aging;GO:0010642//negative regulation of platelet-derived growth factor receptor signaling pathway;GO:0014012//peripheral nervous system axon regeneration;GO:0042246//tissue regeneration;GO:0042308//negative…	--
ENSMUSG00000042078	Svop	0.111333	0.557	2.32279	0.00179638	0.0406359	SV2 related protein [Source:MGI Symbol;Acc:MGI:1915916]	-	-	-	-	GO:0008021//synaptic vesicle;GO:0016020//membrane;GO:0016021//integral component of membrane;GO:0030672//synaptic vesicle membrane;GO:0031410//cytoplasmic vesicle;GO:0045202//synapse	GO:0022857//transmembrane transporter activity	GO:0055085//transmembrane transport	--
ENSMUSG00000050359	Sprr1a	1.711	8.514	2.315	0.00109767	0.0307312	small proline-rich protein 1A [Source:MGI Symbol;Acc:MGI:106660]	-	-	-	-	GO:0001533//cornified envelope;GO:0005737//cytoplasm;GO:0071944//cell periphery	GO:0030280//structural constituent of skin epidermis	GO:0018149//peptide cross-linking;GO:0030216//keratinocyte differentiation;GO:0031424//keratinization	--
ENSMUSG00000023868	Pde10a	0.143333	0.709333	2.30709	0.000213488	0.010351	phosphodiesterase 10A [Source:MGI Symbol;Acc:MGI:1345143]	Metabolism;Environmental Information Processing;Metabolism;Human Diseases	Global and overview maps;Signal transduction;Nucleotide metabolism;Substance dependence	ko01100//Metabolic pathways;ko04024//cAMP signaling pathway;ko00230//Purine metabolism;ko05032//Morphine addiction	K18438;K18438;K18438;K18438	GO:0005737//cytoplasm;GO:0005829//cytosol;GO:0016020//membrane;GO:0043025//neuronal cell body;GO:0043204//perikaryon	GO:0000166//nucleotide binding;GO:0003824//catalytic activity;GO:0004112//cyclic-nucleotide phosphodiesterase activity;GO:0004114//3',5'-cyclic-nucleotide phosphodiesterase activity;GO:0004115//3',5'-cyclic-AMP phosphodiesterase activity;GO:0004118//cGMP-stimulated cyclic-nucleotide phosphodiesterase activity;GO:0005515//protein binding;GO:0008081//phosphoric diester hydrolase activity;GO:0016787…	GO:0006198//cAMP catabolic process;GO:0007165//signal transduction;GO:0008152//metabolic process;GO:0010738//regulation of protein kinase A signaling;GO:0010754//negative regulation of cGMP-mediated signaling;GO:0043951//negative regulation of cAMP-mediated signaling;GO:0046069//cGMP catabolic process;GO:0106070//regulation of adenylate cyclase-activating G protein-coupled receptor signaling path…	--
ENSMUSG00000022126	Acod1	0.655	3.23367	2.3036	0.000171393	0.00879172	aconitate decarboxylase 1 [Source:MGI Symbol;Acc:MGI:103206]	Metabolism;Metabolism	Global and overview maps;Carbohydrate metabolism	ko01100//Metabolic pathways;ko00660//C5-Branched dibasic acid metabolism	K17724;K17724	-	GO:0016829//lyase activity;GO:0042803//protein homodimerization activity;GO:0047613//aconitate decarboxylase activity	GO:0002760//positive regulation of antimicrobial humoral response;GO:0006952//defense response;GO:0071222//cellular response to lipopolysaccharide;GO:0072573//tolerance induction to lipopolysaccharide	--
ENSMUSG00000027134	Lpcat4	1.702	8.209	2.26998	2.69559e-07	5.02146e-05	lysophosphatidylcholine acyltransferase 4 [Source:MGI Symbol;Acc:MGI:2138993]	Metabolism;Metabolism;Metabolism	Global and overview maps;Lipid metabolism;Lipid metabolism	ko01100//Metabolic pathways;ko00564//Glycerophospholipid metabolism;ko00565//Ether lipid metabolism	K13512;K13512;K13512	GO:0005783//endoplasmic reticulum;GO:0005789//endoplasmic reticulum membrane;GO:0016020//membrane	GO:0008374//O-acyltransferase activity;GO:0016740//transferase activity;GO:0016746//acyltransferase activity;GO:0047166//1-alkenylglycerophosphoethanolamine O-acyltransferase activity;GO:0047184//1-acylglycerophosphocholine O-acyltransferase activity;GO:0047192//1-alkylglycerophosphocholine O-acetyltransferase activity;GO:0071617//lysophospholipid acyltransferase activity;GO:0106262//1-acylglycer…	GO:0006629//lipid metabolic process;GO:0006644//phospholipid metabolic process;GO:0008654//phospholipid biosynthetic process;GO:0036150//phosphatidylserine acyl-chain remodeling;GO:0036151//phosphatidylcholine acyl-chain remodeling;GO:0036152//phosphatidylethanolamine acyl-chain remodeling;GO:0046486//glycerolipid metabolic process	--
ENSMUSG00000020150	Gamt	1.699	8.18333	2.268	0.000200581	0.0100274	guanidinoacetate methyltransferase [Source:MGI Symbol;Acc:MGI:1098221]	Metabolism;Metabolism;Metabolism	Global and overview maps;Amino acid metabolism;Amino acid metabolism	ko01100//Metabolic pathways;ko00330//Arginine and proline metabolism;ko00260//Glycine, serine and threonine metabolism	K00542;K00542;K00542	GO:0005634//nucleus;GO:0005737//cytoplasm;GO:0005829//cytosol;GO:0005902//microvillus;GO:0042995//cell projection	GO:0008168//methyltransferase activity;GO:0008757//S-adenosylmethionine-dependent methyltransferase activity;GO:0016740//transferase activity;GO:0030731//guanidinoacetate N-methyltransferase activity;GO:0042802//identical protein binding	GO:0006601//creatine biosynthetic process;GO:0007283//spermatogenesis;GO:0009887//animal organ morphogenesis;GO:0032259//methylation;GO:0040014//regulation of multicellular organism growth;GO:0046498//S-adenosylhomocysteine metabolic process;GO:0046500//S-adenosylmethionine metabolic process	--
ENSMUSG00000048458	Inka2	0.548333	2.63767	2.26614	2.95516e-08	7.36584e-06	inka box actin regulator 2 [Source:MGI Symbol;Acc:MGI:1923497]	-	-	-	-	GO:0005634//nucleus;GO:0005654//nucleoplasm	GO:0019901//protein kinase binding;GO:0030291//protein serine/threonine kinase inhibitor activity	-	--
ENSMUSG00000040016	Ptger3	0.492667	2.26767	2.20252	9.95487e-05	0.00615983	prostaglandin E receptor 3 (subtype EP3) [Source:MGI Symbol;Acc:MGI:97795]	Human Diseases;Environmental Information Processing;Environmental Information Processing;Human Diseases;Environmental Information Processing;Organismal Systems	Cancer: overview;Signaling molecules and interaction;Signal transduction;Infectious disease: viral;Signal transduction;Endocrine system	ko05200//Pathways in cancer;ko04080//Neuroactive ligand-receptor interaction;ko04020//Calcium signaling pathway;ko05163//Human cytomegalovirus infection;ko04024//cAMP signaling pathway;ko04923//Regulation of lipolysis in adipocytes	K04260;K04260;K04260;K04260;K04260;K04260	GO:0005886//plasma membrane;GO:0016020//membrane;GO:0016021//integral component of membrane	GO:0004930//G protein-coupled receptor activity;GO:0004955//prostaglandin receptor activity;GO:0004957//prostaglandin E receptor activity	GO:0007186//G protein-coupled receptor signaling pathway;GO:0033993//response to lipid	--
ENSMUSG00000052271	Bhlha15	2.58633	11.856	2.19664	2.4324e-06	0.000349968	basic helix-loop-helix family, member a15 [Source:MGI Symbol;Acc:MGI:891976]	Human Diseases	Endocrine and metabolic disease	ko04950//Maturity onset diabetes of the young	K08040	GO:0005634//nucleus	GO:0000977//RNA polymerase II transcription regulatory region sequence-specific DNA binding;GO:0000978//RNA polymerase II cis-regulatory region sequence-specific DNA binding;GO:0000981//DNA-binding transcription factor activity, RNA polymerase II-specific;GO:0001228//DNA-binding transcription activator activity, RNA polymerase II-specific;GO:0003677//DNA binding;GO:0042802//identical protein bind…	GO:0002071//glandular epithelial cell maturation;GO:0006355//regulation of transcription, DNA-templated;GO:0006357//regulation of transcription by RNA polymerase II;GO:0006851//mitochondrial calcium ion transmembrane transport;GO:0007030//Golgi organization;GO:0007186//G protein-coupled receptor signaling pathway;GO:0007267//cell-cell signaling;GO:0010832//negative regulation of myotube different…	bHLH
ENSMUSG00000079105	C7	0.472667	2.159	2.19147	6.06752e-05	0.00445547	complement component 7 [Source:MGI Symbol;Acc:MGI:88235]	Human Diseases;Human Diseases;Human Diseases;Organismal Systems	Infectious disease: viral;Neurodegenerative disease;Immune disease;Immune system	ko05171//Coronavirus disease - COVID-19;ko05020//Prion disease;ko05322//Systemic lupus erythematosus;ko04610//Complement and coagulation cascades	K03996;K03996;K03996;K03996	GO:0005576//extracellular region;GO:0005579//membrane attack complex;GO:0005615//extracellular space	GO:0005515//protein binding	GO:0002376//immune system process;GO:0006883//cellular sodium ion homeostasis;GO:0006955//immune response;GO:0006956//complement activation;GO:0006958//complement activation, classical pathway;GO:0019835//cytolysis;GO:0045087//innate immune response;GO:0050778//positive regulation of immune response	--
ENSMUSG00000042254	Cilp	0.306333	1.39833	2.19053	9.64983e-06	0.00105415	cartilage intermediate layer protein, nucleotide pyrophosphohydrolase [Source:MGI Symbol;Acc:MGI:2444507]	-	-	-	-	GO:0005576//extracellular region;GO:0005615//extracellular space;GO:0062023//collagen-containing extracellular matrix;GO:0110165//cellular anatomical entity	-	GO:0010629//negative regulation of gene expression;GO:0030512//negative regulation of transforming growth factor beta receptor signaling pathway;GO:0043569//negative regulation of insulin-like growth factor receptor signaling pathway;GO:0060392//negative regulation of SMAD protein signal transduction	--
ENSMUSG00000006403	Adamts4	0.455	2.07067	2.18616	0.000272784	0.0123464	a disintegrin-like and metallopeptidase (reprolysin type) with thrombospondin type 1 motif, 4 [Source:MGI Symbol;Acc:MGI:1339949]	-	-	-	-	GO:0005576//extracellular region;GO:0005615//extracellular space;GO:0016607//nuclear speck;GO:0031012//extracellular matrix;GO:0062023//collagen-containing extracellular matrix	GO:0002020//protease binding;GO:0004222//metalloendopeptidase activity;GO:0005515//protein binding;GO:0008233//peptidase activity;GO:0008237//metallopeptidase activity;GO:0016787//hydrolase activity;GO:0046872//metal ion binding	GO:0006508//proteolysis;GO:0030198//extracellular matrix organization;GO:0042742//defense response to bacterium	--
ENSMUSG00000073987	Ggh	5.35067	23.8493	2.15616	5.36702e-06	0.000660318	gamma-glutamyl hydrolase [Source:MGI Symbol;Acc:MGI:1329035]	Metabolism;Human Diseases	Metabolism of cofactors and vitamins;Drug resistance: antineoplastic	ko00790//Folate biosynthesis;ko01523//Antifolate resistance	K01307;K01307	GO:0005576//extracellular region;GO:0005615//extracellular space;GO:0005764//lysosome;GO:0005773//vacuole;GO:0005829//cytosol;GO:0042470//melanosome;GO:0110165//cellular anatomical entity	GO:0008242//omega peptidase activity;GO:0016787//hydrolase activity;GO:0034722//gamma-glutamyl-peptidase activity	GO:0009410//response to xenobiotic stimulus;GO:0010043//response to zinc ion;GO:0032868//response to insulin;GO:0045471//response to ethanol;GO:0046900//tetrahydrofolylpolyglutamate metabolic process;GO:0070500//poly-gamma-glutamate metabolic process	--
ENSMUSG00000010760	Phlda2	0.509333	2.26033	2.14985	0.000802473	0.0253144	pleckstrin homology like domain, family A, member 2 [Source:MGI Symbol;Acc:MGI:1202307]	-	-	-	-	GO:0005737//cytoplasm;GO:0016020//membrane	GO:1901981//phosphatidylinositol phosphate binding	GO:0001890//placenta development;GO:0009887//animal organ morphogenesis;GO:0010468//regulation of gene expression;GO:0030334//regulation of cell migration;GO:0043065//positive regulation of apoptotic process;GO:0045995//regulation of embryonic development;GO:0060721//regulation of spongiotrophoblast cell proliferation;GO:0070873//regulation of glycogen metabolic process;GO:1903547//regulation of …	--
ENSMUSG00000028289	Epha7	0.074	0.325333	2.13632	0.000744184	0.0239451	Eph receptor A7 [Source:MGI Symbol;Acc:MGI:95276]	Organismal Systems	Development and regeneration	ko04360//Axon guidance	K05108	GO:0005886//plasma membrane;GO:0005887//integral component of plasma membrane;GO:0016020//membrane;GO:0016021//integral component of membrane;GO:0030425//dendrite;GO:0031594//neuromuscular junction;GO:0043005//neuron projection;GO:0043025//neuronal cell body;GO:0043235//receptor complex;GO:0045211//postsynaptic membrane;GO:0098685//Schaffer collateral - CA1 synapse;GO:0098686//hippocampal mossy f…	GO:0000166//nucleotide binding;GO:0004672//protein kinase activity;GO:0004713//protein tyrosine kinase activity;GO:0004714//transmembrane receptor protein tyrosine kinase activity;GO:0005003//ephrin receptor activity;GO:0005004//GPI-linked ephrin receptor activity;GO:0005005//transmembrane-ephrin receptor activity;GO:0005515//protein binding;GO:0005524//ATP binding;GO:0008046//axon guidance recep…	GO:0001934//positive regulation of protein phosphorylation;GO:0006468//protein phosphorylation;GO:0006915//apoptotic process;GO:0007169//transmembrane receptor protein tyrosine kinase signaling pathway;GO:0007399//nervous system development;GO:0007411//axon guidance;GO:0007420//brain development;GO:0016310//phosphorylation;GO:0018108//peptidyl-tyrosine phosphorylation;GO:0022407//regulation of ce…	--
ENSMUSG00000062991	Nrg1	0.848667	3.72467	2.13384	0.000519914	0.0192488	neuregulin 1 [Source:MGI Symbol;Acc:MGI:96083]	Human Diseases;Environmental Information Processing;Human Diseases	Neurodegenerative disease;Signal transduction;Drug resistance: antineoplastic	ko05014//Amyotrophic lateral sclerosis;ko04012//ErbB signaling pathway;ko01521//EGFR tyrosine kinase inhibitor resistance	K05455;K05455;K05455	GO:0005576//extracellular region;GO:0005615//extracellular space;GO:0005654//nucleoplasm;GO:0005737//cytoplasm;GO:0005886//plasma membrane;GO:0016020//membrane;GO:0016324//apical plasma membrane;GO:0030424//axon;GO:0031594//neuromuscular junction;GO:0045202//synapse;GO:0048787//presynaptic active zone membrane;GO:0097471//mossy fiber rosette;GO:0098794//postsynapse;GO:0098839//postsynaptic densit…	GO:0003712//transcription coregulator activity;GO:0005102//signaling receptor binding;GO:0005176//ErbB-2 class receptor binding;GO:0005178//integrin binding;GO:0005515//protein binding;GO:0008083//growth factor activity;GO:0030296//protein tyrosine kinase activator activity;GO:0030971//receptor tyrosine kinase binding;GO:0043125//ErbB-3 class receptor binding;GO:0045499//chemorepellent activity;G…	GO:0000165//MAPK cascade;GO:0000902//cell morphogenesis;GO:0001764//neuron migration;GO:0003161//cardiac conduction system development;GO:0003222//ventricular trabecula myocardium morphogenesis;GO:0006351//transcription, DNA-templated;GO:0007165//signal transduction;GO:0007169//transmembrane receptor protein tyrosine kinase signaling pathway;GO:0007171//activation of transmembrane receptor protei…	--
ENSMUSG00000020656	Grhl1	0.203333	0.883	2.11857	0.00138252	0.0351025	grainyhead like transcription factor 1 [Source:MGI Symbol;Acc:MGI:2182540]	-	-	-	-	GO:0005634//nucleus;GO:0005654//nucleoplasm;GO:0043231//intracellular membrane-bounded organelle	GO:0000976//transcription cis-regulatory region binding;GO:0000978//RNA polymerase II cis-regulatory region sequence-specific DNA binding;GO:0001228//DNA-binding transcription activator activity, RNA polymerase II-specific;GO:0003677//DNA binding;GO:0003700//DNA-binding transcription factor activity;GO:0031490//chromatin DNA binding;GO:0042803//protein homodimerization activity;GO:0043565//sequen…	GO:0002934//desmosome organization;GO:0006355//regulation of transcription, DNA-templated;GO:0006357//regulation of transcription by RNA polymerase II;GO:0008544//epidermis development;GO:0045616//regulation of keratinocyte differentiation;GO:0045944//positive regulation of transcription by RNA polymerase II;GO:0061436//establishment of skin barrier	CP2
ENSMUSG00000031765	Mt1	56.6323	238.803	2.07613	1.52952e-11	7.31567e-09	metallothionein 1 [Source:MGI Symbol;Acc:MGI:97171]	Organismal Systems;Organismal Systems	Aging;Digestive system	ko04212//Longevity regulating pathway - worm;ko04978//Mineral absorption	K14739;K14739	GO:0005634//nucleus;GO:0005737//cytoplasm;GO:0005764//lysosome;GO:0005829//cytosol	GO:0005507//copper ion binding;GO:0008270//zinc ion binding;GO:0046872//metal ion binding	GO:0006875//cellular metal ion homeostasis;GO:0006882//cellular zinc ion homeostasis;GO:0007263//nitric oxide mediated signal transduction;GO:0010273//detoxification of copper ion;GO:0043524//negative regulation of neuron apoptotic process;GO:0045926//negative regulation of growth;GO:0071247//cellular response to chromate;GO:0071276//cellular response to cadmium ion;GO:0071280//cellular response …	--
ENSMUSG00000018672	Copz2	1.838	7.687	2.06428	3.39971e-06	0.00044899	coatomer protein complex, subunit zeta 2 [Source:MGI Symbol;Acc:MGI:1929008]	-	-	-	-	GO:0000139//Golgi membrane;GO:0005737//cytoplasm;GO:0005794//Golgi apparatus;GO:0005829//cytosol;GO:0016020//membrane;GO:0030126//COPI vesicle coat;GO:0030137//COPI-coated vesicle;GO:0030663//COPI-coated vesicle membrane;GO:0031410//cytoplasmic vesicle;GO:0033116//endoplasmic reticulum-Golgi intermediate compartment membrane	GO:0003674//molecular_function	GO:0006886//intracellular protein transport;GO:0006890//retrograde vesicle-mediated transport, Golgi to endoplasmic reticulum;GO:0006891//intra-Golgi vesicle-mediated transport;GO:0015031//protein transport;GO:0016192//vesicle-mediated transport	--
ENSMUSG00000028860	Sytl1	1.53067	6.32033	2.04584	4.37014e-05	0.00339204	synaptotagmin-like 1 [Source:MGI Symbol;Acc:MGI:1933365]	-	-	-	-	GO:0005886//plasma membrane	GO:0031267//small GTPase binding	GO:0006886//intracellular protein transport;GO:0006887//exocytosis;GO:0032940//secretion by cell	--
ENSMUSG00000026580	Selp	0.412333	1.68233	2.02858	0.000310046	0.0135145	selectin, platelet [Source:MGI Symbol;Acc:MGI:98280]	Human Diseases;Organismal Systems;Human Diseases;Human Diseases;Environmental Information Processing;Human Diseases	Infectious disease: viral;Immune system;Infectious disease: bacterial;Cardiovascular disease;Signaling molecules and interaction;Infectious disease: parasitic	ko05171//Coronavirus disease - COVID-19;ko04613//Neutrophil extracellular trap formation;ko05150//Staphylococcus aureus infection;ko05417//Lipid and atherosclerosis;ko04514//Cell adhesion molecules;ko05144//Malaria	K06496;K06496;K06496;K06496;K06496;K06496	GO:0005615//extracellular space;GO:0005886//plasma membrane;GO:0009897//external side of plasma membrane;GO:0016020//membrane;GO:0031092//platelet alpha granule membrane	GO:0001530//lipopolysaccharide binding;GO:0005509//calcium ion binding;GO:0005515//protein binding;GO:0008201//heparin binding;GO:0030246//carbohydrate binding;GO:0033691//sialic acid binding;GO:0042806//fucose binding;GO:0046872//metal ion binding;GO:0048306//calcium-dependent protein binding;GO:0070492//oligosaccharide binding	GO:0002687//positive regulation of leukocyte migration;GO:0002691//regulation of cellular extravasation;GO:0006954//inflammatory response;GO:0007155//cell adhesion;GO:0007157//heterophilic cell-cell adhesion via plasma membrane cell adhesion molecules;GO:0007159//leukocyte cell-cell adhesion;GO:0010572//positive regulation of platelet activation;GO:0014068//positive regulation of phosphatidylinos…	--
ENSMUSG00000028613	Lrp8	0.207333	0.842667	2.02301	2.54778e-05	0.00224319	low density lipoprotein receptor-related protein 8, apolipoprotein e receptor [Source:MGI Symbol;Acc:MGI:1340044]	-	-	-	-	GO:0005576//extracellular region;GO:0005615//extracellular space;GO:0005875//microtubule associated complex;GO:0005886//plasma membrane;GO:0005901//caveola;GO:0009986//cell surface;GO:0014069//postsynaptic density;GO:0016020//membrane;GO:0030424//axon;GO:0030425//dendrite;GO:0043025//neuronal cell body;GO:0043235//receptor complex	GO:0001540//amyloid-beta binding;GO:0005041//low-density lipoprotein particle receptor activity;GO:0005509//calcium ion binding;GO:0005515//protein binding;GO:0008035//high-density lipoprotein particle binding;GO:0019894//kinesin binding;GO:0030229//very-low-density lipoprotein particle receptor activity;GO:0034185//apolipoprotein binding;GO:0038025//reelin receptor activity;GO:0046872//metal ion…	GO:0006897//endocytosis;GO:0007268//chemical synaptic transmission;GO:0009410//response to xenobiotic stimulus;GO:0021517//ventral spinal cord development;GO:0021541//ammon gyrus development;GO:0021766//hippocampus development;GO:0021819//layer formation in cerebral cortex;GO:0021987//cerebral cortex development;GO:0032793//positive regulation of CREB transcription factor activity;GO:0038026//ree…	--
ENSMUSG00000026249	Serpine2	1.407	5.70667	2.02003	5.1738e-07	9.06542e-05	serine (or cysteine) peptidase inhibitor, clade E, member 2 [Source:MGI Symbol;Acc:MGI:101780]	-	-	-	-	GO:0005576//extracellular region;GO:0005615//extracellular space;GO:0005829//cytosol;GO:0016020//membrane;GO:0031091//platelet alpha granule;GO:0031232//extrinsic component of external side of plasma membrane;GO:0031594//neuromuscular junction;GO:0043025//neuronal cell body;GO:0062023//collagen-containing extracellular matrix	GO:0004867//serine-type endopeptidase inhibitor activity;GO:0005102//signaling receptor binding;GO:0005539//glycosaminoglycan binding;GO:0008201//heparin binding;GO:0030414//peptidase inhibitor activity	GO:0007399//nervous system development;GO:0007596//blood coagulation;GO:0008285//negative regulation of cell population proliferation;GO:0009611//response to wounding;GO:0010466//negative regulation of peptidase activity;GO:0010544//negative regulation of platelet activation;GO:0010757//negative regulation of plasminogen activation;GO:0010766//negative regulation of sodium ion transport;GO:001095…	--
ENSMUSG00000001025	S100a6	17.063	69.036	2.01648	3.98316e-06	0.000518309	S100 calcium binding protein A6 (calcyclin) [Source:MGI Symbol;Acc:MGI:1339467]	-	-	-	-	GO:0001726//ruffle;GO:0005634//nucleus;GO:0005635//nuclear envelope;GO:0005737//cytoplasm;GO:0005829//cytosol;GO:0005886//plasma membrane;GO:0016020//membrane;GO:0031234//extrinsic component of cytoplasmic side of plasma membrane;GO:0048471//perinuclear region of cytoplasm;GO:0062023//collagen-containing extracellular matrix	GO:0005509//calcium ion binding;GO:0005515//protein binding;GO:0005523//tropomyosin binding;GO:0008270//zinc ion binding;GO:0015075//ion transmembrane transporter activity;GO:0042803//protein homodimerization activity;GO:0044548//S100 protein binding;GO:0046872//metal ion binding;GO:0048306//calcium-dependent protein binding	GO:0034220//ion transmembrane transport	--
ENSMUSG00000078234	Klhdc7a	0.205667	0.83	2.0128	0.000423168	0.0166418	kelch domain containing 7A [Source:MGI Symbol;Acc:MGI:2444612]	-	-	-	-	GO:0016020//membrane	GO:0005515//protein binding	-	--
ENSMUSG00000020326	Ccng1	20.2167	81.4107	2.00967	5.88174e-13	5.20446e-10	cyclin G1 [Source:MGI Symbol;Acc:MGI:102890]	Human Diseases;Cellular Processes	Cancer: overview;Cell growth and death	ko05206//MicroRNAs in cancer;ko04115//p53 signaling pathway	K10145;K10145	GO:0000307//cyclin-dependent protein kinase holoenzyme complex;GO:0005634//nucleus;GO:0005737//cytoplasm;GO:0030425//dendrite;GO:0043025//neuronal cell body;GO:0048471//perinuclear region of cytoplasm	GO:0016538//cyclin-dependent protein serine/threonine kinase regulator activity	GO:0000079//regulation of cyclin-dependent protein serine/threonine kinase activity;GO:0006949//syncytium formation;GO:0007049//cell cycle;GO:0007095//mitotic G2 DNA damage checkpoint signaling;GO:0007420//brain development;GO:0009629//response to gravity;GO:0010243//response to organonitrogen compound;GO:0043066//negative regulation of apoptotic process;GO:0044772//mitotic cell cycle phase trans…	--
ENSMUSG00000026235	Epha4	0.280667	1.11933	1.99571	0.000135527	0.00749506	Eph receptor A4 [Source:MGI Symbol;Acc:MGI:98277]	Organismal Systems	Development and regeneration	ko04360//Axon guidance	K05105	GO:0005737//cytoplasm;GO:0005741//mitochondrial outer membrane;GO:0005768//endosome;GO:0005769//early endosome;GO:0005783//endoplasmic reticulum;GO:0005794//Golgi apparatus;GO:0005886//plasma membrane;GO:0005887//integral component of plasma membrane;GO:0005912//adherens junction;GO:0009986//cell surface;GO:0014069//postsynaptic density;GO:0016020//membrane;GO:0016021//integral component of membr…	GO:0000166//nucleotide binding;GO:0004672//protein kinase activity;GO:0004713//protein tyrosine kinase activity;GO:0004714//transmembrane receptor protein tyrosine kinase activity;GO:0005003//ephrin receptor activity;GO:0005004//GPI-linked ephrin receptor activity;GO:0005005//transmembrane-ephrin receptor activity;GO:0005515//protein binding;GO:0005524//ATP binding;GO:0016301//kinase activity;GO:…	GO:0006468//protein phosphorylation;GO:0007155//cell adhesion;GO:0007162//negative regulation of cell adhesion;GO:0007169//transmembrane receptor protein tyrosine kinase signaling pathway;GO:0007399//nervous system development;GO:0007411//axon guidance;GO:0007628//adult walking behavior;GO:0008045//motor neuron axon guidance;GO:0008284//positive regulation of cell population proliferation;GO:0008…	--
ENSMUSG00000020205	Phlda1	5.35433	21.1593	1.98252	1.27177e-06	0.000202761	pleckstrin homology like domain, family A, member 1 [Source:MGI Symbol;Acc:MGI:1096880]	-	-	-	-	GO:0005634//nucleus;GO:0005654//nucleoplasm;GO:0005730//nucleolus;GO:0005737//cytoplasm;GO:0031410//cytoplasmic vesicle	GO:0005515//protein binding;GO:1901981//phosphatidylinositol phosphate binding	GO:0006915//apoptotic process;GO:0043065//positive regulation of apoptotic process;GO:0045210//FasL biosynthetic process	--
ENSMUSG00000060227	Golm2	1.42633	5.631	1.98108	0.00172886	0.0399254	golgi membrane protein 2 [Source:MGI Symbol;Acc:MGI:2443129]	-	-	-	-	GO:0005794//Golgi apparatus;GO:0016020//membrane	GO:0003674//molecular_function	GO:0008150//biological_process	--
ENSMUSG00000018821	Avpi1	2.29467	9.03567	1.97735	6.12027e-08	1.44414e-05	arginine vasopressin-induced 1 [Source:MGI Symbol;Acc:MGI:1916784]	-	-	-	-	GO:0005575//cellular_component	GO:0003674//molecular_function	GO:0007049//cell cycle;GO:0043410//positive regulation of MAPK cascade	--
ENSMUSG00000027907	S100a11	77.932	304.348	1.96544	2.65633e-08	6.71557e-06	S100 calcium binding protein A11 [Source:MGI Symbol;Acc:MGI:1338798]	-	-	-	-	GO:0001726//ruffle;GO:0005615//extracellular space;GO:0005634//nucleus;GO:0005737//cytoplasm;GO:0062023//collagen-containing extracellular matrix	GO:0005509//calcium ion binding;GO:0042803//protein homodimerization activity;GO:0044548//S100 protein binding;GO:0046872//metal ion binding;GO:0048306//calcium-dependent protein binding	GO:0014911//positive regulation of smooth muscle cell migration;GO:0042127//regulation of cell population proliferation	--
ENSMUSG00000026479	Lamc2	2.37767	9.17333	1.9479	1.89567e-06	0.000279564	laminin, gamma 2 [Source:MGI Symbol;Acc:MGI:99913]	Human Diseases;Environmental Information Processing;Human Diseases;Human Diseases;Cellular Processes;Human Diseases;Human Diseases;Environmental Information Processing	Cancer: overview;Signal transduction;Infectious disease: viral;Infectious disease: parasitic;Cellular community - eukaryotes;Infectious disease: parasitic;Cancer: specific types;Signaling molecules and interaction	ko05200//Pathways in cancer;ko04151//PI3K-Akt signaling pathway;ko05165//Human papillomavirus infection;ko05146//Amoebiasis;ko04510//Focal adhesion;ko05145//Toxoplasmosis;ko05222//Small cell lung cancer;ko04512//ECM-receptor interaction	K06246;K06246;K06246;K06246;K06246;K06246;K06246;K06246	GO:0005604//basement membrane;GO:0005607//laminin-2 complex;GO:0005615//extracellular space;GO:0005938//cell cortex;GO:0016020//membrane;GO:0031012//extracellular matrix;GO:0048471//perinuclear region of cytoplasm	-	GO:0008284//positive regulation of cell population proliferation;GO:0030335//positive regulation of cell migration	--
ENSMUSG00000027408	Cpxm1	0.397	1.52133	1.93813	6.74363e-05	0.00468478	carboxypeptidase X 1 (M14 family) [Source:MGI Symbol;Acc:MGI:1934569]	-	-	-	-	GO:0005576//extracellular region;GO:0005615//extracellular space	GO:0004181//metallocarboxypeptidase activity;GO:0008233//peptidase activity;GO:0008237//metallopeptidase activity;GO:0008270//zinc ion binding;GO:0016787//hydrolase activity;GO:0046872//metal ion binding	GO:0006508//proteolysis;GO:0006518//peptide metabolic process;GO:0016485//protein processing	--
ENSMUSG00000056737	Capg	6.85267	26.2247	1.93619	0.000254853	0.0117451	capping protein (actin filament), gelsolin-like [Source:MGI Symbol;Acc:MGI:1098259]	-	-	-	-	GO:0001726//ruffle;GO:0005634//nucleus;GO:0005654//nucleoplasm;GO:0005730//nucleolus;GO:0005737//cytoplasm;GO:0005814//centriole;GO:0030027//lamellipodium;GO:0042470//melanosome;GO:0042995//cell projection;GO:0072686//mitotic spindle;GO:0090543//Flemming body	GO:0003779//actin binding;GO:0019904//protein domain specific binding;GO:0044877//protein-containing complex binding;GO:0051015//actin filament binding	GO:0008154//actin polymerization or depolymerization;GO:0051014//actin filament severing;GO:0051016//barbed-end actin filament capping;GO:0051693//actin filament capping	--
ENSMUSG00000053046	Brsk2	0.158	0.601333	1.92824	0.000651264	0.0217461	BR serine/threonine kinase 2 [Source:MGI Symbol;Acc:MGI:1923020]	-	-	-	-	GO:0005737//cytoplasm;GO:0005783//endoplasmic reticulum;GO:0005813//centrosome;GO:0005815//microtubule organizing center;GO:0005856//cytoskeleton;GO:0016020//membrane;GO:0048471//perinuclear region of cytoplasm;GO:0150034//distal axon	GO:0000166//nucleotide binding;GO:0000287//magnesium ion binding;GO:0004672//protein kinase activity;GO:0004674//protein serine/threonine kinase activity;GO:0005515//protein binding;GO:0005524//ATP binding;GO:0016301//kinase activity;GO:0016740//transferase activity;GO:0019901//protein kinase binding;GO:0046872//metal ion binding;GO:0050321//tau-protein kinase activity;GO:0051117//ATPase binding;…	GO:0000086//G2/M transition of mitotic cell cycle;GO:0006468//protein phosphorylation;GO:0006887//exocytosis;GO:0006915//apoptotic process;GO:0007049//cell cycle;GO:0007399//nervous system development;GO:0007409//axonogenesis;GO:0010975//regulation of neuron projection development;GO:0016310//phosphorylation;GO:0018105//peptidyl-serine phosphorylation;GO:0030010//establishment of cell polarity;GO…	--
ENSMUSG00000030247	Kcnj8	1.86467	7.085	1.92585	0.00112131	0.0312011	potassium inwardly-rectifying channel, subfamily J, member 8 [Source:MGI Symbol;Acc:MGI:1100508]	Environmental Information Processing	Signal transduction	ko04022//cGMP-PKG signaling pathway	K05001	GO:0005739//mitochondrion;GO:0005886//plasma membrane;GO:0008282//inward rectifying potassium channel;GO:0016020//membrane;GO:0016021//integral component of membrane;GO:0030016//myofibril;GO:0042383//sarcolemma;GO:0043231//intracellular membrane-bounded organelle;GO:0048787//presynaptic active zone membrane;GO:0098978//glutamatergic synapse	GO:0005242//inward rectifier potassium channel activity;GO:0005244//voltage-gated ion channel activity;GO:0005524//ATP binding;GO:0015272//ATP-activated inward rectifier potassium channel activity;GO:0017098//sulfonylurea receptor binding;GO:0019829//ATPase-coupled cation transmembrane transporter activity;GO:0099508//voltage-gated ion channel activity involved in regulation of presynaptic membra…	GO:0001822//kidney development;GO:0006811//ion transport;GO:0006813//potassium ion transport;GO:0007507//heart development;GO:0032496//response to lipopolysaccharide;GO:0034220//ion transmembrane transport;GO:0034765//regulation of ion transmembrane transport;GO:0043330//response to exogenous dsRNA;GO:0051607//defense response to virus;GO:0071805//potassium ion transmembrane transport;GO:0098662/…	--
ENSMUSG00000047230	Cldn2	21.839	82.473	1.91702	3.2367e-08	7.95554e-06	claudin 2 [Source:MGI Symbol;Acc:MGI:1276110]	Human Diseases;Cellular Processes;Human Diseases;Environmental Information Processing;Organismal Systems	Infectious disease: bacterial;Cellular community - eukaryotes;Infectious disease: viral;Signaling molecules and interaction;Immune system	ko05130//Pathogenic Escherichia coli infection;ko04530//Tight junction;ko05160//Hepatitis C;ko04514//Cell adhesion molecules;ko04670//Leukocyte transendothelial migration	K06087;K06087;K06087;K06087;K06087	GO:0005886//plasma membrane;GO:0005911//cell-cell junction;GO:0005923//bicellular tight junction;GO:0016020//membrane;GO:0016021//integral component of membrane;GO:0070161//anchoring junction	GO:0005198//structural molecule activity;GO:0005515//protein binding;GO:0042802//identical protein binding	GO:0007155//cell adhesion;GO:0016338//calcium-independent cell-cell adhesion via plasma membrane cell-adhesion molecules;GO:0070830//bicellular tight junction assembly;GO:0098609//cell-cell adhesion	--
ENSMUSG00000005087	Cd44	7.36033	27.6733	1.91065	4.7878e-07	8.47296e-05	CD44 antigen [Source:MGI Symbol;Acc:MGI:88338]	Human Diseases;Human Diseases;Organismal Systems;Human Diseases;Human Diseases;Environmental Information Processing	Infectious disease: viral;Infectious disease: bacterial;Immune system;Cancer: overview;Cancer: overview;Signaling molecules and interaction	ko05169//Epstein-Barr virus infection;ko05131//Shigellosis;ko04640//Hematopoietic cell lineage;ko05205//Proteoglycans in cancer;ko05206//MicroRNAs in cancer;ko04512//ECM-receptor interaction	K06256;K06256;K06256;K06256;K06256;K06256	GO:0005794//Golgi apparatus;GO:0005829//cytosol;GO:0005886//plasma membrane;GO:0005902//microvillus;GO:0009986//cell surface;GO:0016020//membrane;GO:0016021//integral component of membrane;GO:0016324//apical plasma membrane;GO:0031258//lamellipodium membrane;GO:0035692//macrophage migration inhibitory factor receptor complex;GO:0042995//cell projection	GO:0004896//cytokine receptor activity;GO:0005540//hyaluronic acid binding	GO:0007155//cell adhesion;GO:0016477//cell migration;GO:0019221//cytokine-mediated signaling pathway;GO:0030214//hyaluronan catabolic process;GO:0033138//positive regulation of peptidyl-serine phosphorylation;GO:0034116//positive regulation of heterotypic cell-cell adhesion;GO:0042110//T cell activation;GO:0043066//negative regulation of apoptotic process;GO:0043154//negative regulation of cystei…	--
ENSMUSG00000043088	Il17re	0.279	1.046	1.90655	0.000448617	0.0172967	interleukin 17 receptor E [Source:MGI Symbol;Acc:MGI:1889371]	Environmental Information Processing;Organismal Systems	Signaling molecules and interaction;Immune system	ko04060//Cytokine-cytokine receptor interaction;ko04657//IL-17 signaling pathway	K05168;K05168	GO:0005576//extracellular region;GO:0005737//cytoplasm;GO:0005886//plasma membrane;GO:0016020//membrane	GO:0005515//protein binding;GO:0030368//interleukin-17 receptor activity	GO:0006954//inflammatory response;GO:0019221//cytokine-mediated signaling pathway	--
ENSMUSG00000026817	Ak1	1.202	4.41433	1.87676	7.63946e-06	0.000883631	adenylate kinase 1 [Source:MGI Symbol;Acc:MGI:87977]	Metabolism;Metabolism;Metabolism	Global and overview maps;Nucleotide metabolism;Metabolism of cofactors and vitamins	ko01100//Metabolic pathways;ko00230//Purine metabolism;ko00730//Thiamine metabolism	K00939;K00939;K00939	GO:0001520//outer dense fiber;GO:0005737//cytoplasm;GO:0005829//cytosol;GO:0030017//sarcomere;GO:0036126//sperm flagellum;GO:0043005//neuron projection;GO:0048471//perinuclear region of cytoplasm	GO:0000166//nucleotide binding;GO:0004017//adenylate kinase activity;GO:0004550//nucleoside diphosphate kinase activity;GO:0005524//ATP binding;GO:0016301//kinase activity;GO:0016740//transferase activity;GO:0016776//phosphotransferase activity, phosphate group as acceptor;GO:0019205//nucleobase-containing compound kinase activity;GO:0046899//nucleoside triphosphate adenylate kinase activity	GO:0006139//nucleobase-containing compound metabolic process;GO:0006165//nucleoside diphosphate phosphorylation;GO:0006172//ADP biosynthetic process;GO:0009142//nucleoside triphosphate biosynthetic process;GO:0010828//positive regulation of glucose transmembrane transport;GO:0016310//phosphorylation;GO:0046033//AMP metabolic process;GO:0046034//ATP metabolic process;GO:0046103//inosine biosynthet…	--
ENSMUSG00000027210	Meis2	1.689	6.18367	1.87229	0.000435071	0.0169966	Meis homeobox 2 [Source:MGI Symbol;Acc:MGI:108564]	-	-	-	-	GO:0005634//nucleus;GO:0005737//cytoplasm;GO:0048471//perinuclear region of cytoplasm	GO:0000978//RNA polymerase II cis-regulatory region sequence-specific DNA binding;GO:0000981//DNA-binding transcription factor activity, RNA polymerase II-specific;GO:0001228//DNA-binding transcription activator activity, RNA polymerase II-specific;GO:0003677//DNA binding;GO:0008134//transcription factor binding;GO:0043565//sequence-specific DNA binding;GO:1990837//sequence-specific double-strand…	GO:0001654//eye development;GO:0006355//regulation of transcription, DNA-templated;GO:0006357//regulation of transcription by RNA polymerase II;GO:0007420//brain development;GO:0008284//positive regulation of cell population proliferation;GO:0008542//visual learning;GO:0009612//response to mechanical stimulus;GO:0009880//embryonic pattern specification;GO:0009887//animal organ morphogenesis;GO:00…	Homeobox
ENSMUSG00000027663	Zmat3	2.54	9.29867	1.8722	2.20832e-11	1.00207e-08	zinc finger matrin type 3 [Source:MGI Symbol;Acc:MGI:1195270]	Cellular Processes	Cell growth and death	ko04115//p53 signaling pathway	K10137	GO:0005634//nucleus;GO:0005654//nucleoplasm;GO:0005886//plasma membrane	GO:0003676//nucleic acid binding;GO:0008270//zinc ion binding;GO:0046872//metal ion binding	-	zf-C2H2
ENSMUSG00000041954	Tnfrsf18	0.722	2.63467	1.86755	0.000645489	0.0217146	tumor necrosis factor receptor superfamily, member 18 [Source:MGI Symbol;Acc:MGI:894675]	Environmental Information Processing	Signaling molecules and interaction	ko04060//Cytokine-cytokine receptor interaction	K05154	GO:0005576//extracellular region;GO:0005886//plasma membrane;GO:0005887//integral component of plasma membrane;GO:0009897//external side of plasma membrane;GO:0016020//membrane	GO:0005031//tumor necrosis factor-activated receptor activity;GO:0005515//protein binding	GO:0002687//positive regulation of leukocyte migration;GO:0006915//apoptotic process;GO:0033209//tumor necrosis factor-mediated signaling pathway;GO:0042531//positive regulation of tyrosine phosphorylation of STAT protein;GO:0043066//negative regulation of apoptotic process;GO:0045785//positive regulation of cell adhesion	--
ENSMUSG00000051579	Tceal8	2.315	8.42633	1.86389	5.42336e-05	0.00407112	transcription elongation factor A (SII)-like 8 [Source:MGI Symbol;Acc:MGI:1913934]	-	-	-	-	GO:0005634//nucleus	-	-	--
ENSMUSG00000030218	Mgp	11.6143	42.0807	1.85725	0.000115482	0.00678297	matrix Gla protein [Source:MGI Symbol;Acc:MGI:96976]	-	-	-	-	GO:0005576//extracellular region;GO:0005615//extracellular space;GO:0005783//endoplasmic reticulum;GO:0031012//extracellular matrix;GO:0032991//protein-containing complex;GO:0062023//collagen-containing extracellular matrix	GO:0005509//calcium ion binding;GO:0048306//calcium-dependent protein binding	GO:0001503//ossification;GO:0030154//cell differentiation;GO:0030324//lung development;GO:0030500//regulation of bone mineralization;GO:0048754//branching morphogenesis of an epithelial tube;GO:0051216//cartilage development;GO:0065003//protein-containing complex assembly	--
ENSMUSG00000020102	Slc16a7	0.635333	2.29867	1.85521	0.000323141	0.0139688	solute carrier family 16 (monocarboxylic acid transporters), member 7 [Source:MGI Symbol;Acc:MGI:1330284]	-	-	-	-	GO:0005654//nucleoplasm;GO:0005737//cytoplasm;GO:0005886//plasma membrane;GO:0005887//integral component of plasma membrane;GO:0016020//membrane;GO:0016021//integral component of membrane;GO:0016323//basolateral plasma membrane;GO:0098685//Schaffer collateral - CA1 synapse;GO:0098686//hippocampal mossy fiber to CA3 synapse;GO:0098688//parallel fiber to Purkinje cell synapse;GO:0098839//postsynapt…	GO:0008028//monocarboxylic acid transmembrane transporter activity;GO:0015129//lactate transmembrane transporter activity;GO:0015293//symporter activity;GO:0022857//transmembrane transporter activity;GO:0042802//identical protein binding;GO:0050833//pyruvate transmembrane transporter activity	GO:0015718//monocarboxylic acid transport;GO:0035873//lactate transmembrane transport;GO:0035879//plasma membrane lactate transport;GO:0055085//transmembrane transport;GO:1901475//pyruvate transmembrane transport	--
ENSMUSG00000025355	Mmp19	0.515667	1.863	1.85312	0.000378953	0.0156011	matrix metallopeptidase 19 [Source:MGI Symbol;Acc:MGI:1927899]	-	-	-	-	GO:0005576//extracellular region;GO:0005615//extracellular space;GO:0005886//plasma membrane;GO:0016020//membrane;GO:0031012//extracellular matrix	GO:0004222//metalloendopeptidase activity;GO:0008233//peptidase activity;GO:0008237//metallopeptidase activity;GO:0008270//zinc ion binding;GO:0016787//hydrolase activity;GO:0046872//metal ion binding	GO:0001525//angiogenesis;GO:0001541//ovarian follicle development;GO:0001542//ovulation from ovarian follicle;GO:0001554//luteolysis;GO:0006508//proteolysis;GO:0009725//response to hormone;GO:0030154//cell differentiation;GO:0030198//extracellular matrix organization;GO:0030574//collagen catabolic process;GO:0051591//response to cAMP	--
ENSMUSG00000075122	Cd80	0.594333	2.14233	1.84984	0.000358424	0.0151385	CD80 antigen [Source:MGI Symbol;Acc:MGI:101775]	Human Diseases;Human Diseases;Human Diseases;Human Diseases;Human Diseases;Environmental Information Processing;Organismal Systems;Organismal Systems;Human Diseases;Human Diseases	Immune disease;Immune disease;Cardiovascular disease;Immune disease;Immune disease;Signaling molecules and interaction;Immune system;Immune system;Endocrine and metabolic disease;Immune disease	ko05322//Systemic lupus erythematosus;ko05323//Rheumatoid arthritis;ko05416//Viral myocarditis;ko05320//Autoimmune thyroid disease;ko05330//Allograft rejection;ko04514//Cell adhesion molecules;ko04672//Intestinal immune network for IgA production;ko04620//Toll-like receptor signaling pathway;ko04940//Type I diabetes mellitus;ko05332//Graft-versus-host disease	K05412;K05412;K05412;K05412;K05412;K05412;K05412;K05412;K05412;K05412	GO:0009897//external side of plasma membrane;GO:0009986//cell surface;GO:0016020//membrane;GO:0098636//protein complex involved in cell adhesion	GO:0005515//protein binding;GO:0015026//coreceptor activity	GO:0006955//immune response;GO:0007166//cell surface receptor signaling pathway;GO:0031295//T cell costimulation;GO:0042102//positive regulation of T cell proliferation;GO:0042130//negative regulation of T cell proliferation;GO:0046641//positive regulation of alpha-beta T cell proliferation;GO:0050731//positive regulation of peptidyl-tyrosine phosphorylation;GO:0071222//cellular response to lipop…	--
ENSMUSG00000053398	Phgdh	7.266	25.9637	1.83726	3.2272e-06	0.000437844	3-phosphoglycerate dehydrogenase [Source:MGI Symbol;Acc:MGI:1355330]	Metabolism;Metabolism;Metabolism;Metabolism;Metabolism	Global and overview maps;Global and overview maps;Global and overview maps;Amino acid metabolism;Amino acid metabolism	ko01100//Metabolic pathways;ko01200//Carbon metabolism;ko01230//Biosynthesis of amino acids;ko00270//Cysteine and methionine metabolism;ko00260//Glycine, serine and threonine metabolism	K00058;K00058;K00058;K00058;K00058	GO:0043209//myelin sheath	GO:0004617//phosphoglycerate dehydrogenase activity;GO:0016491//oxidoreductase activity;GO:0016616//oxidoreductase activity, acting on the CH-OH group of donors, NAD or NADP as acceptor;GO:0051287//NAD binding	GO:0006541//glutamine metabolic process;GO:0006544//glycine metabolic process;GO:0006563//L-serine metabolic process;GO:0006564//L-serine biosynthetic process;GO:0006566//threonine metabolic process;GO:0008652//cellular amino acid biosynthetic process;GO:0009448//gamma-aminobutyric acid metabolic process;GO:0010468//regulation of gene expression;GO:0019530//taurine metabolic process;GO:0021510//s…	--
ENSMUSG00000020142	Slc1a4	1.28267	4.57333	1.8341	1.09256e-07	2.38703e-05	solute carrier family 1 (glutamate/neutral amino acid transporter), member 4 [Source:MGI Symbol;Acc:MGI:2135601]	-	-	-	-	GO:0005813//centrosome;GO:0005882//intermediate filament;GO:0005886//plasma membrane;GO:0016020//membrane;GO:0016021//integral component of membrane;GO:0030425//dendrite;GO:0042470//melanosome;GO:0043025//neuronal cell body	GO:0005254//chloride channel activity;GO:0008514//organic anion transmembrane transporter activity;GO:0015172//acidic amino acid transmembrane transporter activity;GO:0015175//neutral amino acid transmembrane transporter activity;GO:0015179//L-amino acid transmembrane transporter activity;GO:0015180//L-alanine transmembrane transporter activity;GO:0015183//L-aspartate transmembrane transporter ac…	GO:0006835//dicarboxylic acid transport;GO:0015800//acidic amino acid transport;GO:0015807//L-amino acid transport;GO:0015808//L-alanine transport;GO:0015811//L-cystine transport;GO:0015813//L-glutamate transmembrane transport;GO:0015824//proline transport;GO:0015825//L-serine transport;GO:0015826//threonine transport;GO:0034589//hydroxyproline transport;GO:0035524//proline transmembrane transpor…	--
ENSMUSG00000046223	Plaur	2.27733	8.051	1.82182	0.000147817	0.00802428	plasminogen activator, urokinase receptor [Source:MGI Symbol;Acc:MGI:97612]	Human Diseases;Organismal Systems	Cancer: overview;Immune system	ko05205//Proteoglycans in cancer;ko04610//Complement and coagulation cascades	K03985;K03985	GO:0005576//extracellular region;GO:0005886//plasma membrane;GO:0009986//cell surface;GO:0016020//membrane;GO:0098637//protein complex involved in cell-matrix adhesion;GO:1905370//serine-type endopeptidase complex	GO:0005102//signaling receptor binding;GO:0005515//protein binding;GO:0019899//enzyme binding;GO:0019904//protein domain specific binding;GO:0030377//urokinase plasminogen activator receptor activity	GO:0001934//positive regulation of protein phosphorylation;GO:0010755//regulation of plasminogen activation;GO:0030155//regulation of cell adhesion;GO:0030162//regulation of proteolysis;GO:0034112//positive regulation of homotypic cell-cell adhesion;GO:0038195//urokinase plasminogen activator signaling pathway;GO:0043066//negative regulation of apoptotic process;GO:0043388//positive regulation of…	--
ENSMUSG00000118667	Ahnak2	0.206667	0.728333	1.81729	0.000158109	0.00840255	AHNAK nucleoprotein 2 [Source:MGI Symbol;Acc:MGI:2144831]	Human Diseases	Infectious disease: bacterial	ko05132//Salmonella infection	K23934	GO:0005634//nucleus;GO:0005737//cytoplasm;GO:0005829//cytosol;GO:0005886//plasma membrane;GO:0030018//Z disc;GO:0030659//cytoplasmic vesicle membrane;GO:0043034//costamere	GO:0003674//molecular_function;GO:0005515//protein binding	GO:0043484//regulation of RNA splicing	--
ENSMUSG00000029463	Fam216a	1.201	4.20833	1.80901	3.55223e-05	0.00295135	family with sequence similarity 216, member A [Source:MGI Symbol;Acc:MGI:1916198]	-	-	-	-	GO:0005575//cellular_component	GO:0003674//molecular_function	GO:0008150//biological_process	--
ENSMUSG00000034648	Lrrn1	0.266333	0.932667	1.80813	0.00198294	0.0427953	leucine rich repeat protein 1, neuronal [Source:MGI Symbol;Acc:MGI:106038]	-	-	-	-	GO:0005615//extracellular space;GO:0016020//membrane;GO:0031012//extracellular matrix	GO:0005515//protein binding	GO:0051965//positive regulation of synapse assembly	--
ENSMUSG00000023078	Cxcl13	0.88	3.07867	1.80673	3.48765e-05	0.00291136	chemokine (C-X-C motif) ligand 13 [Source:MGI Symbol;Acc:MGI:1888499]	Environmental Information Processing;Organismal Systems;Environmental Information Processing	Signaling molecules and interaction;Immune system;Signaling molecules and interaction	ko04060//Cytokine-cytokine receptor interaction;ko04062//Chemokine signaling pathway;ko04061//Viral protein interaction with cytokine and cytokine receptor	K10032;K10032;K10032	GO:0005576//extracellular region;GO:0005615//extracellular space	GO:0005125//cytokine activity;GO:0008009//chemokine activity;GO:0008201//heparin binding;GO:0017134//fibroblast growth factor binding;GO:0031724//CXCR5 chemokine receptor binding;GO:0031735//CCR10 chemokine receptor binding;GO:0045236//CXCR chemokine receptor binding;GO:0048018//receptor ligand activity;GO:0048248//CXCR3 chemokine receptor binding	GO:0002518//lymphocyte chemotaxis across high endothelial venule;GO:0006935//chemotaxis;GO:0006952//defense response;GO:0006954//inflammatory response;GO:0006955//immune response;GO:0007165//signal transduction;GO:0007166//cell surface receptor signaling pathway;GO:0007204//positive regulation of cytosolic calcium ion concentration;GO:0007267//cell-cell signaling;GO:0010820//positive regulation o…	--
ENSMUSG00000005320	Fgfr4	0.592667	2.07233	1.80596	9.87954e-08	2.21314e-05	fibroblast growth factor receptor 4 [Source:MGI Symbol;Acc:MGI:95525]	Human Diseases;Environmental Information Processing;Environmental Information Processing;Environmental Information Processing;Cellular Processes;Environmental Information Processing;Cellular Processes;Environmental Information Processing;Cellular Processes	Cancer: overview;Signal transduction;Signal transduction;Signal transduction;Transport and catabolism;Signal transduction;Cell motility;Signal transduction;Cellular community - eukaryotes	ko05200//Pathways in cancer;ko04151//PI3K-Akt signaling pathway;ko04020//Calcium signaling pathway;ko04010//MAPK signaling pathway;ko04144//Endocytosis;ko04014//Ras signaling pathway;ko04810//Regulation of actin cytoskeleton;ko04015//Rap1 signaling pathway;ko04550//Signaling pathways regulating pluripotency of stem cells	K05095;K05095;K05095;K05095;K05095;K05095;K05095;K05095;K05095	GO:0005783//endoplasmic reticulum;GO:0005794//Golgi apparatus;GO:0005886//plasma membrane;GO:0005911//cell-cell junction;GO:0016020//membrane;GO:0016021//integral component of membrane;GO:0030133//transport vesicle	GO:0000166//nucleotide binding;GO:0004672//protein kinase activity;GO:0004713//protein tyrosine kinase activity;GO:0004714//transmembrane receptor protein tyrosine kinase activity;GO:0005007//fibroblast growth factor-activated receptor activity;GO:0005524//ATP binding;GO:0008201//heparin binding;GO:0016301//kinase activity;GO:0016740//transferase activity;GO:0017134//fibroblast growth factor bind…	GO:0006468//protein phosphorylation;GO:0008284//positive regulation of cell population proliferation;GO:0008543//fibroblast growth factor receptor signaling pathway;GO:0010628//positive regulation of gene expression;GO:0010715//regulation of extracellular matrix disassembly;GO:0016310//phosphorylation;GO:0016477//cell migration;GO:0018108//peptidyl-tyrosine phosphorylation;GO:0043085//positive re…	--
ENSMUSG00000030022	Adamts9	0.375333	1.309	1.80222	0.00188072	0.041813	a disintegrin-like and metallopeptidase (reprolysin type) with thrombospondin type 1 motif, 9 [Source:MGI Symbol;Acc:MGI:1916320]	-	-	-	-	GO:0005576//extracellular region;GO:0005615//extracellular space;GO:0005783//endoplasmic reticulum;GO:0009986//cell surface;GO:0031012//extracellular matrix;GO:0043231//intracellular membrane-bounded organelle	GO:0004175//endopeptidase activity;GO:0004222//metalloendopeptidase activity;GO:0008233//peptidase activity;GO:0008237//metallopeptidase activity;GO:0008270//zinc ion binding;GO:0016787//hydrolase activity;GO:0046872//metal ion binding	GO:0003179//heart valve morphogenesis;GO:0003229//ventricular cardiac muscle tissue development;GO:0006508//proteolysis;GO:0009617//response to bacterium;GO:0010596//negative regulation of endothelial cell migration;GO:0030198//extracellular matrix organization;GO:0030318//melanocyte differentiation;GO:0035909//aorta morphogenesis;GO:0045636//positive regulation of melanocyte differentiation;GO:0…	--
ENSMUSG00000059895	Ptp4a3	5.898	20.539	1.80007	3.19151e-06	0.000437831	protein tyrosine phosphatase 4a3 [Source:MGI Symbol;Acc:MGI:1277098]	-	-	-	-	GO:0005634//nucleus;GO:0005737//cytoplasm;GO:0005768//endosome;GO:0005769//early endosome;GO:0005886//plasma membrane;GO:0016020//membrane	GO:0004721//phosphoprotein phosphatase activity;GO:0004725//protein tyrosine phosphatase activity;GO:0008138//protein tyrosine/serine/threonine phosphatase activity;GO:0016787//hydrolase activity;GO:0016791//phosphatase activity	GO:0006355//regulation of transcription, DNA-templated;GO:0006470//protein dephosphorylation;GO:0007219//Notch signaling pathway;GO:0016311//dephosphorylation;GO:0043117//positive regulation of vascular permeability;GO:0043542//endothelial cell migration;GO:1900746//regulation of vascular endothelial growth factor signaling pathway;GO:1901224//positive regulation of NIK/NF-kappaB signaling;GO:190…	--
ENSMUSG00000003355	Fkbp11	2.55033	8.85333	1.79553	8.75865e-05	0.00555562	FK506 binding protein 11 [Source:MGI Symbol;Acc:MGI:1913370]	-	-	-	-	GO:0005783//endoplasmic reticulum;GO:0016020//membrane	GO:0003755//peptidyl-prolyl cis-trans isomerase activity;GO:0016853//isomerase activity	GO:0000413//protein peptidyl-prolyl isomerization;GO:0061077//chaperone-mediated protein folding	--
ENSMUSG00000031075	Ano1	2.11067	7.29367	1.78895	0.000875911	0.0270052	anoctamin 1, calcium activated chloride channel [Source:MGI Symbol;Acc:MGI:2142149]	-	-	-	-	GO:0005654//nucleoplasm;GO:0005886//plasma membrane;GO:0009897//external side of plasma membrane;GO:0016020//membrane;GO:0016324//apical plasma membrane;GO:0034707//chloride channel complex;GO:0042734//presynaptic membrane;GO:0042995//cell projection;GO:0045121//membrane raft;GO:0045202//synapse;GO:0098793//presynapse;GO:0098978//glutamatergic synapse	GO:0005102//signaling receptor binding;GO:0005227//calcium activated cation channel activity;GO:0005229//intracellular calcium activated chloride channel activity;GO:0005247//voltage-gated chloride channel activity;GO:0005254//chloride channel activity;GO:0005515//protein binding;GO:0015111//iodide transmembrane transporter activity;GO:0042802//identical protein binding;GO:0042803//protein homodi…	GO:0006811//ion transport;GO:0006812//cation transport;GO:0006821//chloride transport;GO:0007200//phospholipase C-activating G protein-coupled receptor signaling pathway;GO:0015705//iodide transport;GO:0034605//cellular response to heat;GO:0035774//positive regulation of insulin secretion involved in cellular response to glucose stimulus;GO:0042391//regulation of membrane potential;GO:0050965//de…	--
ENSMUSG00000030659	Nucb2	3.32	11.4337	1.78403	3.24109e-06	0.000437844	nucleobindin 2 [Source:MGI Symbol;Acc:MGI:1858179]	-	-	-	-	GO:0005576//extracellular region;GO:0005615//extracellular space;GO:0005634//nucleus;GO:0005635//nuclear envelope;GO:0005640//nuclear outer membrane;GO:0005737//cytoplasm;GO:0005783//endoplasmic reticulum;GO:0005793//endoplasmic reticulum-Golgi intermediate compartment;GO:0005794//Golgi apparatus;GO:0005797//Golgi medial cisterna;GO:0016020//membrane;GO:0043204//perikaryon;GO:0110165//cellular an…	GO:0001965//G-protein alpha-subunit binding;GO:0003677//DNA binding;GO:0005085//guanyl-nucleotide exchange factor activity;GO:0005164//tumor necrosis factor receptor binding;GO:0005509//calcium ion binding;GO:0046872//metal ion binding	GO:0006874//cellular calcium ion homeostasis;GO:0007264//small GTPase mediated signal transduction;GO:0032099//negative regulation of appetite;GO:0043951//negative regulation of cAMP-mediated signaling;GO:0045599//negative regulation of fat cell differentiation;GO:0046321//positive regulation of fatty acid oxidation;GO:0046627//negative regulation of insulin receptor signaling pathway;GO:0070093/…	--
ENSMUSG00000030796	Tead2	1.73433	5.93733	1.77543	0.000793682	0.0250818	TEA domain family member 2 [Source:MGI Symbol;Acc:MGI:104904]	Environmental Information Processing;Environmental Information Processing;Environmental Information Processing	Signal transduction;Signal transduction;Signal transduction	ko04390//Hippo signaling pathway;ko04391//Hippo signaling pathway - fly;ko04392//Hippo signaling pathway - multiple species	K09448;K09448;K09448	GO:0005634//nucleus;GO:0005654//nucleoplasm;GO:0005667//transcription regulator complex;GO:0005829//cytosol;GO:0043231//intracellular membrane-bounded organelle;GO:0140552//TEAD-YAP complex	GO:0000978//RNA polymerase II cis-regulatory region sequence-specific DNA binding;GO:0000981//DNA-binding transcription factor activity, RNA polymerase II-specific;GO:0001223//transcription coactivator binding;GO:0003677//DNA binding;GO:0003700//DNA-binding transcription factor activity;GO:0005515//protein binding;GO:0097718//disordered domain specific binding;GO:1990837//sequence-specific double…	GO:0001570//vasculogenesis;GO:0001843//neural tube closure;GO:0003143//embryonic heart tube morphogenesis;GO:0006355//regulation of transcription, DNA-templated;GO:0006357//regulation of transcription by RNA polymerase II;GO:0006366//transcription by RNA polymerase II;GO:0030903//notochord development;GO:0035329//hippo signaling;GO:0045893//positive regulation of transcription, DNA-templated;GO:0…	TEA
ENSMUSG00000026405	C4bp	1.259	4.287	1.76769	3.80048e-05	0.0030711	complement component 4 binding protein [Source:MGI Symbol;Acc:MGI:88229]	Organismal Systems;Human Diseases	Immune system;Infectious disease: bacterial	ko04610//Complement and coagulation cascades;ko05133//Pertussis	K04002;K04002	GO:0005576//extracellular region;GO:0005615//extracellular space	GO:0005515//protein binding	GO:0002376//immune system process;GO:0006958//complement activation, classical pathway;GO:0009609//response to symbiotic bacterium;GO:0045087//innate immune response;GO:0045732//positive regulation of protein catabolic process;GO:0045959//negative regulation of complement activation, classical pathway;GO:1903027//regulation of opsonization	--
ENSMUSG00000007379	Dennd2c	0.176667	0.601	1.76634	0.00131227	0.0339027	DENN/MADD domain containing 2C [Source:MGI Symbol;Acc:MGI:3036254]	-	-	-	-	GO:0005654//nucleoplasm	GO:0005085//guanyl-nucleotide exchange factor activity	-	--
ENSMUSG00000022385	Gtse1	3.06267	10.288	1.7481	4.06386e-09	1.26172e-06	G two S phase expressed protein 1 [Source:MGI Symbol;Acc:MGI:1352755]	Cellular Processes	Cell growth and death	ko04115//p53 signaling pathway	K10129	GO:0005737//cytoplasm;GO:0005856//cytoskeleton;GO:0005874//microtubule;GO:0005881//cytoplasmic microtubule;GO:0015630//microtubule cytoskeleton	GO:0008017//microtubule binding	-	--
ENSMUSG00000023905	Tnfrsf12a	5.84867	19.5997	1.74465	1.75478e-07	3.56947e-05	tumor necrosis factor receptor superfamily, member 12a [Source:MGI Symbol;Acc:MGI:1351484]	Environmental Information Processing	Signaling molecules and interaction	ko04060//Cytokine-cytokine receptor interaction	K05149	GO:0001726//ruffle;GO:0005886//plasma membrane;GO:0009986//cell surface;GO:0016020//membrane	GO:0005515//protein binding	GO:0001525//angiogenesis;GO:0006915//apoptotic process;GO:0006931//substrate-dependent cell migration, cell attachment to substrate;GO:0007155//cell adhesion;GO:0030154//cell differentiation;GO:0043065//positive regulation of apoptotic process;GO:0045765//regulation of angiogenesis;GO:0045773//positive regulation of axon extension;GO:0061041//regulation of wound healing;GO:0097191//extrinsic apop…	--
ENSMUSG00000037185	Krt80	0.272	0.908333	1.73962	0.000866948	0.0268223	keratin 80 [Source:MGI Symbol;Acc:MGI:1921377]	-	-	-	-	GO:0005737//cytoplasm;GO:0005882//intermediate filament;GO:0045095//keratin filament;GO:0045111//intermediate filament cytoskeleton	GO:0030280//structural constituent of skin epidermis	GO:0031424//keratinization;GO:0045109//intermediate filament organization	--
ENSMUSG00000027684	Mecom	2.12167	6.97133	1.71624	1.13239e-05	0.00119285	MDS1 and EVI1 complex locus [Source:MGI Symbol;Acc:MGI:95457]	Metabolism;Human Diseases;Environmental Information Processing;Human Diseases;Metabolism	Global and overview maps;Cancer: overview;Signal transduction;Cancer: specific types;Amino acid metabolism	ko01100//Metabolic pathways;ko05200//Pathways in cancer;ko04010//MAPK signaling pathway;ko05220//Chronic myeloid leukemia;ko00310//Lysine degradation	K04462;K04462;K04462;K04462;K04462	GO:0000118//histone deacetylase complex;GO:0005634//nucleus;GO:0005737//cytoplasm;GO:0016607//nuclear speck	GO:0000977//RNA polymerase II transcription regulatory region sequence-specific DNA binding;GO:0000978//RNA polymerase II cis-regulatory region sequence-specific DNA binding;GO:0001228//DNA-binding transcription activator activity, RNA polymerase II-specific;GO:0003677//DNA binding;GO:0003700//DNA-binding transcription factor activity;GO:0005515//protein binding;GO:0008168//methyltransferase acti…	GO:0001701//in utero embryonic development;GO:0001780//neutrophil homeostasis;GO:0006357//regulation of transcription by RNA polymerase II;GO:0006915//apoptotic process;GO:0006954//inflammatory response;GO:0009617//response to bacterium;GO:0009791//post-embryonic development;GO:0016570//histone modification;GO:0030154//cell differentiation;GO:0030900//forebrain development;GO:0032259//methylation…	zf-C2H2
ENSMUSG00000026442	Nfasc	0.219333	0.719	1.71287	0.000176663	0.00900984	neurofascin [Source:MGI Symbol;Acc:MGI:104753]	Environmental Information Processing	Signaling molecules and interaction	ko04514//Cell adhesion molecules	K06757	GO:0005886//plasma membrane;GO:0005918//septate junction;GO:0016020//membrane;GO:0030424//axon;GO:0030425//dendrite;GO:0033010//paranodal junction;GO:0033268//node of Ranvier;GO:0033270//paranode region of axon;GO:0043005//neuron projection;GO:0043194//axon initial segment;GO:0043209//myelin sheath;GO:0097454//Schwann cell microvillus	GO:0005515//protein binding;GO:0019904//protein domain specific binding;GO:0086080//protein binding involved in heterotypic cell-cell adhesion;GO:0098632//cell-cell adhesion mediator activity	GO:0002175//protein localization to paranode region of axon;GO:0007155//cell adhesion;GO:0007411//axon guidance;GO:0007420//brain development;GO:0007422//peripheral nervous system development;GO:0019226//transmission of nerve impulse;GO:0030913//paranodal junction assembly;GO:0034113//heterotypic cell-cell adhesion;GO:0042552//myelination;GO:0045162//clustering of voltage-gated sodium channels;GO…	--
ENSMUSG00000020676	Ccl11	12.0383	39.2173	1.70386	6.68163e-05	0.00468478	chemokine (C-C motif) ligand 11 [Source:MGI Symbol;Acc:MGI:103576]	Environmental Information Processing;Organismal Systems;Human Diseases;Organismal Systems;Environmental Information Processing	Signaling molecules and interaction;Immune system;Immune disease;Immune system;Signaling molecules and interaction	ko04060//Cytokine-cytokine receptor interaction;ko04062//Chemokine signaling pathway;ko05310//Asthma;ko04657//IL-17 signaling pathway;ko04061//Viral protein interaction with cytokine and cytokine receptor	K16597;K16597;K16597;K16597;K16597	GO:0005576//extracellular region;GO:0005615//extracellular space	GO:0005125//cytokine activity;GO:0008009//chemokine activity;GO:0031728//CCR3 chemokine receptor binding;GO:0046983//protein dimerization activity;GO:0048018//receptor ligand activity;GO:0048020//CCR chemokine receptor binding	GO:0001938//positive regulation of endothelial cell proliferation;GO:0002544//chronic inflammatory response;GO:0002548//monocyte chemotaxis;GO:0002551//mast cell chemotaxis;GO:0006935//chemotaxis;GO:0006954//inflammatory response;GO:0006955//immune response;GO:0007010//cytoskeleton organization;GO:0007015//actin filament organization;GO:0007186//G protein-coupled receptor signaling pathway;GO:000…	--
ENSMUSG00000028195	Ccn1	0.980333	3.19133	1.70282	0.000246761	0.0114271	cellular communication network factor 1 [Source:MGI Symbol;Acc:MGI:88613]	-	-	-	-	GO:0005576//extracellular region;GO:0031012//extracellular matrix;GO:0062023//collagen-containing extracellular matrix	GO:0005178//integrin binding;GO:0005515//protein binding;GO:0008201//heparin binding;GO:0019838//growth factor binding;GO:0050840//extracellular matrix binding	GO:0001649//osteoblast differentiation;GO:0001934//positive regulation of protein phosphorylation;GO:0002041//intussusceptive angiogenesis;GO:0003181//atrioventricular valve morphogenesis;GO:0003278//apoptotic process involved in heart morphogenesis;GO:0003281//ventricular septum development;GO:0006915//apoptotic process;GO:0006935//chemotaxis;GO:0007155//cell adhesion;GO:0007165//signal transduc…	--
ENSMUSG00000040010	Slc7a5	1.69867	5.51867	1.69992	4.06101e-06	0.000524582	solute carrier family 7 (cationic amino acid transporter, y+ system), member 5 [Source:MGI Symbol;Acc:MGI:1298205]	Environmental Information Processing;Human Diseases	Signal transduction;Cancer: overview	ko04150//mTOR signaling pathway;ko05230//Central carbon metabolism in cancer	K13780;K13780	GO:0005737//cytoplasm;GO:0005764//lysosome;GO:0005765//lysosomal membrane;GO:0005829//cytosol;GO:0005886//plasma membrane;GO:0009925//basal plasma membrane;GO:0016020//membrane;GO:0016021//integral component of membrane;GO:0016323//basolateral plasma membrane;GO:0016324//apical plasma membrane;GO:0031528//microvillus membrane;GO:0043231//intracellular membrane-bounded organelle;GO:0098591//extern…	GO:0015171//amino acid transmembrane transporter activity;GO:0015173//aromatic amino acid transmembrane transporter activity;GO:0015175//neutral amino acid transmembrane transporter activity;GO:0015179//L-amino acid transmembrane transporter activity;GO:0015190//L-leucine transmembrane transporter activity;GO:0015196//L-tryptophan transmembrane transporter activity;GO:0015297//antiporter activity…	GO:0006865//amino acid transport;GO:0010507//negative regulation of autophagy;GO:0010629//negative regulation of gene expression;GO:0014850//response to muscle activity;GO:0015804//neutral amino acid transport;GO:0015807//L-amino acid transport;GO:0015818//isoleucine transport;GO:0015820//leucine transport;GO:0015821//methionine transport;GO:0015823//phenylalanine transport;GO:0015824//proline tr…	--
ENSMUSG00000066643	Wdr35	0.340667	1.10633	1.69935	3.02212e-05	0.00255897	WD repeat domain 35 [Source:MGI Symbol;Acc:MGI:1921932]	-	-	-	-	GO:0005737//cytoplasm;GO:0005813//centrosome;GO:0005815//microtubule organizing center;GO:0005856//cytoskeleton;GO:0005929//cilium;GO:0005930//axoneme;GO:0030991//intraciliary transport particle A;GO:0036064//ciliary basal body;GO:0042995//cell projection	GO:0005515//protein binding	GO:0010629//negative regulation of gene expression;GO:0030030//cell projection organization;GO:0035721//intraciliary retrograde transport;GO:0042073//intraciliary transport;GO:0043065//positive regulation of apoptotic process;GO:0043280//positive regulation of cysteine-type endopeptidase activity involved in apoptotic process;GO:0045019//negative regulation of nitric oxide biosynthetic process;GO…	--
ENSMUSG00000029378	Areg	6.88567	22.353	1.6988	1.02866e-07	2.27553e-05	amphiregulin [Source:MGI Symbol;Acc:MGI:88068]	Environmental Information Processing;Environmental Information Processing;Environmental Information Processing;Human Diseases;Environmental Information Processing	Signal transduction;Signal transduction;Signal transduction;Cancer: specific types;Signal transduction	ko04151//PI3K-Akt signaling pathway;ko04010//MAPK signaling pathway;ko04390//Hippo signaling pathway;ko05210//Colorectal cancer;ko04012//ErbB signaling pathway	K09782;K09782;K09782;K09782;K09782	GO:0005615//extracellular space;GO:0005634//nucleus;GO:0005737//cytoplasm;GO:0009986//cell surface;GO:0016020//membrane	GO:0005125//cytokine activity;GO:0005154//epidermal growth factor receptor binding;GO:0008083//growth factor activity;GO:0030297//transmembrane receptor protein tyrosine kinase activator activity;GO:0048018//receptor ligand activity	GO:0007173//epidermal growth factor receptor signaling pathway;GO:0007186//G protein-coupled receptor signaling pathway;GO:0008284//positive regulation of cell population proliferation;GO:0014009//glial cell proliferation;GO:0014070//response to organic cyclic compound;GO:0031175//neuron projection development;GO:0032355//response to estradiol;GO:0038134//ERBB2-EGFR signaling pathway;GO:0042327//…	--
ENSMUSG00000000184	Ccnd2	24.4807	78.915	1.68866	2.1072e-10	7.93426e-08	cyclin D2 [Source:MGI Symbol;Acc:MGI:88314]	Human Diseases;Environmental Information Processing;Human Diseases;Human Diseases;Human Diseases;Human Diseases;Human Diseases;Cellular Processes;Environmental Information Processing;Cellular Processes;Environmental Information Processing;Human Diseases;Environmental Information Processing;Human Diseases;Environmental Information Processing;Cellular Processes;Organismal Systems;Cellular Processes…	Cancer: overview;Signal transduction;Infectious disease: viral;Infectious disease: viral;Cancer: overview;Infectious disease: viral;Cancer: overview;Cellular community - eukaryotes;Signal transduction;Cell growth and death;Signal transduction;Cancer: overview;Signal transduction;Infectious disease: viral;Signal transduction;Cell growth and death;Endocrine system;Cell growth and death;Signal trans…	ko05200//Pathways in cancer;ko04151//PI3K-Akt signaling pathway;ko05165//Human papillomavirus infection;ko05169//Epstein-Barr virus infection;ko05202//Transcriptional misregulation in cancer;ko05166//Human T-cell leukemia virus 1 infection;ko05203//Viral carcinogenesis;ko04510//Focal adhesion;ko04630//JAK-STAT signaling pathway;ko04218//Cellular senescence;ko04310//Wnt signaling pathway;ko05206//…	K10151;K10151;K10151;K10151;K10151;K10151;K10151;K10151;K10151;K10151;K10151;K10151;K10151;K10151;K10151;K10151;K10151;K10151;K10151	GO:0000307//cyclin-dependent protein kinase holoenzyme complex;GO:0000785//chromatin;GO:0005634//nucleus;GO:0005654//nucleoplasm;GO:0005730//nucleolus;GO:0005737//cytoplasm;GO:0005829//cytosol;GO:0016020//membrane;GO:0031965//nuclear membrane;GO:0097129//cyclin D2-CDK4 complex	GO:0005515//protein binding;GO:0016538//cyclin-dependent protein serine/threonine kinase regulator activity;GO:0019901//protein kinase binding	GO:0000079//regulation of cyclin-dependent protein serine/threonine kinase activity;GO:0000082//G1/S transition of mitotic cell cycle;GO:0001934//positive regulation of protein phosphorylation;GO:0007049//cell cycle;GO:0007616//long-term memory;GO:0008284//positive regulation of cell population proliferation;GO:0008344//adult locomotory behavior;GO:0043066//negative regulation of apoptotic proces…	--
ENSMUSG00000019817	Plagl1	0.392333	1.259	1.68213	0.00105618	0.0300987	pleiomorphic adenoma gene-like 1 [Source:MGI Symbol;Acc:MGI:1100874]	-	-	-	-	GO:0005794//Golgi apparatus;GO:0016604//nuclear body;GO:0043231//intracellular membrane-bounded organelle	GO:0000977//RNA polymerase II transcription regulatory region sequence-specific DNA binding;GO:0000978//RNA polymerase II cis-regulatory region sequence-specific DNA binding;GO:0001228//DNA-binding transcription activator activity, RNA polymerase II-specific;GO:0003677//DNA binding;GO:0003700//DNA-binding transcription factor activity;GO:0005515//protein binding	GO:0006357//regulation of transcription by RNA polymerase II;GO:0010468//regulation of gene expression;GO:0035914//skeletal muscle cell differentiation;GO:0045944//positive regulation of transcription by RNA polymerase II	zf-C2H2
ENSMUSG00000049892	Rasd1	1.53	4.90733	1.68141	0.00173044	0.0399254	RAS, dexamethasone-induced 1 [Source:MGI Symbol;Acc:MGI:1270848]	Human Diseases;Organismal Systems	Endocrine and metabolic disease;Environmental adaptation	ko04934//Cushing syndrome;ko04713//Circadian entrainment	K07843;K07843	GO:0005634//nucleus;GO:0005737//cytoplasm;GO:0005886//plasma membrane;GO:0016020//membrane;GO:0016529//sarcoplasmic reticulum;GO:0048471//perinuclear region of cytoplasm	GO:0000166//nucleotide binding;GO:0003924//GTPase activity;GO:0005515//protein binding;GO:0005525//GTP binding;GO:0031681//G-protein beta-subunit binding	GO:0007165//signal transduction;GO:0007263//nitric oxide mediated signal transduction;GO:0045892//negative regulation of transcription, DNA-templated	--
ENSMUSG00000030609	Aen	4.78167	15.186	1.66716	8.53489e-12	4.44241e-09	apoptosis enhancing nuclease [Source:MGI Symbol;Acc:MGI:1915298]	-	-	-	-	GO:0005634//nucleus;GO:0005654//nucleoplasm;GO:0005730//nucleolus;GO:0031965//nuclear membrane	GO:0003676//nucleic acid binding;GO:0004518//nuclease activity;GO:0004527//exonuclease activity;GO:0016787//hydrolase activity	GO:0006915//apoptotic process;GO:0006974//cellular response to DNA damage stimulus;GO:0010212//response to ionizing radiation;GO:0042771//intrinsic apoptotic signaling pathway in response to DNA damage by p53 class mediator;GO:0090305//nucleic acid phosphodiester bond hydrolysis	--
ENSMUSG00000039457	Ppl	1.018	3.20567	1.65489	6.10629e-08	1.44414e-05	periplakin [Source:MGI Symbol;Acc:MGI:1194898]	-	-	-	-	GO:0005856//cytoskeleton	GO:0005515//protein binding	GO:0009612//response to mechanical stimulus;GO:0045104//intermediate filament cytoskeleton organization	--
ENSMUSG00000051811	Cox6b2	2.69633	8.42033	1.64288	0.00150207	0.0368174	cytochrome c oxidase subunit 6B2 [Source:MGI Symbol;Acc:MGI:3044182]	Metabolism;Human Diseases;Human Diseases;Human Diseases;Human Diseases;Human Diseases;Human Diseases;Organismal Systems;Human Diseases;Human Diseases;Human Diseases;Metabolism;Organismal Systems	Global and overview maps;Neurodegenerative disease;Neurodegenerative disease;Neurodegenerative disease;Neurodegenerative disease;Neurodegenerative disease;Neurodegenerative disease;Environmental adaptation;Cancer: overview;Cardiovascular disease;Endocrine and metabolic disease;Energy metabolism;Circulatory system	ko01100//Metabolic pathways;ko05022//Pathways of neurodegeneration - multiple diseases;ko05010//Alzheimer disease;ko05014//Amyotrophic lateral sclerosis;ko05016//Huntington disease;ko05012//Parkinson disease;ko05020//Prion disease;ko04714//Thermogenesis;ko05208//Chemical carcinogenesis - reactive oxygen species;ko05415//Diabetic cardiomyopathy;ko04932//Non-alcoholic fatty liver disease;ko00190//O…	K02267;K02267;K02267;K02267;K02267;K02267;K02267;K02267;K02267;K02267;K02267;K02267;K02267	GO:0005739//mitochondrion;GO:0005743//mitochondrial inner membrane;GO:0016020//membrane;GO:0030061//mitochondrial crista;GO:0045277//respiratory chain complex IV	GO:0003674//molecular_function	GO:0006119//oxidative phosphorylation;GO:0008150//biological_process	--
ENSMUSG00000024640	Psat1	3.915	12.222	1.6424	1.65164e-11	7.69187e-09	phosphoserine aminotransferase 1 [Source:MGI Symbol;Acc:MGI:2183441]	Metabolism;Metabolism;Metabolism;Metabolism;Metabolism;Metabolism	Global and overview maps;Global and overview maps;Global and overview maps;Amino acid metabolism;Amino acid metabolism;Metabolism of cofactors and vitamins	ko01100//Metabolic pathways;ko01200//Carbon metabolism;ko01230//Biosynthesis of amino acids;ko00270//Cysteine and methionine metabolism;ko00260//Glycine, serine and threonine metabolism;ko00750//Vitamin B6 metabolism	K00831;K00831;K00831;K00831;K00831;K00831	GO:0005737//cytoplasm;GO:0005829//cytosol	GO:0003824//catalytic activity;GO:0004648//O-phospho-L-serine:2-oxoglutarate aminotransferase activity;GO:0008483//transaminase activity;GO:0016740//transferase activity;GO:0030170//pyridoxal phosphate binding;GO:0042802//identical protein binding	GO:0006564//L-serine biosynthetic process;GO:0008652//cellular amino acid biosynthetic process	--
ENSMUSG00000029484	Anxa3	5.23667	16.187	1.62811	0.000115752	0.00678297	annexin A3 [Source:MGI Symbol;Acc:MGI:1201378]	-	-	-	-	GO:0005737//cytoplasm;GO:0005886//plasma membrane;GO:0016020//membrane;GO:0030424//axon;GO:0030425//dendrite;GO:0030670//phagocytic vesicle membrane;GO:0042581//specific granule;GO:0043025//neuronal cell body;GO:0062023//collagen-containing extracellular matrix	GO:0004859//phospholipase inhibitor activity;GO:0005509//calcium ion binding;GO:0005544//calcium-dependent phospholipid binding;GO:0019834//phospholipase A2 inhibitor activity;GO:0048306//calcium-dependent protein binding	GO:0006909//phagocytosis;GO:0010595//positive regulation of endothelial cell migration;GO:0021766//hippocampus development;GO:0031100//animal organ regeneration;GO:0042742//defense response to bacterium;GO:0043312//neutrophil degranulation;GO:0045766//positive regulation of angiogenesis;GO:0051054//positive regulation of DNA metabolic process;GO:0051091//positive regulation of DNA-binding transcr…	--
ENSMUSG00000036381	P2ry14	2.56567	7.89167	1.621	0.000105773	0.00645472	purinergic receptor P2Y, G-protein coupled, 14 [Source:MGI Symbol;Acc:MGI:2155705]	Environmental Information Processing	Signaling molecules and interaction	ko04080//Neuroactive ligand-receptor interaction	K04299	GO:0005886//plasma membrane;GO:0016020//membrane;GO:0016021//integral component of membrane	GO:0004930//G protein-coupled receptor activity;GO:0045028//G protein-coupled purinergic nucleotide receptor activity	GO:0006955//immune response;GO:0007165//signal transduction;GO:0007186//G protein-coupled receptor signaling pathway;GO:0035589//G protein-coupled purinergic nucleotide receptor signaling pathway;GO:0061484//hematopoietic stem cell homeostasis	--
ENSMUSG00000022178	Ajuba	0.703	2.13533	1.60286	8.39094e-05	0.00538023	ajuba LIM protein [Source:MGI Symbol;Acc:MGI:1341886]	Environmental Information Processing;Environmental Information Processing;Environmental Information Processing	Signal transduction;Signal transduction;Signal transduction	ko04390//Hippo signaling pathway;ko04391//Hippo signaling pathway - fly;ko04392//Hippo signaling pathway - multiple species	K16682;K16682;K16682	GO:0000932//P-body;GO:0005634//nucleus;GO:0005654//nucleoplasm;GO:0005667//transcription regulator complex;GO:0005737//cytoplasm;GO:0005794//Golgi apparatus;GO:0005815//microtubule organizing center;GO:0005829//cytosol;GO:0005856//cytoskeleton;GO:0005886//plasma membrane;GO:0005911//cell-cell junction;GO:0005912//adherens junction;GO:0005925//focal adhesion;GO:0016020//membrane;GO:0030027//lamell…	GO:0003682//chromatin binding;GO:0003714//transcription corepressor activity;GO:0005515//protein binding;GO:0045294//alpha-catenin binding;GO:0046872//metal ion binding;GO:0051015//actin filament binding	GO:0000122//negative regulation of transcription by RNA polymerase II;GO:0001666//response to hypoxia;GO:0006355//regulation of transcription, DNA-templated;GO:0007010//cytoskeleton organization;GO:0007049//cell cycle;GO:0007155//cell adhesion;GO:0007249//I-kappaB kinase/NF-kappaB signaling;GO:0008104//protein localization;GO:0016339//calcium-dependent cell-cell adhesion via plasma membrane cell …	--
ENSMUSG00000006777	Krt23	3.7	11.234	1.60227	3.85947e-05	0.00310459	keratin 23 [Source:MGI Symbol;Acc:MGI:2148866]	Human Diseases;Organismal Systems	Infectious disease: bacterial;Endocrine system	ko05150//Staphylococcus aureus infection;ko04915//Estrogen signaling pathway	K07604;K07604	GO:0005856//cytoskeleton;GO:0005882//intermediate filament	GO:0005198//structural molecule activity	GO:0030855//epithelial cell differentiation;GO:0045109//intermediate filament organization	--
ENSMUSG00000073678	Pgap1	1.73867	5.25867	1.59672	1.87549e-10	7.21533e-08	post-GPI attachment to proteins 1 [Source:MGI Symbol;Acc:MGI:2443342]	Metabolism;Metabolism	Global and overview maps;Glycan biosynthesis and metabolism	ko01100//Metabolic pathways;ko00563//Glycosylphosphatidylinositol (GPI)-anchor biosynthesis	K05294;K05294	GO:0005783//endoplasmic reticulum;GO:0005789//endoplasmic reticulum membrane;GO:0016020//membrane	GO:0016787//hydrolase activity;GO:0016788//hydrolase activity, acting on ester bonds;GO:0050185//phosphatidylinositol deacylase activity	GO:0006505//GPI anchor metabolic process;GO:0006506//GPI anchor biosynthetic process;GO:0006888//endoplasmic reticulum to Golgi vesicle-mediated transport;GO:0007605//sensory perception of sound;GO:0009880//embryonic pattern specification;GO:0009948//anterior/posterior axis specification;GO:0015031//protein transport;GO:0021871//forebrain regionalization;GO:0060322//head development;GO:1902953//p…	--
ENSMUSG00000006356	Crip2	9.24633	27.798	1.58803	1.20592e-05	0.0012336	cysteine rich protein 2 [Source:MGI Symbol;Acc:MGI:1915587]	-	-	-	-	GO:0005938//cell cortex	GO:0005515//protein binding;GO:0046872//metal ion binding	GO:0008284//positive regulation of cell population proliferation;GO:0030097//hemopoiesis	--
ENSMUSG00000013275	Slc41a1	2.223	6.67533	1.58633	6.74706e-05	0.00468478	solute carrier family 41, member 1 [Source:MGI Symbol;Acc:MGI:2444823]	-	-	-	-	GO:0005886//plasma membrane;GO:0016020//membrane;GO:0016323//basolateral plasma membrane;GO:0032991//protein-containing complex	GO:0008324//cation transmembrane transporter activity;GO:0015095//magnesium ion transmembrane transporter activity;GO:0022857//transmembrane transporter activity;GO:0022890//inorganic cation transmembrane transporter activity;GO:0061768//magnesium:sodium antiporter activity	GO:0006811//ion transport;GO:0006812//cation transport;GO:0010961//cellular magnesium ion homeostasis;GO:0015693//magnesium ion transport;GO:0030001//metal ion transport;GO:0035725//sodium ion transmembrane transport;GO:0071286//cellular response to magnesium ion;GO:1903830//magnesium ion transmembrane transport	--
ENSMUSG00000040694	Apobec2	0.627667	1.88467	1.58624	0.00168534	0.039244	apolipoprotein B mRNA editing enzyme, catalytic polypeptide 2 [Source:MGI Symbol;Acc:MGI:1343178]	-	-	-	-	GO:0005634//nucleus;GO:0005737//cytoplasm	GO:0003723//RNA binding;GO:0003824//catalytic activity;GO:0004126//cytidine deaminase activity;GO:0016787//hydrolase activity;GO:0042802//identical protein binding;GO:0046872//metal ion binding	GO:0006397//mRNA processing;GO:0009972//cytidine deamination;GO:0016554//cytidine to uridine editing;GO:0016556//mRNA modification;GO:0080111//DNA demethylation	--
ENSMUSG00000035914	Cd276	0.987667	2.963	1.58496	8.99955e-08	2.04186e-05	CD276 antigen [Source:MGI Symbol;Acc:MGI:2183926]	Environmental Information Processing	Signaling molecules and interaction	ko04514//Cell adhesion molecules	K06746	GO:0009897//external side of plasma membrane;GO:0016020//membrane	GO:0005102//signaling receptor binding;GO:0042802//identical protein binding	GO:0001817//regulation of cytokine production;GO:0030501//positive regulation of bone mineralization;GO:0032689//negative regulation of interferon-gamma production;GO:0032703//negative regulation of interleukin-2 production;GO:0032729//positive regulation of interferon-gamma production;GO:0032743//positive regulation of interleukin-2 production;GO:0042098//T cell proliferation;GO:0042102//positiv…	--
ENSMUSG00000032374	Plod2	0.634333	1.89733	1.58066	0.00146722	0.0361676	procollagen lysine, 2-oxoglutarate 5-dioxygenase 2 [Source:MGI Symbol;Acc:MGI:1347007]	Metabolism;Metabolism	Global and overview maps;Amino acid metabolism	ko01100//Metabolic pathways;ko00310//Lysine degradation	K13645;K13645	GO:0005783//endoplasmic reticulum;GO:0005789//endoplasmic reticulum membrane;GO:0016020//membrane;GO:0030867//rough endoplasmic reticulum membrane	GO:0005506//iron ion binding;GO:0008475//procollagen-lysine 5-dioxygenase activity;GO:0016491//oxidoreductase activity;GO:0016705//oxidoreductase activity, acting on paired donors, with incorporation or reduction of molecular oxygen;GO:0031418//L-ascorbic acid binding;GO:0046872//metal ion binding;GO:0051213//dioxygenase activity	GO:0001666//response to hypoxia;GO:0017185//peptidyl-lysine hydroxylation;GO:0046947//hydroxylysine biosynthetic process	--
ENSMUSG00000027955	Gask1b	1.34733	4.016	1.57565	1.12997e-05	0.00119285	golgi associated kinase 1B [Source:MGI Symbol;Acc:MGI:1915909]	-	-	-	-	GO:0000139//Golgi membrane;GO:0005794//Golgi apparatus;GO:0016020//membrane	GO:0003674//molecular_function	GO:0008150//biological_process	--
ENSMUSG00000000204	Slfn4	0.567333	1.69	1.57475	0.000119772	0.00694723	schlafen 4 [Source:MGI Symbol;Acc:MGI:1329010]	-	-	-	-	GO:0005575//cellular_component;GO:0005634//nucleus;GO:0005829//cytosol	GO:0003674//molecular_function;GO:0004540//ribonuclease activity;GO:0043022//ribosome binding	GO:0009617//response to bacterium;GO:0090501//RNA phosphodiester bond hydrolysis	--
ENSMUSG00000016194	Hsd11b1	3.86933	11.4757	1.56842	2.72277e-06	0.00038242	hydroxysteroid 11-beta dehydrogenase 1 [Source:MGI Symbol;Acc:MGI:103562]	Metabolism;Metabolism;Human Diseases;Metabolism	Global and overview maps;Lipid metabolism;Cancer: overview;Xenobiotics biodegradation and metabolism	ko01100//Metabolic pathways;ko00140//Steroid hormone biosynthesis;ko05204//Chemical carcinogenesis - DNA adducts;ko00980//Metabolism of xenobiotics by cytochrome P450	K15680;K15680;K15680;K15680	GO:0005737//cytoplasm;GO:0005783//endoplasmic reticulum;GO:0005789//endoplasmic reticulum membrane;GO:0005791//rough endoplasmic reticulum;GO:0016020//membrane;GO:0031965//nuclear membrane;GO:0043231//intracellular membrane-bounded organelle;GO:0045177//apical part of cell	GO:0005496//steroid binding;GO:0016491//oxidoreductase activity;GO:0042803//protein homodimerization activity;GO:0047022//7-beta-hydroxysteroid dehydrogenase (NADP+) activity;GO:0050661//NADP binding;GO:0070524//11-beta-hydroxysteroid dehydrogenase (NADP+) activity;GO:0102196//cortisol dehydrogenase activity	GO:0006629//lipid metabolic process;GO:0006704//glucocorticoid biosynthetic process;GO:0006706//steroid catabolic process;GO:0006713//glucocorticoid catabolic process;GO:0008202//steroid metabolic process;GO:0008212//mineralocorticoid metabolic process;GO:0030324//lung development;GO:0043456//regulation of pentose-phosphate shunt	--
ENSMUSG00000031239	Itm2a	0.998333	2.94467	1.56051	0.00110078	0.0307312	integral membrane protein 2A [Source:MGI Symbol;Acc:MGI:107706]	-	-	-	-	GO:0005794//Golgi apparatus;GO:0005886//plasma membrane;GO:0016020//membrane	GO:0001540//amyloid-beta binding	GO:0002317//plasma cell differentiation;GO:0042985//negative regulation of amyloid precursor protein biosynthetic process	--
ENSMUSG00000026185	Igfbp5	5.10933	15.0577	1.55929	0.000441377	0.0171796	insulin-like growth factor binding protein 5 [Source:MGI Symbol;Acc:MGI:96440]	-	-	-	-	GO:0005576//extracellular region;GO:0005615//extracellular space;GO:0016942//insulin-like growth factor binding protein complex;GO:0042567//insulin-like growth factor ternary complex	GO:0001968//fibronectin binding;GO:0005520//insulin-like growth factor binding;GO:0019838//growth factor binding;GO:0031994//insulin-like growth factor I binding;GO:0031995//insulin-like growth factor II binding	GO:0001558//regulation of cell growth;GO:0001649//osteoblast differentiation;GO:0007565//female pregnancy;GO:0007568//aging;GO:0014070//response to organic cyclic compound;GO:0014912//negative regulation of smooth muscle cell migration;GO:0017148//negative regulation of translation;GO:0030336//negative regulation of cell migration;GO:0031069//hair follicle morphogenesis;GO:0035556//intracellular …	--
ENSMUSG00000079017	Ifi27l2a	22.237	65.2793	1.55366	0.000447735	0.0172967	interferon, alpha-inducible protein 27 like 2A [Source:MGI Symbol;Acc:MGI:1924183]	-	-	-	-	GO:0005634//nucleus;GO:0005635//nuclear envelope;GO:0005637//nuclear inner membrane;GO:0005739//mitochondrion;GO:0016020//membrane;GO:0016021//integral component of membrane;GO:0031966//mitochondrial membrane	GO:0003674//molecular_function;GO:0042802//identical protein binding	GO:0007568//aging;GO:0009615//response to virus;GO:0097190//apoptotic signaling pathway	--
ENSMUSG00000038776	Ephx1	24.3597	70.9283	1.54187	6.17606e-06	0.000738499	epoxide hydrolase 1, microsomal [Source:MGI Symbol;Acc:MGI:95405]	Human Diseases;Human Diseases;Organismal Systems;Human Diseases;Metabolism	Cancer: overview;Cancer: overview;Digestive system;Cancer: overview;Xenobiotics biodegradation and metabolism	ko05208//Chemical carcinogenesis - reactive oxygen species;ko05207//Chemical carcinogenesis - receptor activation;ko04976//Bile secretion;ko05204//Chemical carcinogenesis - DNA adducts;ko00980//Metabolism of xenobiotics by cytochrome P450	K01253;K01253;K01253;K01253;K01253	GO:0005783//endoplasmic reticulum;GO:0005789//endoplasmic reticulum membrane;GO:0005886//plasma membrane;GO:0016020//membrane;GO:0043231//intracellular membrane-bounded organelle	GO:0003824//catalytic activity;GO:0004301//epoxide hydrolase activity;GO:0016787//hydrolase activity;GO:0016803//ether hydrolase activity;GO:0019899//enzyme binding;GO:0033961//cis-stilbene-oxide hydrolase activity	GO:0001889//liver development;GO:0006629//lipid metabolic process;GO:0006725//cellular aromatic compound metabolic process;GO:0009636//response to toxic substance;GO:0014070//response to organic cyclic compound;GO:0019369//arachidonic acid metabolic process;GO:0019439//aromatic compound catabolic process;GO:0034312//diol biosynthetic process;GO:0071310//cellular response to organic substance;GO:0…	--
ENSMUSG00000025511	Tspan4	2.25967	6.50067	1.52448	0.000158882	0.00841835	tetraspanin 4 [Source:MGI Symbol;Acc:MGI:1928097]	-	-	-	-	GO:0005886//plasma membrane;GO:0016020//membrane;GO:0016021//integral component of membrane;GO:0031982//vesicle;GO:0140494//migrasome	GO:0003823//antigen binding;GO:0005178//integrin binding;GO:0005515//protein binding	GO:0051881//regulation of mitochondrial membrane potential;GO:0065003//protein-containing complex assembly	--
ENSMUSG00000082361	Btc	1.48533	4.27033	1.52356	0.000101535	0.00626084	betacellulin, epidermal growth factor family member [Source:MGI Symbol;Acc:MGI:99439]	Environmental Information Processing	Signal transduction	ko04012//ErbB signaling pathway	K09783	GO:0005576//extracellular region;GO:0005615//extracellular space;GO:0005886//plasma membrane;GO:0016020//membrane	GO:0005154//epidermal growth factor receptor binding;GO:0008083//growth factor activity;GO:0030297//transmembrane receptor protein tyrosine kinase activator activity;GO:0048018//receptor ligand activity	GO:0006915//apoptotic process;GO:0007173//epidermal growth factor receptor signaling pathway;GO:0008283//cell population proliferation;GO:0008284//positive regulation of cell population proliferation;GO:0035810//positive regulation of urine volume;GO:0038134//ERBB2-EGFR signaling pathway;GO:0038138//ERBB4-ERBB4 signaling pathway;GO:0045597//positive regulation of cell differentiation;GO:0045741//…	--
ENSMUSG00000024659	Anxa1	4.42067	12.69	1.52136	0.00104919	0.0299475	annexin A1 [Source:MGI Symbol;Acc:MGI:96819]	-	-	-	-	GO:0001533//cornified envelope;GO:0001891//phagocytic cup;GO:0005576//extracellular region;GO:0005615//extracellular space;GO:0005634//nucleus;GO:0005654//nucleoplasm;GO:0005737//cytoplasm;GO:0005768//endosome;GO:0005769//early endosome;GO:0005829//cytosol;GO:0005884//actin filament;GO:0005886//plasma membrane;GO:0005929//cilium;GO:0009986//cell surface;GO:0010008//endosome membrane;GO:0016020//m…	GO:0003697//single-stranded DNA binding;GO:0003727//single-stranded RNA binding;GO:0004859//phospholipase inhibitor activity;GO:0005509//calcium ion binding;GO:0005515//protein binding;GO:0005543//phospholipid binding;GO:0005544//calcium-dependent phospholipid binding;GO:0008289//lipid binding;GO:0019834//phospholipase A2 inhibitor activity;GO:0036121//double-stranded DNA helicase activity;GO:004…	GO:0001780//neutrophil homeostasis;GO:0002250//adaptive immune response;GO:0002376//immune system process;GO:0002548//monocyte chemotaxis;GO:0002685//regulation of leukocyte migration;GO:0006909//phagocytosis;GO:0006954//inflammatory response;GO:0007165//signal transduction;GO:0007166//cell surface receptor signaling pathway;GO:0007187//G protein-coupled receptor signaling pathway, coupled to cyc…	--
ENSMUSG00000026676	Ccdc3	1.419	4.06367	1.51791	1.92634e-05	0.00179423	coiled-coil domain containing 3 [Source:MGI Symbol;Acc:MGI:1921436]	-	-	-	-	GO:0005576//extracellular region;GO:0005783//endoplasmic reticulum	GO:0003674//molecular_function	GO:0008610//lipid biosynthetic process;GO:0010629//negative regulation of gene expression;GO:0010804//negative regulation of tumor necrosis factor-mediated signaling pathway;GO:0045600//positive regulation of fat cell differentiation;GO:0045833//negative regulation of lipid metabolic process;GO:0046889//positive regulation of lipid biosynthetic process;GO:0051055//negative regulation of lipid bio…	--
ENSMUSG00000006442	Srm	6.46867	18.3303	1.50269	1.41645e-09	4.7296e-07	spermidine synthase [Source:MGI Symbol;Acc:MGI:102690]	Metabolism;Metabolism;Metabolism;Metabolism	Global and overview maps;Metabolism of other amino acids;Amino acid metabolism;Amino acid metabolism	ko01100//Metabolic pathways;ko00480//Glutathione metabolism;ko00270//Cysteine and methionine metabolism;ko00330//Arginine and proline metabolism	K00797;K00797;K00797;K00797	-	GO:0003824//catalytic activity;GO:0004766//spermidine synthase activity;GO:0016740//transferase activity;GO:0042802//identical protein binding;GO:0042803//protein homodimerization activity	GO:0006595//polyamine metabolic process;GO:0006596//polyamine biosynthetic process;GO:0008295//spermidine biosynthetic process;GO:1990830//cellular response to leukemia inhibitory factor	--
ENSMUSG00000000982	Ccl3	6.39233	18.013	1.49462	0.00137861	0.0350537	chemokine (C-C motif) ligand 3 [Source:MGI Symbol;Acc:MGI:98260]	Environmental Information Processing;Human Diseases;Human Diseases;Human Diseases;Organismal Systems;Human Diseases;Organismal Systems;Environmental Information Processing	Signaling molecules and interaction;Infectious disease: viral;Cardiovascular disease;Immune disease;Immune system;Infectious disease: parasitic;Immune system;Signaling molecules and interaction	ko04060//Cytokine-cytokine receptor interaction;ko05163//Human cytomegalovirus infection;ko05417//Lipid and atherosclerosis;ko05323//Rheumatoid arthritis;ko04062//Chemokine signaling pathway;ko05142//Chagas disease;ko04620//Toll-like receptor signaling pathway;ko04061//Viral protein interaction with cytokine and cytokine receptor	K05408;K05408;K05408;K05408;K05408;K05408;K05408;K05408	GO:0005576//extracellular region;GO:0005615//extracellular space;GO:0005737//cytoplasm;GO:0005829//cytosol	GO:0004672//protein kinase activity;GO:0004698//calcium-dependent protein kinase C activity;GO:0005125//cytokine activity;GO:0005515//protein binding;GO:0008009//chemokine activity;GO:0016004//phospholipase activator activity;GO:0016301//kinase activity;GO:0031726//CCR1 chemokine receptor binding;GO:0031730//CCR5 chemokine receptor binding;GO:0042056//chemoattractant activity;GO:0042802//identica…	GO:0000165//MAPK cascade;GO:0001649//osteoblast differentiation;GO:0001775//cell activation;GO:0002548//monocyte chemotaxis;GO:0006468//protein phosphorylation;GO:0006816//calcium ion transport;GO:0006874//cellular calcium ion homeostasis;GO:0006887//exocytosis;GO:0006935//chemotaxis;GO:0006954//inflammatory response;GO:0006955//immune response;GO:0007010//cytoskeleton organization;GO:0007165//si…	--
ENSMUSG00000038775	Vill	1.63833	4.58967	1.48616	0.000620592	0.0210818	villin-like [Source:MGI Symbol;Acc:MGI:1201781]	-	-	-	-	GO:0001726//ruffle;GO:0005737//cytoplasm;GO:0005902//microvillus;GO:0015629//actin cytoskeleton;GO:0030027//lamellipodium;GO:0032433//filopodium tip;GO:0042995//cell projection	GO:0003779//actin binding;GO:0005509//calcium ion binding;GO:0005546//phosphatidylinositol-4,5-bisphosphate binding;GO:0051015//actin filament binding	GO:0007010//cytoskeleton organization;GO:0008154//actin polymerization or depolymerization;GO:0045010//actin nucleation;GO:0051014//actin filament severing;GO:0051016//barbed-end actin filament capping;GO:0051693//actin filament capping	--
ENSMUSG00000046402	Rbp1	1.12833	3.15933	1.48543	0.000198721	0.00996253	retinol binding protein 1, cellular [Source:MGI Symbol;Acc:MGI:97876]	-	-	-	-	GO:0005634//nucleus;GO:0005654//nucleoplasm;GO:0005737//cytoplasm;GO:0005811//lipid droplet;GO:0005829//cytosol;GO:0044297//cell body	GO:0005501//retinoid binding;GO:0005504//fatty acid binding;GO:0008289//lipid binding;GO:0016918//retinal binding;GO:0019841//retinol binding;GO:1904768//all-trans-retinol binding	GO:0002138//retinoic acid biosynthetic process;GO:0006776//vitamin A metabolic process;GO:0015908//fatty acid transport;GO:0030852//regulation of granulocyte differentiation;GO:0032526//response to retinoic acid;GO:0033189//response to vitamin A;GO:0042572//retinol metabolic process;GO:0042573//retinoic acid metabolic process;GO:0055088//lipid homeostasis;GO:0080021//response to benzoic acid	--
ENSMUSG00000022893	Adamts1	1.13767	3.18	1.48295	0.000159408	0.008421	a disintegrin-like and metallopeptidase (reprolysin type) with thrombospondin type 1 motif, 1 [Source:MGI Symbol;Acc:MGI:109249]	-	-	-	-	GO:0005576//extracellular region;GO:0005604//basement membrane;GO:0031012//extracellular matrix;GO:0031410//cytoplasmic vesicle;GO:0062023//collagen-containing extracellular matrix	GO:0004222//metalloendopeptidase activity;GO:0005515//protein binding;GO:0008201//heparin binding;GO:0008233//peptidase activity;GO:0008237//metallopeptidase activity;GO:0008270//zinc ion binding;GO:0016787//hydrolase activity;GO:0046872//metal ion binding	GO:0001542//ovulation from ovarian follicle;GO:0001822//kidney development;GO:0006508//proteolysis;GO:0010976//positive regulation of neuron projection development;GO:0016525//negative regulation of angiogenesis;GO:0030198//extracellular matrix organization;GO:0060347//heart trabecula formation;GO:1900087//positive regulation of G1/S transition of mitotic cell cycle;GO:1904707//positive regulatio…	--
ENSMUSG00000064326	Siva1	3.96233	11.0473	1.47928	1.84339e-07	3.62471e-05	SIVA1, apoptosis-inducing factor [Source:MGI Symbol;Acc:MGI:1353606]	Cellular Processes	Cell growth and death	ko04115//p53 signaling pathway	K22744	GO:0005634//nucleus;GO:0005654//nucleoplasm;GO:0005737//cytoplasm;GO:0005739//mitochondrion	GO:0001618//virus receptor activity;GO:0005164//tumor necrosis factor receptor binding;GO:0005175//CD27 receptor binding;GO:0008270//zinc ion binding;GO:0046872//metal ion binding	GO:0006915//apoptotic process;GO:0006924//activation-induced cell death of T cells;GO:0032088//negative regulation of NF-kappaB transcription factor activity;GO:0046718//viral entry into host cell;GO:0097191//extrinsic apoptotic signaling pathway;GO:1901030//positive regulation of mitochondrial outer membrane permeabilization involved in apoptotic signaling pathway	--
ENSMUSG00000036446	Lum	4.914	13.677	1.47678	9.34909e-05	0.00586705	lumican [Source:MGI Symbol;Acc:MGI:109347]	Human Diseases	Cancer: overview	ko05205//Proteoglycans in cancer	K08122	GO:0005576//extracellular region;GO:0005583//fibrillar collagen trimer;GO:0005615//extracellular space;GO:0031012//extracellular matrix;GO:0062023//collagen-containing extracellular matrix	GO:0005515//protein binding;GO:0005518//collagen binding;GO:0030021//extracellular matrix structural constituent conferring compression resistance	GO:0007601//visual perception;GO:0030199//collagen fibril organization;GO:0032914//positive regulation of transforming growth factor beta1 production;GO:0045944//positive regulation of transcription by RNA polymerase II	--
ENSMUSG00000076441	Ass1	5.05867	14.0717	1.47596	7.84267e-08	1.80249e-05	argininosuccinate synthetase 1 [Source:MGI Symbol;Acc:MGI:88090]	Metabolism;Human Diseases;Metabolism;Metabolism;Metabolism	Global and overview maps;Cardiovascular disease;Global and overview maps;Amino acid metabolism;Amino acid metabolism	ko01100//Metabolic pathways;ko05418//Fluid shear stress and atherosclerosis;ko01230//Biosynthesis of amino acids;ko00250//Alanine, aspartate and glutamate metabolism;ko00220//Arginine biosynthesis	K01940;K01940;K01940;K01940;K01940	GO:0005634//nucleus;GO:0005654//nucleoplasm;GO:0005737//cytoplasm;GO:0005739//mitochondrion;GO:0005741//mitochondrial outer membrane;GO:0005764//lysosome;GO:0005783//endoplasmic reticulum;GO:0005829//cytosol;GO:0043005//neuron projection;GO:0043025//neuronal cell body;GO:0043204//perikaryon;GO:0043209//myelin sheath;GO:0070852//cell body fiber	GO:0000166//nucleotide binding;GO:0004055//argininosuccinate synthase activity;GO:0005515//protein binding;GO:0005524//ATP binding;GO:0015643//toxic substance binding;GO:0016597//amino acid binding;GO:0016874//ligase activity;GO:0042802//identical protein binding	GO:0000050//urea cycle;GO:0000052//citrulline metabolic process;GO:0000053//argininosuccinate metabolic process;GO:0001822//kidney development;GO:0001889//liver development;GO:0006526//arginine biosynthetic process;GO:0006531//aspartate metabolic process;GO:0006953//acute-phase response;GO:0007494//midgut development;GO:0007568//aging;GO:0007584//response to nutrient;GO:0007623//circadian rhythm;…	--
ENSMUSG00000003573	Homer3	1.26233	3.50367	1.47277	0.00060911	0.0208107	homer scaffolding protein 3 [Source:MGI Symbol;Acc:MGI:1347359]	Environmental Information Processing;Organismal Systems	Signal transduction;Nervous system	ko04068//FoxO signaling pathway;ko04724//Glutamatergic synapse	K15010;K15010	GO:0005737//cytoplasm;GO:0005829//cytosol;GO:0005886//plasma membrane;GO:0014069//postsynaptic density;GO:0030425//dendrite;GO:0045178//basal part of cell;GO:0045202//synapse;GO:0098978//glutamatergic synapse	GO:0005515//protein binding;GO:0008022//protein C-terminus binding;GO:0019904//protein domain specific binding;GO:0035256//G protein-coupled glutamate receptor binding;GO:0042802//identical protein binding	GO:0007216//G protein-coupled glutamate receptor signaling pathway;GO:0032703//negative regulation of interleukin-2 production;GO:0070885//negative regulation of calcineurin-NFAT signaling cascade;GO:0098962//regulation of postsynaptic neurotransmitter receptor activity;GO:2001256//regulation of store-operated calcium entry	--
ENSMUSG00000014444	Piezo1	1.66733	4.62	1.47035	1.60941e-07	3.35078e-05	piezo-type mechanosensitive ion channel component 1 [Source:MGI Symbol;Acc:MGI:3603204]	-	-	-	-	GO:0005783//endoplasmic reticulum;GO:0016020//membrane;GO:0016021//integral component of membrane	GO:0008381//mechanosensitive ion channel activity	GO:0006811//ion transport;GO:0010831//positive regulation of myotube differentiation;GO:0033625//positive regulation of integrin activation;GO:0033634//positive regulation of cell-cell adhesion mediated by integrin;GO:0034220//ion transmembrane transport	--
ENSMUSG00000024427	Spry4	0.625333	1.726	1.46474	0.000420767	0.0165842	sprouty RTK signaling antagonist 4 [Source:MGI Symbol;Acc:MGI:1345144]	-	-	-	-	GO:0005737//cytoplasm;GO:0005829//cytosol;GO:0005886//plasma membrane;GO:0016020//membrane;GO:0032587//ruffle membrane;GO:0042995//cell projection	GO:0004860//protein kinase inhibitor activity;GO:0005515//protein binding	GO:0007275//multicellular organism development;GO:0009966//regulation of signal transduction;GO:0040037//negative regulation of fibroblast growth factor receptor signaling pathway;GO:0043407//negative regulation of MAP kinase activity;GO:0043409//negative regulation of MAPK cascade;GO:0046580//negative regulation of Ras protein signal transduction;GO:0048513//animal organ development;GO:0070373//…	--
ENSMUSG00000008999	Bmp7	1.67	4.59933	1.46158	2.56878e-05	0.00225048	bone morphogenetic protein 7 [Source:MGI Symbol;Acc:MGI:103302]	Environmental Information Processing;Organismal Systems;Environmental Information Processing;Environmental Information Processing	Signaling molecules and interaction;Development and regeneration;Signal transduction;Signal transduction	ko04060//Cytokine-cytokine receptor interaction;ko04360//Axon guidance;ko04390//Hippo signaling pathway;ko04350//TGF-beta signaling pathway	K16621;K16621;K16621;K16621	GO:0005576//extracellular region;GO:0005615//extracellular space;GO:0031982//vesicle;GO:0062023//collagen-containing extracellular matrix	GO:0005125//cytokine activity;GO:0005515//protein binding;GO:0008083//growth factor activity;GO:0008201//heparin binding;GO:0070700//BMP receptor binding	GO:0001503//ossification;GO:0001654//eye development;GO:0001656//metanephros development;GO:0001657//ureteric bud development;GO:0001707//mesoderm formation;GO:0001822//kidney development;GO:0001823//mesonephros development;GO:0003272//endocardial cushion formation;GO:0003344//pericardium morphogenesis;GO:0007389//pattern specification process;GO:0007411//axon guidance;GO:0007435//salivary gland …	--
ENSMUSG00000034463	Scara3	0.451	1.23633	1.45487	0.00117522	0.0321152	scavenger receptor class A, member 3 [Source:MGI Symbol;Acc:MGI:2444418]	-	-	-	-	GO:0000139//Golgi membrane;GO:0005581//collagen trimer;GO:0005615//extracellular space;GO:0005783//endoplasmic reticulum;GO:0005789//endoplasmic reticulum membrane;GO:0005794//Golgi apparatus;GO:0016020//membrane;GO:0031012//extracellular matrix	GO:0005201//extracellular matrix structural constituent	GO:0030198//extracellular matrix organization	--
ENSMUSG00000051022	Hs3st1	3.735	10.2083	1.45057	0.000605251	0.0207983	heparan sulfate (glucosamine) 3-O-sulfotransferase 1 [Source:MGI Symbol;Acc:MGI:1201606]	Metabolism	Glycan biosynthesis and metabolism	ko00534//Glycosaminoglycan biosynthesis - heparan sulfate / heparin	K01024	GO:0005794//Golgi apparatus;GO:0005796//Golgi lumen	GO:0008146//sulfotransferase activity;GO:0008467//[heparan sulfate]-glucosamine 3-sulfotransferase 1 activity;GO:0016740//transferase activity	GO:0006024//glycosaminoglycan biosynthetic process;GO:0015012//heparan sulfate proteoglycan biosynthetic process	--
ENSMUSG00000030413	Pglyrp1	24.668	67.05	1.4426	7.54523e-05	0.00499259	peptidoglycan recognition protein 1 [Source:MGI Symbol;Acc:MGI:1345092]	-	-	-	-	GO:0005576//extracellular region;GO:0005615//extracellular space;GO:0005737//cytoplasm	GO:0005125//cytokine activity;GO:0008270//zinc ion binding;GO:0008745//N-acetylmuramoyl-L-alanine amidase activity;GO:0016019//peptidoglycan immune receptor activity;GO:0042834//peptidoglycan binding	GO:0002376//immune system process;GO:0006915//apoptotic process;GO:0007165//signal transduction;GO:0009253//peptidoglycan catabolic process;GO:0009617//response to bacterium;GO:0016045//detection of bacterium;GO:0031640//killing of cells of other organism;GO:0032689//negative regulation of interferon-gamma production;GO:0032827//negative regulation of natural killer cell differentiation involved …	--
ENSMUSG00000033904	Ccp110	1.01367	2.74733	1.43845	0.000482741	0.0182155	centriolar coiled coil protein 110 [Source:MGI Symbol;Acc:MGI:2141942]	-	-	-	-	GO:0005737//cytoplasm;GO:0005813//centrosome;GO:0005814//centriole;GO:0005815//microtubule organizing center;GO:0005856//cytoskeleton;GO:0005929//cilium;GO:0032991//protein-containing complex;GO:0042995//cell projection	GO:0005515//protein binding	GO:0007099//centriole replication;GO:0030030//cell projection organization;GO:0032053//ciliary basal body organization;GO:0032465//regulation of cytokinesis;GO:0045724//positive regulation of cilium assembly;GO:0051298//centrosome duplication;GO:1902018//negative regulation of cilium assembly;GO:1903723//negative regulation of centriole elongation	--
ENSMUSG00000032226	Gcnt3	7.07767	19.1393	1.43519	6.24877e-05	0.00453215	glucosaminyl (N-acetyl) transferase 3, mucin type [Source:MGI Symbol;Acc:MGI:1919327]	Metabolism;Metabolism	Global and overview maps;Glycan biosynthesis and metabolism	ko01100//Metabolic pathways;ko00512//Mucin type O-glycan biosynthesis	K09662;K09662	GO:0000139//Golgi membrane;GO:0005794//Golgi apparatus;GO:0016020//membrane	GO:0003829//beta-1,3-galactosyl-O-glycosyl-glycoprotein beta-1,6-N-acetylglucosaminyltransferase activity;GO:0008109//N-acetyllactosaminide beta-1,6-N-acetylglucosaminyltransferase activity;GO:0008375//acetylglucosaminyltransferase activity;GO:0016740//transferase activity;GO:0016757//glycosyltransferase activity;GO:0047225//acetylgalactosaminyl-O-glycosyl-glycoprotein beta-1,6-N-acetylglucosamin…	GO:0006486//protein glycosylation;GO:0006493//protein O-linked glycosylation;GO:0048729//tissue morphogenesis;GO:0050892//intestinal absorption;GO:0060993//kidney morphogenesis	--
ENSMUSG00000073598	Smim33	0.979333	2.63967	1.43048	0.00151647	0.0370164	small integral membrane protein 33 [Source:MGI Symbol;Acc:MGI:1920699]	-	-	-	-	GO:0005575//cellular_component;GO:0016020//membrane	GO:0003674//molecular_function	GO:0008150//biological_process	--
ENSMUSG00000057614	Gnai1	1.03767	2.79267	1.4283	0.00228936	0.0468379	guanine nucleotide binding protein (G protein), alpha inhibiting 1 [Source:MGI Symbol;Acc:MGI:95771]	Human Diseases;Human Diseases;Human Diseases;Human Diseases;Environmental Information Processing;Environmental Information Processing;Human Diseases;Human Diseases;Organismal Systems;Organismal Systems;Environmental Information Processing;Human Diseases;Organismal Systems;Organismal Systems;Organismal Systems;Organismal Systems;Environmental Information Processing;Organismal Systems;Organismal Sy…	Cancer: overview;Neurodegenerative disease;Infectious disease: viral;Infectious disease: viral;Signal transduction;Signal transduction;Cancer: overview;Substance dependence;Immune system;Development and regeneration;Signal transduction;Endocrine and metabolic disease;Endocrine system;Nervous system;Circulatory system;Nervous system;Signal transduction;Endocrine system;Endocrine system;Nervous sys…	ko05200//Pathways in cancer;ko05012//Parkinson disease;ko05163//Human cytomegalovirus infection;ko05170//Human immunodeficiency virus 1 infection;ko04015//Rap1 signaling pathway;ko04024//cAMP signaling pathway;ko05207//Chemical carcinogenesis - receptor activation;ko05034//Alcoholism;ko04062//Chemokine signaling pathway;ko04360//Axon guidance;ko04022//cGMP-PKG signaling pathway;ko04934//Cushing s…	K04630;K04630;K04630;K04630;K04630;K04630;K04630;K04630;K04630;K04630;K04630;K04630;K04630;K04630;K04630;K04630;K04630;K04630;K04630;K04630;K04630;K04630;K04630;K04630;K04630;K04630;K04630;K04630;K04630;K04630;K04630;K04630;K04630;K04630;K04630;K04630;K04630;K04630;K04630;K04630;K04630	GO:0005634//nucleus;GO:0005737//cytoplasm;GO:0005813//centrosome;GO:0005815//microtubule organizing center;GO:0005834//heterotrimeric G-protein complex;GO:0005856//cytoskeleton;GO:0005886//plasma membrane;GO:0005938//cell cortex;GO:0016020//membrane;GO:0030496//midbody;GO:0032991//protein-containing complex;GO:0045121//membrane raft;GO:0099738//cell cortex region;GO:0110165//cellular anatomical e…	GO:0000166//nucleotide binding;GO:0000287//magnesium ion binding;GO:0001664//G protein-coupled receptor binding;GO:0003924//GTPase activity;GO:0005515//protein binding;GO:0005525//GTP binding;GO:0019001//guanyl nucleotide binding;GO:0019003//GDP binding;GO:0031683//G-protein beta/gamma-subunit complex binding;GO:0031821//G protein-coupled serotonin receptor binding;GO:0032794//GTPase activating p…	GO:0007049//cell cycle;GO:0007165//signal transduction;GO:0007186//G protein-coupled receptor signaling pathway;GO:0007188//adenylate cyclase-modulating G protein-coupled receptor signaling pathway;GO:0043949//regulation of cAMP-mediated signaling;GO:0050805//negative regulation of synaptic transmission;GO:0051301//cell division;GO:0060236//regulation of mitotic spindle organization;GO:1904322//c…	--
ENSMUSG00000070348	Ccnd1	11.9053	31.998	1.42637	1.58996e-06	0.000240492	cyclin D1 [Source:MGI Symbol;Acc:MGI:88313]	Human Diseases;Environmental Information Processing;Human Diseases;Human Diseases;Human Diseases;Human Diseases;Human Diseases;Human Diseases;Human Diseases;Human Diseases;Human Diseases;Cellular Processes;Environmental Information Processing;Cellular Processes;Human Diseases;Cellular Processes;Environmental Information Processing;Human Diseases;Human Diseases;Human Diseases;Environmental Informa…	Cancer: overview;Signal transduction;Infectious disease: viral;Infectious disease: viral;Infectious disease: viral;Infectious disease: viral;Infectious disease: viral;Cancer: overview;Cancer: overview;Cancer: overview;Cardiovascular disease;Cellular community - eukaryotes;Signal transduction;Cell growth and death;Cancer: specific types;Cellular community - eukaryotes;Signal transduction;Infectiou…	ko05200//Pathways in cancer;ko04151//PI3K-Akt signaling pathway;ko05165//Human papillomavirus infection;ko05169//Epstein-Barr virus infection;ko05163//Human cytomegalovirus infection;ko05166//Human T-cell leukemia virus 1 infection;ko05167//Kaposi sarcoma-associated herpesvirus infection;ko05203//Viral carcinogenesis;ko05207//Chemical carcinogenesis - receptor activation;ko05205//Proteoglycans in…	K04503;K04503;K04503;K04503;K04503;K04503;K04503;K04503;K04503;K04503;K04503;K04503;K04503;K04503;K04503;K04503;K04503;K04503;K04503;K04503;K04503;K04503;K04503;K04503;K04503;K04503;K04503;K04503;K04503;K04503;K04503;K04503;K04503;K04503;K04503;K04503;K04503;K04503;K04503;K04503;K04503;K04503;K04503;K04503;K04503;K04503;K04503;K04503	GO:0000307//cyclin-dependent protein kinase holoenzyme complex;GO:0005634//nucleus;GO:0005654//nucleoplasm;GO:0005737//cytoplasm;GO:0005829//cytosol;GO:0005923//bicellular tight junction;GO:0016020//membrane;GO:0017053//transcription repressor complex;GO:0031965//nuclear membrane;GO:0097128//cyclin D1-CDK4 complex	GO:0003714//transcription corepressor activity;GO:0004672//protein kinase activity;GO:0005515//protein binding;GO:0016301//kinase activity;GO:0016538//cyclin-dependent protein serine/threonine kinase regulator activity;GO:0019899//enzyme binding;GO:0019901//protein kinase binding;GO:0042826//histone deacetylase binding;GO:0044877//protein-containing complex binding;GO:0070064//proline-rich region…	GO:0000079//regulation of cyclin-dependent protein serine/threonine kinase activity;GO:0000082//G1/S transition of mitotic cell cycle;GO:0000122//negative regulation of transcription by RNA polymerase II;GO:0000320//re-entry into mitotic cell cycle;GO:0001889//liver development;GO:0001934//positive regulation of protein phosphorylation;GO:0006468//protein phosphorylation;GO:0006974//cellular resp…	--
ENSMUSG00000049521	Cdc42ep1	3.86867	10.363	1.42153	9.27146e-06	0.00102865	CDC42 effector protein (Rho GTPase binding) 1 [Source:MGI Symbol;Acc:MGI:1929763]	-	-	-	-	GO:0012505//endomembrane system	-	GO:0008360//regulation of cell shape;GO:0031274//positive regulation of pseudopodium assembly	--
ENSMUSG00000020810	Cygb	4.63133	12.365	1.41676	0.000131508	0.00738824	cytoglobin [Source:MGI Symbol;Acc:MGI:2149481]	-	-	-	-	GO:0005737//cytoplasm;GO:0043005//neuron projection;GO:0043025//neuronal cell body	GO:0004096//catalase activity;GO:0004601//peroxidase activity;GO:0005344//oxygen carrier activity;GO:0005506//iron ion binding;GO:0019825//oxygen binding;GO:0020037//heme binding;GO:0046872//metal ion binding;GO:0047888//fatty acid peroxidase activity	GO:0001666//response to hypoxia;GO:0006979//response to oxidative stress;GO:0010764//negative regulation of fibroblast migration;GO:0015671//oxygen transport;GO:0019395//fatty acid oxidation;GO:0032966//negative regulation of collagen biosynthetic process;GO:0098869//cellular oxidant detoxification;GO:2000490//negative regulation of hepatic stellate cell activation	--
ENSMUSG00000010051	Hyal1	0.441667	1.17867	1.41613	0.000962879	0.0287839	hyaluronoglucosaminidase 1 [Source:MGI Symbol;Acc:MGI:96298]	Metabolism;Cellular Processes;Metabolism	Global and overview maps;Transport and catabolism;Glycan biosynthesis and metabolism	ko01100//Metabolic pathways;ko04142//Lysosome;ko00531//Glycosaminoglycan degradation	K01197;K01197;K01197	GO:0005576//extracellular region;GO:0005615//extracellular space;GO:0005737//cytoplasm;GO:0005764//lysosome;GO:0031410//cytoplasmic vesicle;GO:0036117//hyaluranon cable	GO:0004415//hyalurononglucosaminidase activity;GO:0016787//hydrolase activity;GO:0016798//hydrolase activity, acting on glycosyl bonds;GO:0050501//hyaluronan synthase activity;GO:0052757//chondroitin hydrolase activity	GO:0000302//response to reactive oxygen species;GO:0005975//carbohydrate metabolic process;GO:0006954//inflammatory response;GO:0008152//metabolic process;GO:0009615//response to virus;GO:0010634//positive regulation of epithelial cell migration;GO:0030207//chondroitin sulfate catabolic process;GO:0030212//hyaluronan metabolic process;GO:0030213//hyaluronan biosynthetic process;GO:0030214//hyalur…	--
ENSMUSG00000006642	Tcf23	0.512667	1.359	1.40645	0.00160733	0.03813	transcription factor 23 [Source:MGI Symbol;Acc:MGI:1934960]	-	-	-	-	GO:0000791//euchromatin;GO:0005634//nucleus	GO:0000977//RNA polymerase II transcription regulatory region sequence-specific DNA binding;GO:0000981//DNA-binding transcription factor activity, RNA polymerase II-specific;GO:0046983//protein dimerization activity;GO:0061629//RNA polymerase II-specific DNA-binding transcription factor binding;GO:0140416//transcription regulator inhibitor activity	GO:0000122//negative regulation of transcription by RNA polymerase II;GO:0006357//regulation of transcription by RNA polymerase II;GO:0007517//muscle organ development;GO:0010628//positive regulation of gene expression;GO:0030154//cell differentiation;GO:0032502//developmental process;GO:0046697//decidualization;GO:0051148//negative regulation of muscle cell differentiation	bHLH
ENSMUSG00000056888	Glipr1	8.606	22.7807	1.4044	2.04282e-08	5.3958e-06	GLI pathogenesis-related 1 (glioma) [Source:MGI Symbol;Acc:MGI:1920940]	-	-	-	-	GO:0005576//extracellular region;GO:0005615//extracellular space;GO:0016020//membrane	-	-	--
ENSMUSG00000032849	Abcc4	0.893333	2.36	1.40152	4.10907e-05	0.00326091	ATP-binding cassette, sub-family C (CFTR/MRP), member 4 [Source:MGI Symbol;Acc:MGI:2443111]	Environmental Information Processing;Organismal Systems;Environmental Information Processing;Human Diseases	Signal transduction;Digestive system;Membrane transport;Drug resistance: antineoplastic	ko04024//cAMP signaling pathway;ko04976//Bile secretion;ko02010//ABC transporters;ko01523//Antifolate resistance	K05673;K05673;K05673;K05673	GO:0005730//nucleolus;GO:0005794//Golgi apparatus;GO:0005886//plasma membrane;GO:0016020//membrane;GO:0016021//integral component of membrane;GO:0016323//basolateral plasma membrane;GO:0016324//apical plasma membrane;GO:0031088//platelet dense granule membrane;GO:0098591//external side of apical plasma membrane	GO:0000166//nucleotide binding;GO:0001409//guanine nucleotide transmembrane transporter activity;GO:0005524//ATP binding;GO:0008559//ABC-type xenobiotic transporter activity;GO:0015132//prostaglandin transmembrane transporter activity;GO:0015143//urate transmembrane transporter activity;GO:0015216//purine nucleotide transmembrane transporter activity;GO:0015431//ABC-type glutathione S-conjugate t…	GO:0006855//xenobiotic transmembrane transport;GO:0006869//lipid transport;GO:0015721//bile acid and bile salt transport;GO:0015732//prostaglandin transport;GO:0015747//urate transport;GO:0015850//organic hydroxy compound transport;GO:0032310//prostaglandin secretion;GO:0034775//glutathione transmembrane transport;GO:0048661//positive regulation of smooth muscle cell proliferation;GO:0055085//tra…	--
ENSMUSG00000028542	Slc6a9	1.801	4.75433	1.40044	0.00164945	0.0388169	solute carrier family 6 (neurotransmitter transporter, glycine), member 9 [Source:MGI Symbol;Acc:MGI:95760]	Organismal Systems	Nervous system	ko04721//Synaptic vesicle cycle	K05038	GO:0005768//endosome;GO:0005886//plasma membrane;GO:0005887//integral component of plasma membrane;GO:0009925//basal plasma membrane;GO:0014069//postsynaptic density;GO:0016020//membrane;GO:0016021//integral component of membrane;GO:0016323//basolateral plasma membrane;GO:0016324//apical plasma membrane;GO:0016328//lateral plasma membrane;GO:0030672//synaptic vesicle membrane;GO:0031045//dense co…	GO:0005283//amino acid:sodium symporter activity;GO:0015187//glycine transmembrane transporter activity;GO:0015293//symporter activity;GO:0015375//glycine:sodium symporter activity	GO:0001504//neurotransmitter uptake;GO:0003333//amino acid transmembrane transport;GO:0006836//neurotransmitter transport;GO:0006865//amino acid transport;GO:0015816//glycine transport;GO:0035725//sodium ion transmembrane transport;GO:0046985//positive regulation of hemoglobin biosynthetic process;GO:0055085//transmembrane transport;GO:0060092//regulation of synaptic transmission, glycinergic;GO:…	--
ENSMUSG00000068220	Lgals1	27.0497	71.0837	1.39391	0.00143084	0.0356143	lectin, galactose binding, soluble 1 [Source:MGI Symbol;Acc:MGI:96777]	-	-	-	-	GO:0005576//extracellular region;GO:0005615//extracellular space;GO:0005634//nucleus;GO:0005737//cytoplasm;GO:0005829//cytosol;GO:0009986//cell surface;GO:0062023//collagen-containing extracellular matrix;GO:1990724//galectin complex	GO:0005515//protein binding;GO:0005534//galactose binding;GO:0030246//carbohydrate binding;GO:0030395//lactose binding;GO:0042802//identical protein binding;GO:0043236//laminin binding	GO:0002317//plasma cell differentiation;GO:0006915//apoptotic process;GO:0007157//heterophilic cell-cell adhesion via plasma membrane cell adhesion molecules;GO:0010812//negative regulation of cell-substrate adhesion;GO:0010977//negative regulation of neuron projection development;GO:0031295//T cell costimulation;GO:0034120//positive regulation of erythrocyte aggregation;GO:0043065//positive regu…	--
ENSMUSG00000031740	Mmp2	8.04433	21.13	1.39325	0.000163589	0.00855346	matrix metallopeptidase 2 [Source:MGI Symbol;Acc:MGI:97009]	Human Diseases;Human Diseases;Human Diseases;Human Diseases;Organismal Systems;Organismal Systems;Organismal Systems;Human Diseases;Human Diseases;Organismal Systems;Human Diseases	Cancer: overview;Cardiovascular disease;Cancer: overview;Cardiovascular disease;Endocrine system;Endocrine system;Immune system;Endocrine and metabolic disease;Drug resistance: antineoplastic;Endocrine system;Cancer: specific types	ko05200//Pathways in cancer;ko05415//Diabetic cardiomyopathy;ko05205//Proteoglycans in cancer;ko05418//Fluid shear stress and atherosclerosis;ko04915//Estrogen signaling pathway;ko04926//Relaxin signaling pathway;ko04670//Leukocyte transendothelial migration;ko04933//AGE-RAGE signaling pathway in diabetic complications;ko01522//Endocrine resistance;ko04912//GnRH signaling pathway;ko05219//Bladder…	K01398;K01398;K01398;K01398;K01398;K01398;K01398;K01398;K01398;K01398;K01398	GO:0005576//extracellular region;GO:0005615//extracellular space;GO:0005634//nucleus;GO:0005737//cytoplasm;GO:0005739//mitochondrion;GO:0005886//plasma membrane;GO:0016020//membrane;GO:0030017//sarcomere;GO:0031012//extracellular matrix	GO:0001968//fibronectin binding;GO:0004175//endopeptidase activity;GO:0004222//metalloendopeptidase activity;GO:0004252//serine-type endopeptidase activity;GO:0008233//peptidase activity;GO:0008237//metallopeptidase activity;GO:0008270//zinc ion binding;GO:0016787//hydrolase activity;GO:0046872//metal ion binding	GO:0001525//angiogenesis;GO:0001541//ovarian follicle development;GO:0001542//ovulation from ovarian follicle;GO:0001553//luteinization;GO:0001666//response to hypoxia;GO:0001955//blood vessel maturation;GO:0001957//intramembranous ossification;GO:0006508//proteolysis;GO:0006979//response to oxidative stress;GO:0007162//negative regulation of cell adhesion;GO:0007507//heart development;GO:0007565…	--
ENSMUSG00000025075	Habp2	6.79833	17.781	1.38708	0.00128449	0.033478	hyaluronic acid binding protein 2 [Source:MGI Symbol;Acc:MGI:1196378]	-	-	-	-	GO:0005576//extracellular region	GO:0004252//serine-type endopeptidase activity;GO:0005509//calcium ion binding;GO:0008233//peptidase activity;GO:0008236//serine-type peptidase activity;GO:0016787//hydrolase activity	GO:0006508//proteolysis;GO:0007596//blood coagulation	--
ENSMUSG00000056427	Slit3	1.36067	3.52967	1.37522	7.4578e-05	0.00496168	slit guidance ligand 3 [Source:MGI Symbol;Acc:MGI:1315202]	Organismal Systems	Development and regeneration	ko04360//Axon guidance	K06850	GO:0005576//extracellular region;GO:0005615//extracellular space;GO:0005739//mitochondrion;GO:0005886//plasma membrane;GO:0016020//membrane;GO:0110165//cellular anatomical entity	GO:0005102//signaling receptor binding;GO:0005509//calcium ion binding;GO:0005515//protein binding;GO:0008201//heparin binding;GO:0048495//Roundabout binding	GO:0003180//aortic valve morphogenesis;GO:0003181//atrioventricular valve morphogenesis;GO:0007399//nervous system development;GO:0007411//axon guidance;GO:0008285//negative regulation of cell population proliferation;GO:0009887//animal organ morphogenesis;GO:0010629//negative regulation of gene expression;GO:0016043//cellular component organization;GO:0030154//cell differentiation;GO:0030308//ne…	--
ENSMUSG00000025140	Pycr1	1.73667	4.49133	1.37082	0.00058547	0.0204825	pyrroline-5-carboxylate reductase 1 [Source:MGI Symbol;Acc:MGI:2384795]	Metabolism;Metabolism;Metabolism	Global and overview maps;Global and overview maps;Amino acid metabolism	ko01100//Metabolic pathways;ko01230//Biosynthesis of amino acids;ko00330//Arginine and proline metabolism	K00286;K00286;K00286	GO:0005739//mitochondrion	GO:0004735//pyrroline-5-carboxylate reductase activity;GO:0016491//oxidoreductase activity;GO:0042802//identical protein binding	GO:0006561//proline biosynthetic process;GO:0008652//cellular amino acid biosynthetic process;GO:0034599//cellular response to oxidative stress;GO:0051881//regulation of mitochondrial membrane potential;GO:0055129//L-proline biosynthetic process;GO:1903206//negative regulation of hydrogen peroxide-induced cell death	--
ENSMUSG00000005413	Hmox1	2.53633	6.54767	1.36824	4.68958e-06	0.000588592	heme oxygenase 1 [Source:MGI Symbol;Acc:MGI:96163]	Metabolism;Human Diseases;Human Diseases;Human Diseases;Human Diseases;Human Diseases;Environmental Information Processing;Organismal Systems;Metabolism;Cellular Processes	Global and overview maps;Cancer: overview;Cancer: overview;Cancer: specific types;Cancer: overview;Cardiovascular disease;Signal transduction;Digestive system;Metabolism of cofactors and vitamins;Cell growth and death	ko01100//Metabolic pathways;ko05200//Pathways in cancer;ko05208//Chemical carcinogenesis - reactive oxygen species;ko05225//Hepatocellular carcinoma;ko05206//MicroRNAs in cancer;ko05418//Fluid shear stress and atherosclerosis;ko04066//HIF-1 signaling pathway;ko04978//Mineral absorption;ko00860//Porphyrin metabolism;ko04216//Ferroptosis	K00510;K00510;K00510;K00510;K00510;K00510;K00510;K00510;K00510;K00510	GO:0005634//nucleus;GO:0005730//nucleolus;GO:0005783//endoplasmic reticulum;GO:0005789//endoplasmic reticulum membrane;GO:0005829//cytosol;GO:0005901//caveola;GO:0016020//membrane;GO:0048471//perinuclear region of cytoplasm	GO:0004392//heme oxygenase (decyclizing) activity;GO:0004630//phospholipase D activity;GO:0005198//structural molecule activity;GO:0016491//oxidoreductase activity;GO:0019899//enzyme binding;GO:0020037//heme binding;GO:0042802//identical protein binding;GO:0042803//protein homodimerization activity;GO:0046872//metal ion binding	GO:0001525//angiogenesis;GO:0001666//response to hypoxia;GO:0002246//wound healing involved in inflammatory response;GO:0006788//heme oxidation;GO:0006879//cellular iron ion homeostasis;GO:0006915//apoptotic process;GO:0006979//response to oxidative stress;GO:0007264//small GTPase mediated signal transduction;GO:0008217//regulation of blood pressure;GO:0008285//negative regulation of cell populat…	--
ENSMUSG00000024177	Nme4	2.29967	5.92733	1.36596	0.000124442	0.00708647	NME/NM23 nucleoside diphosphate kinase 4 [Source:MGI Symbol;Acc:MGI:1931148]	Metabolism;Metabolism;Metabolism;Metabolism	Global and overview maps;Nucleotide metabolism;Xenobiotics biodegradation and metabolism;Nucleotide metabolism	ko01100//Metabolic pathways;ko00230//Purine metabolism;ko00983//Drug metabolism - other enzymes;ko00240//Pyrimidine metabolism	K00940;K00940;K00940;K00940	GO:0005739//mitochondrion;GO:0005758//mitochondrial intermembrane space;GO:0005759//mitochondrial matrix;GO:0016020//membrane	GO:0000166//nucleotide binding;GO:0004550//nucleoside diphosphate kinase activity;GO:0005524//ATP binding;GO:0008289//lipid binding;GO:0016301//kinase activity;GO:0016740//transferase activity;GO:0046872//metal ion binding;GO:1901612//cardiolipin binding	GO:0006165//nucleoside diphosphate phosphorylation;GO:0006183//GTP biosynthetic process;GO:0006228//UTP biosynthetic process;GO:0006241//CTP biosynthetic process;GO:0006869//lipid transport;GO:0009117//nucleotide metabolic process;GO:0016310//phosphorylation	--
ENSMUSG00000060429	Sntb1	0.683	1.758	1.36398	0.00135729	0.0346609	syntrophin, basic 1 [Source:MGI Symbol;Acc:MGI:101781]	-	-	-	-	GO:0005737//cytoplasm;GO:0005856//cytoskeleton;GO:0005886//plasma membrane;GO:0016010//dystrophin-associated glycoprotein complex;GO:0016020//membrane;GO:0032991//protein-containing complex;GO:0042383//sarcolemma;GO:0045202//synapse;GO:0070161//anchoring junction	GO:0003779//actin binding;GO:0005198//structural molecule activity;GO:0005515//protein binding;GO:0005516//calmodulin binding;GO:0030165//PDZ domain binding	-	--
ENSMUSG00000034394	Lif	0.844667	2.16533	1.35814	7.00014e-05	0.00480161	leukemia inhibitory factor [Source:MGI Symbol;Acc:MGI:96787]	Environmental Information Processing;Environmental Information Processing;Cellular Processes;Environmental Information Processing	Signaling molecules and interaction;Signal transduction;Cellular community - eukaryotes;Signal transduction	ko04060//Cytokine-cytokine receptor interaction;ko04630//JAK-STAT signaling pathway;ko04550//Signaling pathways regulating pluripotency of stem cells;ko04668//TNF signaling pathway	K05419;K05419;K05419;K05419	GO:0005576//extracellular region;GO:0005615//extracellular space;GO:0005829//cytosol	GO:0005102//signaling receptor binding;GO:0005125//cytokine activity;GO:0005146//leukemia inhibitory factor receptor binding;GO:0008083//growth factor activity	GO:0001974//blood vessel remodeling;GO:0006955//immune response;GO:0007165//signal transduction;GO:0007260//tyrosine phosphorylation of STAT protein;GO:0007566//embryo implantation;GO:0008283//cell population proliferation;GO:0008284//positive regulation of cell population proliferation;GO:0008285//negative regulation of cell population proliferation;GO:0010628//positive regulation of gene expres…	--
ENSMUSG00000023827	Agpat4	2.15	5.447	1.34113	0.000180011	0.00912795	1-acylglycerol-3-phosphate O-acyltransferase 4 (lysophosphatidic acid acyltransferase, delta) [Source:MGI Symbol;Acc:MGI:1915512]	Metabolism;Environmental Information Processing;Metabolism;Metabolism	Global and overview maps;Signal transduction;Lipid metabolism;Lipid metabolism	ko01100//Metabolic pathways;ko04072//Phospholipase D signaling pathway;ko00564//Glycerophospholipid metabolism;ko00561//Glycerolipid metabolism	K13523;K13523;K13523;K13523	GO:0005741//mitochondrial outer membrane;GO:0005783//endoplasmic reticulum;GO:0005789//endoplasmic reticulum membrane;GO:0012505//endomembrane system;GO:0016020//membrane	GO:0003841//1-acylglycerol-3-phosphate O-acyltransferase activity;GO:0016740//transferase activity;GO:0016746//acyltransferase activity;GO:0042171//lysophosphatidic acid acyltransferase activity	GO:0006629//lipid metabolic process;GO:0006644//phospholipid metabolic process;GO:0008654//phospholipid biosynthetic process;GO:0016024//CDP-diacylglycerol biosynthetic process	--
ENSMUSG00000028893	Sesn2	3.92933	9.91867	1.33586	1.26744e-07	2.73535e-05	sestrin 2 [Source:MGI Symbol;Acc:MGI:2651874]	Environmental Information Processing;Organismal Systems;Cellular Processes	Signal transduction;Aging;Cell growth and death	ko04150//mTOR signaling pathway;ko04211//Longevity regulating pathway;ko04115//p53 signaling pathway	K20394;K20394;K20394	GO:0005634//nucleus;GO:0005737//cytoplasm;GO:0005739//mitochondrion;GO:0031588//nucleotide-activated protein kinase complex;GO:0031932//TORC2 complex;GO:0061700//GATOR2 complex;GO:1990316//Atg1/ULK1 kinase complex	GO:0004601//peroxidase activity;GO:0005092//GDP-dissociation inhibitor activity;GO:0005515//protein binding;GO:0016491//oxidoreductase activity;GO:0016684//oxidoreductase activity, acting on peroxide as acceptor;GO:0032542//sulfiredoxin activity;GO:0042731//PH domain binding;GO:0044877//protein-containing complex binding;GO:0070728//leucine binding;GO:0140311//protein sequestering activity	GO:0001932//regulation of protein phosphorylation;GO:0006111//regulation of gluconeogenesis;GO:0006635//fatty acid beta-oxidation;GO:0007005//mitochondrion organization;GO:0009749//response to glucose;GO:0016239//positive regulation of macroautophagy;GO:0030308//negative regulation of cell growth;GO:0030330//DNA damage response, signal transduction by p53 class mediator;GO:0032042//mitochondrial …	--
ENSMUSG00000015709	Arnt2	0.633667	1.59933	1.33567	6.97211e-07	0.00011751	aryl hydrocarbon receptor nuclear translocator 2 [Source:MGI Symbol;Acc:MGI:107188]	Human Diseases;Human Diseases;Human Diseases	Cancer: overview;Cancer: overview;Cancer: specific types	ko05200//Pathways in cancer;ko05202//Transcriptional misregulation in cancer;ko05211//Renal cell carcinoma	K15589;K15589;K15589	GO:0005634//nucleus;GO:0005654//nucleoplasm;GO:0005667//transcription regulator complex;GO:0005737//cytoplasm;GO:0034751//aryl hydrocarbon receptor complex	GO:0000978//RNA polymerase II cis-regulatory region sequence-specific DNA binding;GO:0000981//DNA-binding transcription factor activity, RNA polymerase II-specific;GO:0001228//DNA-binding transcription activator activity, RNA polymerase II-specific;GO:0003677//DNA binding;GO:0003700//DNA-binding transcription factor activity;GO:0005515//protein binding;GO:0017162//aryl hydrocarbon receptor bindin…	GO:0001666//response to hypoxia;GO:0001701//in utero embryonic development;GO:0006355//regulation of transcription, DNA-templated;GO:0006357//regulation of transcription by RNA polymerase II;GO:0007165//signal transduction;GO:0007417//central nervous system development;GO:0007420//brain development;GO:0008284//positive regulation of cell population proliferation;GO:0009410//response to xenobiotic…	bHLH
ENSMUSG00000063415	Cyp26b1	1.461	3.68033	1.33288	0.00122723	0.0329065	cytochrome P450, family 26, subfamily b, polypeptide 1 [Source:MGI Symbol;Acc:MGI:2176159]	Metabolism;Metabolism	Global and overview maps;Metabolism of cofactors and vitamins	ko01100//Metabolic pathways;ko00830//Retinol metabolism	K12664;K12664	GO:0005737//cytoplasm;GO:0005783//endoplasmic reticulum;GO:0005789//endoplasmic reticulum membrane;GO:0016020//membrane;GO:0043231//intracellular membrane-bounded organelle	GO:0001972//retinoic acid binding;GO:0004497//monooxygenase activity;GO:0005506//iron ion binding;GO:0008401//retinoic acid 4-hydroxylase activity;GO:0016491//oxidoreductase activity;GO:0016705//oxidoreductase activity, acting on paired donors, with incorporation or reduction of molecular oxygen;GO:0016709//oxidoreductase activity, acting on paired donors, with incorporation or reduction of molec…	GO:0001709//cell fate determination;GO:0001768//establishment of T cell polarity;GO:0001822//kidney development;GO:0006629//lipid metabolic process;GO:0006805//xenobiotic metabolic process;GO:0006954//inflammatory response;GO:0007140//male meiotic nuclear division;GO:0007283//spermatogenesis;GO:0009954//proximal/distal pattern formation;GO:0010628//positive regulation of gene expression;GO:001612…	--
ENSMUSG00000032232	Cgnl1	1.05533	2.62967	1.31718	0.00175603	0.0401684	cingulin-like 1 [Source:MGI Symbol;Acc:MGI:1915428]	Cellular Processes	Cellular community - eukaryotes	ko04530//Tight junction	K21110	GO:0016459//myosin complex	-	-	--
ENSMUSG00000032373	Car12	2.48833	6.18333	1.31321	6.36045e-05	0.00457565	carbonic anhydrase 12 [Source:MGI Symbol;Acc:MGI:1923709]	Metabolism;Metabolism	Global and overview maps;Energy metabolism	ko01100//Metabolic pathways;ko00910//Nitrogen metabolism	K01672;K01672	GO:0016020//membrane;GO:0016021//integral component of membrane;GO:0016323//basolateral plasma membrane;GO:0016324//apical plasma membrane	GO:0004089//carbonate dehydratase activity;GO:0008270//zinc ion binding;GO:0016829//lyase activity;GO:0046872//metal ion binding	GO:0044849//estrous cycle;GO:0055064//chloride ion homeostasis	--
ENSMUSG00000001288	Rarg	1.333	3.30633	1.31056	0.000364877	0.0152653	retinoic acid receptor, gamma [Source:MGI Symbol;Acc:MGI:97858]	-	-	-	-	GO:0000785//chromatin;GO:0005634//nucleus;GO:0005654//nucleoplasm;GO:0005667//transcription regulator complex;GO:0005737//cytoplasm	GO:0000978//RNA polymerase II cis-regulatory region sequence-specific DNA binding;GO:0003677//DNA binding;GO:0003682//chromatin binding;GO:0003700//DNA-binding transcription factor activity;GO:0004879//nuclear receptor activity;GO:0005515//protein binding;GO:0008270//zinc ion binding;GO:0043565//sequence-specific DNA binding;GO:0046872//metal ion binding;GO:0046965//retinoid X receptor binding;GO…	GO:0000122//negative regulation of transcription by RNA polymerase II;GO:0001843//neural tube closure;GO:0002063//chondrocyte development;GO:0002068//glandular epithelial cell development;GO:0003417//growth plate cartilage development;GO:0003430//growth plate cartilage chondrocyte growth;GO:0006351//transcription, DNA-templated;GO:0006355//regulation of transcription, DNA-templated;GO:0006915//ap…	THR-like
ENSMUSG00000033722	BC034090	0.529333	1.31033	1.30769	0.00225287	0.0465663	cDNA sequence BC034090 [Source:MGI Symbol;Acc:MGI:2672904]	-	-	-	-	GO:0005634//nucleus;GO:0005938//cell cortex;GO:0016324//apical plasma membrane	GO:0005080//protein kinase C binding;GO:0005515//protein binding	GO:0007098//centrosome cycle;GO:0007163//establishment or maintenance of cell polarity;GO:0060341//regulation of cellular localization	--
ENSMUSG00000030084	Plxna1	3.28067	8.11933	1.30737	9.94402e-06	0.00107567	plexin A1 [Source:MGI Symbol;Acc:MGI:107685]	Organismal Systems	Development and regeneration	ko04360//Axon guidance	K06820	GO:0002116//semaphorin receptor complex;GO:0005654//nucleoplasm;GO:0005829//cytosol;GO:0005886//plasma membrane;GO:0016020//membrane	GO:0005515//protein binding;GO:0017154//semaphorin receptor activity	GO:0007162//negative regulation of cell adhesion;GO:0007165//signal transduction;GO:0008360//regulation of cell shape;GO:0014910//regulation of smooth muscle cell migration;GO:0021628//olfactory nerve formation;GO:0021828//gonadotrophin-releasing hormone neuronal migration to the hypothalamus;GO:0030334//regulation of cell migration;GO:0043087//regulation of GTPase activity;GO:0050772//positive r…	--
ENSMUSG00000020282	Rhbdf1	1.87167	4.62633	1.30555	9.8864e-05	0.00613894	rhomboid 5 homolog 1 [Source:MGI Symbol;Acc:MGI:104328]	-	-	-	-	GO:0000139//Golgi membrane;GO:0005783//endoplasmic reticulum;GO:0005789//endoplasmic reticulum membrane;GO:0005794//Golgi apparatus;GO:0016020//membrane;GO:0016021//integral component of membrane	GO:0004252//serine-type endopeptidase activity	GO:0008283//cell population proliferation;GO:0016477//cell migration;GO:0042058//regulation of epidermal growth factor receptor signaling pathway;GO:0050708//regulation of protein secretion;GO:0050709//negative regulation of protein secretion;GO:0061136//regulation of proteasomal protein catabolic process	--
ENSMUSG00000025372	Baiap2	1.461	3.60367	1.30251	0.000812687	0.0255171	brain-specific angiogenesis inhibitor 1-associated protein 2 [Source:MGI Symbol;Acc:MGI:2137336]	Human Diseases;Human Diseases;Cellular Processes;Cellular Processes	Infectious disease: bacterial;Infectious disease: bacterial;Cell motility;Cellular community - eukaryotes	ko05130//Pathogenic Escherichia coli infection;ko05135//Yersinia infection;ko04810//Regulation of actin cytoskeleton;ko04520//Adherens junction	K05627;K05627;K05627;K05627	GO:0001726//ruffle;GO:0005654//nucleoplasm;GO:0005737//cytoplasm;GO:0005791//rough endoplasmic reticulum;GO:0005794//Golgi apparatus;GO:0005829//cytosol;GO:0005856//cytoskeleton;GO:0005874//microtubule;GO:0005886//plasma membrane;GO:0014069//postsynaptic density;GO:0015629//actin cytoskeleton;GO:0016020//membrane;GO:0030027//lamellipodium;GO:0030141//secretory granule;GO:0030175//filopodium;GO:00…	GO:0001221//transcription coregulator binding;GO:0005515//protein binding;GO:0008093//cytoskeletal anchor activity;GO:0030165//PDZ domain binding;GO:0042802//identical protein binding;GO:0070064//proline-rich region binding;GO:0097110//scaffold protein binding	GO:0007009//plasma membrane organization;GO:0007266//Rho protein signal transduction;GO:0007420//brain development;GO:0008360//regulation of cell shape;GO:0009617//response to bacterium;GO:0010976//positive regulation of neuron projection development;GO:0016358//dendrite development;GO:0030182//neuron differentiation;GO:0030838//positive regulation of actin filament polymerization;GO:0032956//reg…	--
ENSMUSG00000028128	F3	3.26233	8.03367	1.30015	0.00225503	0.0465663	coagulation factor III [Source:MGI Symbol;Acc:MGI:88381]	Human Diseases;Organismal Systems	Endocrine and metabolic disease;Immune system	ko04933//AGE-RAGE signaling pathway in diabetic complications;ko04610//Complement and coagulation cascades	K03901;K03901	GO:0005615//extracellular space;GO:0009986//cell surface;GO:0016020//membrane;GO:0016021//integral component of membrane;GO:0062023//collagen-containing extracellular matrix;GO:1905286//serine-type peptidase complex	GO:0002020//protease binding;GO:0004252//serine-type endopeptidase activity;GO:0005515//protein binding;GO:0005543//phospholipid binding	GO:0001938//positive regulation of endothelial cell proliferation;GO:0002541//activation of plasma proteins involved in acute inflammatory response;GO:0006919//activation of cysteine-type endopeptidase activity involved in apoptotic process;GO:0007596//blood coagulation;GO:0007599//hemostasis;GO:0010628//positive regulation of gene expression;GO:0010641//positive regulation of platelet-derived gr…	--
ENSMUSG00000024883	Rin1	1.25433	3.08467	1.29819	7.14702e-05	0.00485912	Ras and Rab interactor 1 [Source:MGI Symbol;Acc:MGI:2385695]	Environmental Information Processing	Signal transduction	ko04014//Ras signaling pathway	K17638	GO:0005737//cytoplasm;GO:0005829//cytosol;GO:0005856//cytoskeleton;GO:0005886//plasma membrane;GO:0016020//membrane;GO:0030139//endocytic vesicle;GO:0030425//dendrite;GO:0043025//neuronal cell body	GO:0005085//guanyl-nucleotide exchange factor activity;GO:0005096//GTPase activator activity;GO:0005515//protein binding;GO:0031267//small GTPase binding	GO:0006897//endocytosis;GO:0007165//signal transduction;GO:0007613//memory;GO:0008306//associative learning;GO:0016192//vesicle-mediated transport;GO:0031914//negative regulation of synaptic plasticity	--
ENSMUSG00000005958	Ephb3	1.64567	4.04633	1.29794	0.000306336	0.0133858	Eph receptor B3 [Source:MGI Symbol;Acc:MGI:104770]	Organismal Systems	Development and regeneration	ko04360//Axon guidance	K05112	GO:0005886//plasma membrane;GO:0005887//integral component of plasma membrane;GO:0016020//membrane;GO:0016021//integral component of membrane;GO:0030425//dendrite;GO:0042995//cell projection;GO:0043005//neuron projection;GO:0043235//receptor complex	GO:0000166//nucleotide binding;GO:0004672//protein kinase activity;GO:0004713//protein tyrosine kinase activity;GO:0004714//transmembrane receptor protein tyrosine kinase activity;GO:0005003//ephrin receptor activity;GO:0005005//transmembrane-ephrin receptor activity;GO:0005515//protein binding;GO:0005524//ATP binding;GO:0008046//axon guidance receptor activity;GO:0016301//kinase activity;GO:0016…	GO:0001525//angiogenesis;GO:0001655//urogenital system development;GO:0006468//protein phosphorylation;GO:0007169//transmembrane receptor protein tyrosine kinase signaling pathway;GO:0007399//nervous system development;GO:0007411//axon guidance;GO:0007413//axonal fasciculation;GO:0016310//phosphorylation;GO:0016477//cell migration;GO:0018108//peptidyl-tyrosine phosphorylation;GO:0021952//central …	--
ENSMUSG00000040711	Sh3pxd2b	1.198	2.945	1.29764	0.000120368	0.00694723	SH3 and PX domains 2B [Source:MGI Symbol;Acc:MGI:2442062]	-	-	-	-	GO:0002102//podosome;GO:0005737//cytoplasm;GO:0042995//cell projection;GO:0070161//anchoring junction	GO:0005515//protein binding;GO:0010314//phosphatidylinositol-5-phosphate binding;GO:0016176//superoxide-generating NADPH oxidase activator activity;GO:0032266//phosphatidylinositol-3-phosphate binding;GO:0035091//phosphatidylinositol binding;GO:0042169//SH2 domain binding;GO:0070273//phosphatidylinositol-4-phosphate binding;GO:0080025//phosphatidylinositol-3,5-bisphosphate binding	GO:0001501//skeletal system development;GO:0001654//eye development;GO:0002051//osteoblast fate commitment;GO:0006801//superoxide metabolic process;GO:0007507//heart development;GO:0010628//positive regulation of gene expression;GO:0022617//extracellular matrix disassembly;GO:0030154//cell differentiation;GO:0040018//positive regulation of multicellular organism growth;GO:0042554//superoxide anio…	--
ENSMUSG00000047945	Marcksl1	6.81433	16.704	1.29355	0.00189598	0.0418491	MARCKS-like 1 [Source:MGI Symbol;Acc:MGI:97143]	Organismal Systems;Human Diseases	Immune system;Infectious disease: parasitic	ko04666//Fc gamma R-mediated phagocytosis;ko05140//Leishmaniasis	K13536;K13536	GO:0005737//cytoplasm;GO:0005856//cytoskeleton;GO:0005886//plasma membrane;GO:0008021//synaptic vesicle;GO:0016020//membrane;GO:0042734//presynaptic membrane;GO:0099523//presynaptic cytosol	GO:0003779//actin binding;GO:0005516//calmodulin binding;GO:0051015//actin filament binding	GO:0007015//actin filament organization;GO:0007417//central nervous system development;GO:0008283//cell population proliferation;GO:0008284//positive regulation of cell population proliferation;GO:0099509//regulation of presynaptic cytosolic calcium ion concentration	--
ENSMUSG00000015647	Lama5	1.571	3.83	1.28566	0.000900067	0.0275103	laminin, alpha 5 [Source:MGI Symbol;Acc:MGI:105382]	Human Diseases;Environmental Information Processing;Human Diseases;Human Diseases;Cellular Processes;Human Diseases;Human Diseases;Environmental Information Processing	Cancer: overview;Signal transduction;Infectious disease: viral;Infectious disease: parasitic;Cellular community - eukaryotes;Infectious disease: parasitic;Cancer: specific types;Signaling molecules and interaction	ko05200//Pathways in cancer;ko04151//PI3K-Akt signaling pathway;ko05165//Human papillomavirus infection;ko05146//Amoebiasis;ko04510//Focal adhesion;ko05145//Toxoplasmosis;ko05222//Small cell lung cancer;ko04512//ECM-receptor interaction	K06240;K06240;K06240;K06240;K06240;K06240;K06240;K06240	GO:0005576//extracellular region;GO:0005604//basement membrane;GO:0005610//laminin-5 complex;GO:0005615//extracellular space;GO:0031012//extracellular matrix;GO:0031594//neuromuscular junction;GO:0043083//synaptic cleft;GO:0043259//laminin-10 complex;GO:0062023//collagen-containing extracellular matrix;GO:0098965//extracellular matrix of synaptic cleft;GO:0098978//glutamatergic synapse	GO:0005102//signaling receptor binding;GO:0005178//integrin binding;GO:0005201//extracellular matrix structural constituent;GO:0005515//protein binding	GO:0001658//branching involved in ureteric bud morphogenesis;GO:0001738//morphogenesis of a polarized epithelium;GO:0001755//neural crest cell migration;GO:0001822//kidney development;GO:0001942//hair follicle development;GO:0007155//cell adhesion;GO:0007229//integrin-mediated signaling pathway;GO:0007411//axon guidance;GO:0007517//muscle organ development;GO:0009887//animal organ morphogenesis;G…	--
ENSMUSG00000029718	Pcolce	5.71333	13.7757	1.26972	0.000657551	0.0218735	procollagen C-endopeptidase enhancer protein [Source:MGI Symbol;Acc:MGI:105099]	-	-	-	-	GO:0005576//extracellular region;GO:0005615//extracellular space	GO:0005515//protein binding;GO:0005518//collagen binding;GO:0008201//heparin binding;GO:0016504//peptidase activator activity	GO:0006508//proteolysis;GO:1990830//cellular response to leukemia inhibitory factor	--
ENSMUSG00000045045	Lrfn4	1.406	3.38467	1.26742	1.1869e-05	0.0012212	leucine rich repeat and fibronectin type III domain containing 4 [Source:MGI Symbol;Acc:MGI:2385612]	-	-	-	-	GO:0009986//cell surface;GO:0016020//membrane;GO:0098839//postsynaptic density membrane;GO:0098978//glutamatergic synapse;GO:0098982//GABA-ergic synapse	GO:0005515//protein binding	GO:0099151//regulation of postsynaptic density assembly;GO:0099560//synaptic membrane adhesion;GO:1905606//regulation of presynapse assembly	--
ENSMUSG00000003873	Bax	23.4193	56.2093	1.26311	5.54535e-10	1.92424e-07	BCL2-associated X protein [Source:MGI Symbol;Acc:MGI:99702]	Human Diseases;Human Diseases;Human Diseases;Human Diseases;Human Diseases;Human Diseases;Human Diseases;Human Diseases;Human Diseases;Human Diseases;Human Diseases;Human Diseases;Human Diseases;Human Diseases;Human Diseases;Human Diseases;Human Diseases;Human Diseases;Human Diseases;Human Diseases;Human Diseases;Cellular Processes;Human Diseases;Genetic Information Processing;Human Diseases;Huma…	Infectious disease: viral;Cancer: overview;Neurodegenerative disease;Neurodegenerative disease;Infectious disease: viral;Infectious disease: viral;Cancer: overview;Infectious disease: bacterial;Neurodegenerative disease;Infectious disease: bacterial;Neurodegenerative disease;Neurodegenerative disease;Infectious disease: bacterial;Infectious disease: bacterial;Infectious disease: viral;Infectious …	ko05168//Herpes simplex virus 1 infection;ko05200//Pathways in cancer;ko05022//Pathways of neurodegeneration - multiple diseases;ko05014//Amyotrophic lateral sclerosis;ko05165//Human papillomavirus infection;ko05169//Epstein-Barr virus infection;ko05202//Transcriptional misregulation in cancer;ko05130//Pathogenic Escherichia coli infection;ko05016//Huntington disease;ko05152//Tuberculosis;ko05012…	K02159;K02159;K02159;K02159;K02159;K02159;K02159;K02159;K02159;K02159;K02159;K02159;K02159;K02159;K02159;K02159;K02159;K02159;K02159;K02159;K02159;K02159;K02159;K02159;K02159;K02159;K02159;K02159;K02159;K02159;K02159;K02159;K02159;K02159;K02159;K02159;K02159;K02159;K02159;K02159;K02159;K02159;K02159;K02159;K02159;K02159;K02159;K02159;K02159;K02159	GO:0005634//nucleus;GO:0005635//nuclear envelope;GO:0005737//cytoplasm;GO:0005739//mitochondrion;GO:0005741//mitochondrial outer membrane;GO:0005757//mitochondrial permeability transition pore complex;GO:0005783//endoplasmic reticulum;GO:0005789//endoplasmic reticulum membrane;GO:0005829//cytosol;GO:0016020//membrane;GO:0031966//mitochondrial membrane;GO:0046930//pore complex;GO:0048471//perinucl…	GO:0005515//protein binding;GO:0008289//lipid binding;GO:0015267//channel activity;GO:0030544//Hsp70 protein binding;GO:0031072//heat shock protein binding;GO:0042802//identical protein binding;GO:0042803//protein homodimerization activity;GO:0044877//protein-containing complex binding;GO:0046982//protein heterodimerization activity;GO:0051087//chaperone binding;GO:0051400//BH domain binding;GO:0…	GO:0001541//ovarian follicle development;GO:0001764//neuron migration;GO:0001776//leukocyte homeostasis;GO:0001777//T cell homeostatic proliferation;GO:0001782//B cell homeostasis;GO:0001783//B cell apoptotic process;GO:0001822//kidney development;GO:0001836//release of cytochrome c from mitochondria;GO:0001844//protein insertion into mitochondrial membrane involved in apoptotic signaling pathway…	--
ENSMUSG00000054027	Nt5dc3	0.726333	1.73933	1.25983	0.00163074	0.0386334	5'-nucleotidase domain containing 3 [Source:MGI Symbol;Acc:MGI:3513266]	-	-	-	-	GO:0005739//mitochondrion;GO:0005829//cytosol;GO:0043235//receptor complex	GO:0008253//5'-nucleotidase activity;GO:0016787//hydrolase activity;GO:0046872//metal ion binding	-	--
ENSMUSG00000001506	Col1a1	10.795	25.8093	1.25753	9.58238e-05	0.00597111	collagen, type I, alpha 1 [Source:MGI Symbol;Acc:MGI:88467]	Environmental Information Processing;Human Diseases;Human Diseases;Human Diseases;Human Diseases;Cellular Processes;Organismal Systems;Organismal Systems;Organismal Systems;Human Diseases;Environmental Information Processing	Signal transduction;Infectious disease: viral;Infectious disease: parasitic;Cardiovascular disease;Cancer: overview;Cellular community - eukaryotes;Endocrine system;Immune system;Digestive system;Endocrine and metabolic disease;Signaling molecules and interaction	ko04151//PI3K-Akt signaling pathway;ko05165//Human papillomavirus infection;ko05146//Amoebiasis;ko05415//Diabetic cardiomyopathy;ko05205//Proteoglycans in cancer;ko04510//Focal adhesion;ko04926//Relaxin signaling pathway;ko04611//Platelet activation;ko04974//Protein digestion and absorption;ko04933//AGE-RAGE signaling pathway in diabetic complications;ko04512//ECM-receptor interaction	K06236;K06236;K06236;K06236;K06236;K06236;K06236;K06236;K06236;K06236;K06236	GO:0005576//extracellular region;GO:0005581//collagen trimer;GO:0005584//collagen type I trimer;GO:0005615//extracellular space;GO:0005737//cytoplasm;GO:0005783//endoplasmic reticulum;GO:0005794//Golgi apparatus;GO:0030141//secretory granule;GO:0031012//extracellular matrix;GO:0062023//collagen-containing extracellular matrix;GO:0110165//cellular anatomical entity	GO:0002020//protease binding;GO:0005201//extracellular matrix structural constituent;GO:0005515//protein binding;GO:0030020//extracellular matrix structural constituent conferring tensile strength;GO:0042802//identical protein binding;GO:0046872//metal ion binding;GO:0048407//platelet-derived growth factor binding	GO:0001501//skeletal system development;GO:0001503//ossification;GO:0001568//blood vessel development;GO:0001649//osteoblast differentiation;GO:0001957//intramembranous ossification;GO:0001958//endochondral ossification;GO:0007584//response to nutrient;GO:0007601//visual perception;GO:0007605//sensory perception of sound;GO:0009410//response to xenobiotic stimulus;GO:0009612//response to mechanic…	--
ENSMUSG00000004891	Nes	0.670333	1.6	1.25512	0.0011267	0.0312037	nestin [Source:MGI Symbol;Acc:MGI:101784]	-	-	-	-	GO:0005737//cytoplasm;GO:0005882//intermediate filament;GO:0045111//intermediate filament cytoskeleton	GO:0005515//protein binding;GO:0019215//intermediate filament binding;GO:0031730//CCR5 chemokine receptor binding	GO:0000086//G2/M transition of mitotic cell cycle;GO:0007399//nervous system development;GO:0007420//brain development;GO:0030844//positive regulation of intermediate filament depolymerization;GO:0031076//embryonic camera-type eye development;GO:0032091//negative regulation of protein binding;GO:0043086//negative regulation of catalytic activity;GO:0043524//negative regulation of neuron apoptotic…	--
ENSMUSG00000075602	Ly6a	28.7103	68.1533	1.24721	0.00234098	0.047455	lymphocyte antigen 6 complex, locus A [Source:MGI Symbol;Acc:MGI:107527]	-	-	-	-	GO:0005886//plasma membrane;GO:0009897//external side of plasma membrane;GO:0016020//membrane;GO:0045202//synapse	GO:0005515//protein binding;GO:0030550//acetylcholine receptor inhibitor activity;GO:0033130//acetylcholine receptor binding	GO:0009617//response to bacterium;GO:0095500//acetylcholine receptor signaling pathway;GO:2000272//negative regulation of signaling receptor activity	--
ENSMUSG00000013089	Etv5	1.612	3.82233	1.2456	8.7426e-05	0.00555562	ets variant 5 [Source:MGI Symbol;Acc:MGI:1096867]	Human Diseases;Human Diseases	Cancer: overview;Cancer: specific types	ko05202//Transcriptional misregulation in cancer;ko05215//Prostate cancer	K15593;K15593	GO:0005634//nucleus;GO:0005654//nucleoplasm;GO:0005886//plasma membrane;GO:0045202//synapse	GO:0000976//transcription cis-regulatory region binding;GO:0000977//RNA polymerase II transcription regulatory region sequence-specific DNA binding;GO:0000981//DNA-binding transcription factor activity, RNA polymerase II-specific;GO:0001228//DNA-binding transcription activator activity, RNA polymerase II-specific;GO:0003677//DNA binding;GO:0003700//DNA-binding transcription factor activity;GO:004…	GO:0000122//negative regulation of transcription by RNA polymerase II;GO:0006355//regulation of transcription, DNA-templated;GO:0006357//regulation of transcription by RNA polymerase II;GO:0007274//neuromuscular synaptic transmission;GO:0007626//locomotory behavior;GO:0030154//cell differentiation;GO:0034599//cellular response to oxidative stress;GO:0045666//positive regulation of neuron differen…	ETS
ENSMUSG00000049303	Syt12	1.61967	3.838	1.24466	0.00118056	0.0321409	synaptotagmin XII [Source:MGI Symbol;Acc:MGI:2159601]	-	-	-	-	GO:0005886//plasma membrane;GO:0008021//synaptic vesicle;GO:0016020//membrane;GO:0030672//synaptic vesicle membrane;GO:0031410//cytoplasmic vesicle;GO:0045202//synapse;GO:0070382//exocytic vesicle;GO:0098686//hippocampal mossy fiber to CA3 synapse;GO:0098793//presynapse	GO:0000149//SNARE binding;GO:0001786//phosphatidylserine binding;GO:0005509//calcium ion binding;GO:0005544//calcium-dependent phospholipid binding;GO:0019905//syntaxin binding;GO:0030276//clathrin binding	GO:0014059//regulation of dopamine secretion;GO:0016192//vesicle-mediated transport;GO:0017156//calcium-ion regulated exocytosis;GO:0017158//regulation of calcium ion-dependent exocytosis;GO:0046928//regulation of neurotransmitter secretion;GO:0048792//spontaneous exocytosis of neurotransmitter;GO:0060291//long-term synaptic potentiation;GO:0071277//cellular response to calcium ion;GO:0099171//pr…	--
ENSMUSG00000031548	Sfrp1	6.40467	15.074	1.23487	0.000142379	0.00780085	secreted frizzled-related protein 1 [Source:MGI Symbol;Acc:MGI:892014]	Environmental Information Processing	Signal transduction	ko04310//Wnt signaling pathway	K02166	GO:0005576//extracellular region;GO:0005615//extracellular space;GO:0005829//cytosol;GO:0005886//plasma membrane;GO:0009986//cell surface;GO:0062023//collagen-containing extracellular matrix	GO:0004197//cysteine-type endopeptidase activity;GO:0005109//frizzled binding;GO:0005515//protein binding;GO:0008201//heparin binding;GO:0017147//Wnt-protein binding;GO:0042802//identical protein binding	GO:0001649//osteoblast differentiation;GO:0001657//ureteric bud development;GO:0001756//somitogenesis;GO:0001843//neural tube closure;GO:0002244//hematopoietic progenitor cell differentiation;GO:0003402//planar cell polarity pathway involved in axis elongation;GO:0008284//positive regulation of cell population proliferation;GO:0008285//negative regulation of cell population proliferation;GO:00085…	--
ENSMUSG00000031355	Arhgap6	0.55	1.29333	1.23359	0.00245635	0.0488976	Rho GTPase activating protein 6 [Source:MGI Symbol;Acc:MGI:1196332]	-	-	-	-	GO:0005737//cytoplasm;GO:0005829//cytosol;GO:0015629//actin cytoskeleton	GO:0005096//GTPase activator activity;GO:0016004//phospholipase activator activity;GO:0017124//SH3 domain binding;GO:0043274//phospholipase binding	GO:0007015//actin filament organization;GO:0007165//signal transduction;GO:0007202//activation of phospholipase C activity;GO:0010518//positive regulation of phospholipase activity;GO:0043087//regulation of GTPase activity;GO:0043547//positive regulation of GTPase activity;GO:0048041//focal adhesion assembly;GO:0051497//negative regulation of stress fiber assembly;GO:0051895//negative regulation …	--
ENSMUSG00000025986	Slc39a10	1.46667	3.446	1.23238	0.000104845	0.0064202	solute carrier family 39 (zinc transporter), member 10 [Source:MGI Symbol;Acc:MGI:1914515]	Human Diseases;Human Diseases	Neurodegenerative disease;Neurodegenerative disease	ko05010//Alzheimer disease;ko05012//Parkinson disease	K14716;K14716	GO:0005886//plasma membrane;GO:0016020//membrane	GO:0005385//zinc ion transmembrane transporter activity;GO:0046873//metal ion transmembrane transporter activity	GO:0002903//negative regulation of B cell apoptotic process;GO:0006811//ion transport;GO:0006829//zinc ion transport;GO:0006882//cellular zinc ion homeostasis;GO:0030001//metal ion transport;GO:0030890//positive regulation of B cell proliferation;GO:0050861//positive regulation of B cell receptor signaling pathway;GO:0055085//transmembrane transport;GO:0071578//zinc ion import across plasma membr…	--
ENSMUSG00000005873	Reep5	7.37633	17.3137	1.23094	0.00152469	0.0370723	receptor accessory protein 5 [Source:MGI Symbol;Acc:MGI:1270152]	-	-	-	-	GO:0005783//endoplasmic reticulum;GO:0016020//membrane;GO:0071782//endoplasmic reticulum tubular network	-	-	--
ENSMUSG00000000567	Sox9	3.276	7.653	1.22409	0.000609238	0.0208107	SRY (sex determining region Y)-box 9 [Source:MGI Symbol;Acc:MGI:98371]	Environmental Information Processing	Signal transduction	ko04024//cAMP signaling pathway	K18435	GO:0005634//nucleus;GO:0005654//nucleoplasm;GO:0005667//transcription regulator complex;GO:0032991//protein-containing complex	GO:0000976//transcription cis-regulatory region binding;GO:0000978//RNA polymerase II cis-regulatory region sequence-specific DNA binding;GO:0000981//DNA-binding transcription factor activity, RNA polymerase II-specific;GO:0000987//cis-regulatory region sequence-specific DNA binding;GO:0001228//DNA-binding transcription activator activity, RNA polymerase II-specific;GO:0003677//DNA binding;GO:000…	GO:0000122//negative regulation of transcription by RNA polymerase II;GO:0001501//skeletal system development;GO:0001502//cartilage condensation;GO:0001503//ossification;GO:0001658//branching involved in ureteric bud morphogenesis;GO:0001837//epithelial to mesenchymal transition;GO:0001894//tissue homeostasis;GO:0001934//positive regulation of protein phosphorylation;GO:0001942//hair follicle dev…	HMG
ENSMUSG00000028211	Trp53inp1	5.54667	12.9417	1.22233	0.000574238	0.0203653	transformation related protein 53 inducible nuclear protein 1 [Source:MGI Symbol;Acc:MGI:1926609]	-	-	-	-	GO:0005634//nucleus;GO:0005737//cytoplasm;GO:0005776//autophagosome;GO:0005829//cytosol;GO:0016605//PML body;GO:0031410//cytoplasmic vesicle	GO:0016209//antioxidant activity	GO:0000045//autophagosome assembly;GO:0006355//regulation of transcription, DNA-templated;GO:0006914//autophagy;GO:0006915//apoptotic process;GO:0008285//negative regulation of cell population proliferation;GO:0009408//response to heat;GO:0010506//regulation of autophagy;GO:0010508//positive regulation of autophagy;GO:0010628//positive regulation of gene expression;GO:0010629//negative regulation…	--
ENSMUSG00000031824	6430548M08Rik	1.86867	4.34667	1.2179	0.000546209	0.0197674	RIKEN cDNA 6430548M08 gene [Source:MGI Symbol;Acc:MGI:2443793]	-	-	-	-	GO:0005575//cellular_component	GO:0003674//molecular_function	GO:0008150//biological_process	--
ENSMUSG00000039813	Tbc1d2	0.933	2.15533	1.20796	0.00129935	0.0337659	TBC1 domain family, member 2 [Source:MGI Symbol;Acc:MGI:2652885]	-	-	-	-	GO:0005654//nucleoplasm;GO:0005737//cytoplasm;GO:0005829//cytosol;GO:0005886//plasma membrane;GO:0030054//cell junction;GO:0031410//cytoplasmic vesicle;GO:0070161//anchoring junction	GO:0005096//GTPase activator activity;GO:0045296//cadherin binding	GO:0043547//positive regulation of GTPase activity;GO:0090630//activation of GTPase activity	--
ENSMUSG00000020695	Mrc2	0.701667	1.62	1.20714	0.00214299	0.0450879	mannose receptor, C type 2 [Source:MGI Symbol;Acc:MGI:107818]	Human Diseases;Cellular Processes	Infectious disease: bacterial;Transport and catabolism	ko05152//Tuberculosis;ko04145//Phagosome	K06560;K06560	GO:0005886//plasma membrane;GO:0009986//cell surface;GO:0016020//membrane	GO:0005518//collagen binding;GO:0030246//carbohydrate binding;GO:0038023//signaling receptor activity	GO:0006897//endocytosis;GO:0030574//collagen catabolic process	--
ENSMUSG00000032440	Tgfbr2	10.3687	23.895	1.20448	0.000215249	0.0104078	transforming growth factor, beta receptor II [Source:MGI Symbol;Acc:MGI:98729]	Human Diseases;Human Diseases;Environmental Information Processing;Environmental Information Processing;Cellular Processes;Human Diseases;Human Diseases;Cellular Processes;Human Diseases;Human Diseases;Environmental Information Processing;Human Diseases;Organismal Systems;Environmental Information Processing;Organismal Systems;Human Diseases;Organismal Systems;Human Diseases;Environmental Informa…	Cancer: overview;Cancer: overview;Signaling molecules and interaction;Signal transduction;Transport and catabolism;Infectious disease: viral;Cardiovascular disease;Cell growth and death;Cancer: specific types;Infectious disease: viral;Signal transduction;Cancer: specific types;Endocrine system;Signal transduction;Development and regeneration;Infectious disease: parasitic;Immune system;Endocrine a…	ko05200//Pathways in cancer;ko05202//Transcriptional misregulation in cancer;ko04060//Cytokine-cytokine receptor interaction;ko04010//MAPK signaling pathway;ko04144//Endocytosis;ko05166//Human T-cell leukemia virus 1 infection;ko05415//Diabetic cardiomyopathy;ko04218//Cellular senescence;ko05225//Hepatocellular carcinoma;ko05161//Hepatitis B;ko04390//Hippo signaling pathway;ko05226//Gastric cance…	K04388;K04388;K04388;K04388;K04388;K04388;K04388;K04388;K04388;K04388;K04388;K04388;K04388;K04388;K04388;K04388;K04388;K04388;K04388;K04388;K04388;K04388;K04388	GO:0005615//extracellular space;GO:0005737//cytoplasm;GO:0005829//cytosol;GO:0005886//plasma membrane;GO:0005901//caveola;GO:0009897//external side of plasma membrane;GO:0009986//cell surface;GO:0016020//membrane;GO:0016021//integral component of membrane;GO:0043235//receptor complex;GO:0045121//membrane raft;GO:0070021//transforming growth factor beta ligand-receptor complex	GO:0000166//nucleotide binding;GO:0004672//protein kinase activity;GO:0004674//protein serine/threonine kinase activity;GO:0004675//transmembrane receptor protein serine/threonine kinase activity;GO:0005024//transforming growth factor beta-activated receptor activity;GO:0005026//transforming growth factor beta receptor activity, type II;GO:0005515//protein binding;GO:0005524//ATP binding;GO:00055…	GO:0001569//branching involved in blood vessel morphogenesis;GO:0001570//vasculogenesis;GO:0001666//response to hypoxia;GO:0001701//in utero embryonic development;GO:0001947//heart looping;GO:0002053//positive regulation of mesenchymal cell proliferation;GO:0002088//lens development in camera-type eye;GO:0002651//positive regulation of tolerance induction to self antigen;GO:0002663//positive regu…	--
ENSMUSG00000027322	Siglec1	0.584333	1.33833	1.19557	0.000419434	0.0165686	sialic acid binding Ig-like lectin 1, sialoadhesin [Source:MGI Symbol;Acc:MGI:99668]	Environmental Information Processing	Signaling molecules and interaction	ko04514//Cell adhesion molecules	K06548	GO:0016020//membrane	-	-	--
ENSMUSG00000023972	Ptk7	1.36533	3.11167	1.18843	0.00226333	0.0466288	PTK7 protein tyrosine kinase 7 [Source:MGI Symbol;Acc:MGI:1918711]	-	-	-	-	GO:0005886//plasma membrane;GO:0005911//cell-cell junction;GO:0016020//membrane;GO:0070161//anchoring junction	GO:0004672//protein kinase activity;GO:0005524//ATP binding;GO:0050839//cell adhesion molecule binding	GO:0001736//establishment of planar polarity;GO:0001822//kidney development;GO:0001843//neural tube closure;GO:0003281//ventricular septum development;GO:0003401//axis elongation;GO:0006468//protein phosphorylation;GO:0007155//cell adhesion;GO:0007507//heart development;GO:0010976//positive regulation of neuron projection development;GO:0016055//Wnt signaling pathway;GO:0016477//cell migration;GO…	--
ENSMUSG00000022505	Emp2	1.82767	4.164	1.18797	0.000678322	0.0223543	epithelial membrane protein 2 [Source:MGI Symbol;Acc:MGI:1098726]	-	-	-	-	GO:0000139//Golgi membrane;GO:0005634//nucleus;GO:0005737//cytoplasm;GO:0005794//Golgi apparatus;GO:0005829//cytosol;GO:0005886//plasma membrane;GO:0009986//cell surface;GO:0016020//membrane;GO:0016021//integral component of membrane;GO:0016324//apical plasma membrane;GO:0031410//cytoplasmic vesicle;GO:0045121//membrane raft;GO:0045177//apical part of cell;GO:0048471//perinuclear region of cytopl…	GO:0005178//integrin binding;GO:0019900//kinase binding;GO:0019901//protein kinase binding	GO:0001765//membrane raft assembly;GO:0001787//natural killer cell proliferation;GO:0001913//T cell mediated cytotoxicity;GO:0001952//regulation of cell-matrix adhesion;GO:0001954//positive regulation of cell-matrix adhesion;GO:0003093//regulation of glomerular filtration;GO:0007015//actin filament organization;GO:0007155//cell adhesion;GO:0007160//cell-matrix adhesion;GO:0007566//embryo implanta…	--
ENSMUSG00000062937	Mtap	3.27333	7.43	1.1826	5.54596e-06	0.000670142	methylthioadenosine phosphorylase [Source:MGI Symbol;Acc:MGI:1914152]	Metabolism;Metabolism	Global and overview maps;Amino acid metabolism	ko01100//Metabolic pathways;ko00270//Cysteine and methionine metabolism	K00772;K00772	GO:0005634//nucleus;GO:0005654//nucleoplasm;GO:0005737//cytoplasm;GO:0005829//cytosol	GO:0003824//catalytic activity;GO:0016740//transferase activity;GO:0016757//glycosyltransferase activity;GO:0016763//pentosyltransferase activity;GO:0017061//S-methyl-5-thioadenosine phosphorylase activity	GO:0006166//purine ribonucleoside salvage;GO:0009116//nucleoside metabolic process;GO:0019509//L-methionine salvage from methylthioadenosine;GO:0032259//methylation	--
ENSMUSG00000028369	Svep1	0.948667	2.14667	1.17813	0.0012697	0.0334546	sushi, von Willebrand factor type A, EGF and pentraxin domain containing 1 [Source:MGI Symbol;Acc:MGI:1928849]	-	-	-	-	GO:0005576//extracellular region;GO:0005615//extracellular space;GO:0005634//nucleus;GO:0005737//cytoplasm;GO:0016020//membrane;GO:0031012//extracellular matrix	GO:0003682//chromatin binding;GO:0005509//calcium ion binding;GO:0005515//protein binding	GO:0001945//lymph vessel development;GO:0003017//lymph circulation;GO:0007155//cell adhesion;GO:0008544//epidermis development;GO:0010467//gene expression;GO:0016477//cell migration;GO:0036303//lymph vessel morphogenesis;GO:0048014//Tie signaling pathway;GO:0050896//response to stimulus;GO:0090136//epithelial cell-cell adhesion;GO:0120193//tight junction organization	--
ENSMUSG00000023043	Krt18	103.048	232.828	1.17594	1.49824e-06	0.000228572	keratin 18 [Source:MGI Symbol;Acc:MGI:96692]	Human Diseases;Organismal Systems	Infectious disease: bacterial;Endocrine system	ko05150//Staphylococcus aureus infection;ko04915//Estrogen signaling pathway	K07604;K07604	GO:0005615//extracellular space;GO:0005634//nucleus;GO:0005730//nucleolus;GO:0005737//cytoplasm;GO:0005815//microtubule organizing center;GO:0005829//cytosol;GO:0005856//cytoskeleton;GO:0005882//intermediate filament;GO:0005886//plasma membrane;GO:0009897//external side of plasma membrane;GO:0016363//nuclear matrix;GO:0032991//protein-containing complex;GO:0034451//centriolar satellite;GO:0045095…	GO:0005198//structural molecule activity;GO:0005515//protein binding;GO:0097110//scaffold protein binding	GO:0033209//tumor necrosis factor-mediated signaling pathway;GO:0043001//Golgi to plasma membrane protein transport;GO:0043066//negative regulation of apoptotic process;GO:0045104//intermediate filament cytoskeleton organization;GO:0097191//extrinsic apoptotic signaling pathway;GO:0097284//hepatocyte apoptotic process	--
ENSMUSG00000017493	Igfbp4	15.1227	34.1503	1.17519	5.37299e-06	0.000660318	insulin-like growth factor binding protein 4 [Source:MGI Symbol;Acc:MGI:96439]	-	-	-	-	GO:0005576//extracellular region;GO:0005615//extracellular space	GO:0005515//protein binding;GO:0005520//insulin-like growth factor binding;GO:0019838//growth factor binding;GO:0031994//insulin-like growth factor I binding;GO:0031995//insulin-like growth factor II binding	GO:0000165//MAPK cascade;GO:0001558//regulation of cell growth;GO:0006954//inflammatory response;GO:0010906//regulation of glucose metabolic process;GO:0014070//response to organic cyclic compound;GO:0040008//regulation of growth;GO:0043410//positive regulation of MAPK cascade;GO:0043567//regulation of insulin-like growth factor receptor signaling pathway;GO:0043568//positive regulation of insuli…	--
ENSMUSG00000051439	Cd14	2.84967	6.387	1.16435	0.0015453	0.0372543	CD14 antigen [Source:MGI Symbol;Acc:MGI:88318]	Human Diseases;Human Diseases;Environmental Information Processing;Cellular Processes;Human Diseases;Human Diseases;Human Diseases;Environmental Information Processing;Human Diseases;Organismal Systems;Human Diseases;Organismal Systems;Human Diseases;Human Diseases;Human Diseases	Cancer: overview;Infectious disease: bacterial;Signal transduction;Transport and catabolism;Infectious disease: bacterial;Infectious disease: bacterial;Infectious disease: parasitic;Signal transduction;Cardiovascular disease;Immune system;Endocrine and metabolic disease;Immune system;Infectious disease: bacterial;Cancer: specific types;Infectious disease: bacterial	ko05202//Transcriptional misregulation in cancer;ko05152//Tuberculosis;ko04010//MAPK signaling pathway;ko04145//Phagosome;ko05132//Salmonella infection;ko05131//Shigellosis;ko05146//Amoebiasis;ko04064//NF-kappa B signaling pathway;ko05417//Lipid and atherosclerosis;ko04640//Hematopoietic cell lineage;ko04936//Alcoholic liver disease;ko04620//Toll-like receptor signaling pathway;ko05133//Pertussis…	K04391;K04391;K04391;K04391;K04391;K04391;K04391;K04391;K04391;K04391;K04391;K04391;K04391;K04391;K04391	GO:0005576//extracellular region;GO:0005615//extracellular space;GO:0005794//Golgi apparatus;GO:0005886//plasma membrane;GO:0009897//external side of plasma membrane;GO:0009986//cell surface;GO:0016020//membrane;GO:0045121//membrane raft;GO:0046696//lipopolysaccharide receptor complex	GO:0001530//lipopolysaccharide binding;GO:0001875//lipopolysaccharide immune receptor activity;GO:0005515//protein binding;GO:0070891//lipoteichoic acid binding;GO:0071723//lipopeptide binding	GO:0001819//positive regulation of cytokine production;GO:0002237//response to molecule of bacterial origin;GO:0002376//immune system process;GO:0002752//cell surface pattern recognition receptor signaling pathway;GO:0006898//receptor-mediated endocytosis;GO:0006954//inflammatory response;GO:0009408//response to heat;GO:0009617//response to bacterium;GO:0031663//lipopolysaccharide-mediated signal…	--
ENSMUSG00000073418	C4b	5.497	12.2827	1.15991	0.000367543	0.0153045	complement component 4B (Chido blood group) [Source:MGI Symbol;Acc:MGI:88228]	Human Diseases;Human Diseases;Human Diseases;Human Diseases;Organismal Systems;Human Diseases	Infectious disease: viral;Immune disease;Infectious disease: bacterial;Endocrine and metabolic disease;Immune system;Infectious disease: bacterial	ko05171//Coronavirus disease - COVID-19;ko05322//Systemic lupus erythematosus;ko05150//Staphylococcus aureus infection;ko04936//Alcoholic liver disease;ko04610//Complement and coagulation cascades;ko05133//Pertussis	K03989;K03989;K03989;K03989;K03989;K03989	GO:0005576//extracellular region;GO:0005601//classical-complement-pathway C3/C5 convertase complex;GO:0005615//extracellular space;GO:0030424//axon;GO:0030425//dendrite;GO:0042995//cell projection;GO:0043025//neuronal cell body;GO:0045202//synapse;GO:0106139//symbiont cell surface	GO:0001848//complement binding;GO:0001849//complement component C1q complex binding;GO:0004866//endopeptidase inhibitor activity;GO:0005515//protein binding;GO:0030246//carbohydrate binding	GO:0002376//immune system process;GO:0006954//inflammatory response;GO:0006956//complement activation;GO:0006958//complement activation, classical pathway;GO:0016064//immunoglobulin mediated immune response;GO:0045087//innate immune response	--
ENSMUSG00000031563	Wwc2	0.726667	1.622	1.15841	9.40955e-05	0.00588413	WW, C2 and coiled-coil domain containing 2 [Source:MGI Symbol;Acc:MGI:1261872]	-	-	-	-	GO:0005737//cytoplasm;GO:0005829//cytosol;GO:0110165//cellular anatomical entity	GO:0005515//protein binding;GO:0019900//kinase binding;GO:0060090//molecular adaptor activity	GO:0000122//negative regulation of transcription by RNA polymerase II;GO:0006355//regulation of transcription, DNA-templated;GO:0016477//cell migration;GO:0035330//regulation of hippo signaling;GO:0035331//negative regulation of hippo signaling;GO:0046621//negative regulation of organ growth	--
ENSMUSG00000042215	Bag2	1.65533	3.69067	1.15676	0.00062065	0.0210818	BCL2-associated athanogene 2 [Source:MGI Symbol;Acc:MGI:1891254]	Genetic Information Processing	Folding, sorting and degradation	ko04141//Protein processing in endoplasmic reticulum	K09556	GO:0005874//microtubule;GO:0030424//axon;GO:0030425//dendrite;GO:0101031//chaperone complex;GO:1901588//dendritic microtubule	GO:0000774//adenyl-nucleotide exchange factor activity;GO:0031072//heat shock protein binding;GO:0031625//ubiquitin protein ligase binding;GO:0042802//identical protein binding;GO:0044325//transmembrane transporter binding;GO:0048156//tau protein binding;GO:0051087//chaperone binding	GO:0010954//positive regulation of protein processing;GO:0019538//protein metabolic process;GO:0031397//negative regulation of protein ubiquitination;GO:0032091//negative regulation of protein binding;GO:0050821//protein stabilization;GO:1901800//positive regulation of proteasomal protein catabolic process;GO:1904667//negative regulation of ubiquitin protein ligase activity	--
ENSMUSG00000034220	Gpc1	0.997333	2.219	1.15376	0.000756341	0.0242465	glypican 1 [Source:MGI Symbol;Acc:MGI:1194891]	Human Diseases;Human Diseases	Cancer: overview;Cardiovascular disease	ko05205//Proteoglycans in cancer;ko05418//Fluid shear stress and atherosclerosis	K08107;K08107	GO:0005576//extracellular region;GO:0005615//extracellular space;GO:0005654//nucleoplasm;GO:0005768//endosome;GO:0005796//Golgi lumen;GO:0005829//cytosol;GO:0005886//plasma membrane;GO:0009986//cell surface;GO:0016020//membrane;GO:0031012//extracellular matrix;GO:0043025//neuronal cell body;GO:0045121//membrane raft;GO:0045202//synapse;GO:0046658//anchored component of plasma membrane;GO:0062023/…	GO:0005507//copper ion binding;GO:0017134//fibroblast growth factor binding;GO:0043236//laminin binding;GO:0070052//collagen V binding	GO:0009966//regulation of signal transduction;GO:0014037//Schwann cell differentiation;GO:0016477//cell migration;GO:0030200//heparan sulfate proteoglycan catabolic process;GO:0032288//myelin assembly;GO:0040037//negative regulation of fibroblast growth factor receptor signaling pathway;GO:1905475//regulation of protein localization to membrane;GO:2001016//positive regulation of skeletal muscle c…	--
ENSMUSG00000042808	Gpx2	250.841	554.715	1.14497	0.00211083	0.0446301	glutathione peroxidase 2 [Source:MGI Symbol;Acc:MGI:106609]	-	-	-	-	-	GO:0004601//peroxidase activity;GO:0004602//glutathione peroxidase activity;GO:0016491//oxidoreductase activity	GO:0006979//response to oxidative stress;GO:0070887//cellular response to chemical stimulus;GO:0098869//cellular oxidant detoxification	--
ENSMUSG00000029763	Exoc4	5.49633	12.1333	1.14243	1.68971e-06	0.000253414	exocyst complex component 4 [Source:MGI Symbol;Acc:MGI:1096376]	Human Diseases	Infectious disease: bacterial	ko05132//Salmonella infection	K06111	GO:0000145//exocyst;GO:0005737//cytoplasm;GO:0005768//endosome;GO:0005794//Golgi apparatus;GO:0005813//centrosome;GO:0005815//microtubule organizing center;GO:0005856//cytoskeleton;GO:0005886//plasma membrane;GO:0005902//microvillus;GO:0008021//synaptic vesicle;GO:0014069//postsynaptic density;GO:0016020//membrane;GO:0030425//dendrite;GO:0030426//growth cone;GO:0031252//cell leading edge;GO:00325…	GO:0005515//protein binding;GO:0030165//PDZ domain binding;GO:0031267//small GTPase binding;GO:0035255//ionotropic glutamate receptor binding;GO:0044877//protein-containing complex binding;GO:0047485//protein N-terminus binding	GO:0000281//mitotic cytokinesis;GO:0006612//protein targeting to membrane;GO:0006887//exocytosis;GO:0006893//Golgi to plasma membrane transport;GO:0006904//vesicle docking involved in exocytosis;GO:0007268//chemical synaptic transmission;GO:0015031//protein transport;GO:0030010//establishment of cell polarity;GO:0044091//membrane biogenesis;GO:0048341//paraxial mesoderm formation;GO:0048709//olig…	--
ENSMUSG00000031825	Crispld2	2.62033	5.77567	1.14024	0.00203207	0.0434844	cysteine-rich secretory protein LCCL domain containing 2 [Source:MGI Symbol;Acc:MGI:1926142]	-	-	-	-	GO:0005576//extracellular region;GO:0005615//extracellular space;GO:0030133//transport vesicle;GO:0031012//extracellular matrix	GO:0005539//glycosaminoglycan binding;GO:0008201//heparin binding	GO:0030198//extracellular matrix organization;GO:0030324//lung development;GO:0060325//face morphogenesis	--
ENSMUSG00000053646	Plxnb1	0.558667	1.23067	1.13938	0.000509158	0.0189696	plexin B1 [Source:MGI Symbol;Acc:MGI:2154238]	Organismal Systems	Development and regeneration	ko04360//Axon guidance	K06821	GO:0002116//semaphorin receptor complex;GO:0005886//plasma membrane;GO:0016020//membrane	GO:0005515//protein binding;GO:0017154//semaphorin receptor activity;GO:0032794//GTPase activating protein binding	GO:0007162//negative regulation of cell adhesion;GO:0007165//signal transduction;GO:0008360//regulation of cell shape;GO:0014068//positive regulation of phosphatidylinositol 3-kinase signaling;GO:0030334//regulation of cell migration;GO:0033689//negative regulation of osteoblast proliferation;GO:0043087//regulation of GTPase activity;GO:0043547//positive regulation of GTPase activity;GO:0043931//…	--
ENSMUSG00000021190	Lgmn	37.067	81.2043	1.13142	0.000555653	0.019946	legumain [Source:MGI Symbol;Acc:MGI:1330838]	Cellular Processes;Organismal Systems	Transport and catabolism;Immune system	ko04142//Lysosome;ko04612//Antigen processing and presentation	K01369;K01369	GO:0005576//extracellular region;GO:0005737//cytoplasm;GO:0005764//lysosome;GO:0005770//late endosome;GO:0045177//apical part of cell;GO:0048471//perinuclear region of cytoplasm;GO:0110165//cellular anatomical entity	GO:0004197//cysteine-type endopeptidase activity;GO:0008233//peptidase activity;GO:0008234//cysteine-type peptidase activity;GO:0016787//hydrolase activity	GO:0003014//renal system process;GO:0006508//proteolysis;GO:0006624//vacuolar protein processing;GO:0007613//memory;GO:0008284//positive regulation of cell population proliferation;GO:0008306//associative learning;GO:0010447//response to acidic pH;GO:0010629//negative regulation of gene expression;GO:0032801//receptor catabolic process;GO:0035729//cellular response to hepatocyte growth factor sti…	--
ENSMUSG00000032875	Arhgef17	1.17333	2.57033	1.13134	0.000321616	0.0139688	Rho guanine nucleotide exchange factor (GEF) 17 [Source:MGI Symbol;Acc:MGI:2673002]	-	-	-	-	-	GO:0005085//guanyl-nucleotide exchange factor activity;GO:0005515//protein binding	GO:0030036//actin cytoskeleton organization	--
ENSMUSG00000029661	Col1a2	13.4867	29.4913	1.12876	0.000342781	0.0146173	collagen, type I, alpha 2 [Source:MGI Symbol;Acc:MGI:88468]	Environmental Information Processing;Human Diseases;Human Diseases;Human Diseases;Human Diseases;Cellular Processes;Organismal Systems;Organismal Systems;Organismal Systems;Human Diseases;Environmental Information Processing	Signal transduction;Infectious disease: viral;Infectious disease: parasitic;Cardiovascular disease;Cancer: overview;Cellular community - eukaryotes;Endocrine system;Immune system;Digestive system;Endocrine and metabolic disease;Signaling molecules and interaction	ko04151//PI3K-Akt signaling pathway;ko05165//Human papillomavirus infection;ko05146//Amoebiasis;ko05415//Diabetic cardiomyopathy;ko05205//Proteoglycans in cancer;ko04510//Focal adhesion;ko04926//Relaxin signaling pathway;ko04611//Platelet activation;ko04974//Protein digestion and absorption;ko04933//AGE-RAGE signaling pathway in diabetic complications;ko04512//ECM-receptor interaction	K06236;K06236;K06236;K06236;K06236;K06236;K06236;K06236;K06236;K06236;K06236	GO:0005576//extracellular region;GO:0005581//collagen trimer;GO:0005584//collagen type I trimer;GO:0005615//extracellular space;GO:0005783//endoplasmic reticulum;GO:0031012//extracellular matrix;GO:0062023//collagen-containing extracellular matrix	GO:0002020//protease binding;GO:0005201//extracellular matrix structural constituent;GO:0005515//protein binding;GO:0030020//extracellular matrix structural constituent conferring tensile strength;GO:0030674//protein-macromolecule adaptor activity;GO:0042802//identical protein binding;GO:0046332//SMAD binding;GO:0046872//metal ion binding;GO:0048407//platelet-derived growth factor binding	GO:0001501//skeletal system development;GO:0001568//blood vessel development;GO:0007179//transforming growth factor beta receptor signaling pathway;GO:0007266//Rho protein signal transduction;GO:0008217//regulation of blood pressure;GO:0030198//extracellular matrix organization;GO:0030199//collagen fibril organization;GO:0030282//bone mineralization;GO:0032963//collagen metabolic process;GO:00435…	--
ENSMUSG00000032135	Mcam	6.687	14.5637	1.12294	0.00067485	0.0222814	melanoma cell adhesion molecule [Source:MGI Symbol;Acc:MGI:1933966]	-	-	-	-	GO:0005615//extracellular space;GO:0005634//nucleus;GO:0005886//plasma membrane;GO:0009897//external side of plasma membrane;GO:0016020//membrane	-	GO:0001525//angiogenesis;GO:0003094//glomerular filtration;GO:0007155//cell adhesion;GO:0007157//heterophilic cell-cell adhesion via plasma membrane cell adhesion molecules;GO:0030335//positive regulation of cell migration;GO:0061042//vascular wound healing	--
ENSMUSG00000046668	Cxxc5	2.27	4.93933	1.12162	0.0015293	0.0371056	CXXC finger 5 [Source:MGI Symbol;Acc:MGI:1914643]	-	-	-	-	GO:0005634//nucleus;GO:0005654//nucleoplasm;GO:0005737//cytoplasm;GO:0005829//cytosol	GO:0003677//DNA binding;GO:0008270//zinc ion binding;GO:0008327//methyl-CpG binding;GO:0043565//sequence-specific DNA binding;GO:0046872//metal ion binding;GO:0140297//DNA-binding transcription factor binding	GO:0000122//negative regulation of transcription by RNA polymerase II	--
ENSMUSG00000040964	Arhgef10l	2.07433	4.51067	1.12069	0.000122814	0.00703378	Rho guanine nucleotide exchange factor (GEF) 10-like [Source:MGI Symbol;Acc:MGI:1920004]	-	-	-	-	GO:0005737//cytoplasm;GO:0005829//cytosol	GO:0005085//guanyl-nucleotide exchange factor activity;GO:0005096//GTPase activator activity;GO:0005515//protein binding	GO:0030036//actin cytoskeleton organization;GO:0032933//SREBP signaling pathway;GO:0051496//positive regulation of stress fiber assembly	--
ENSMUSG00000026879	Gsn	48.702	105.816	1.1195	0.00158567	0.0379116	gelsolin [Source:MGI Symbol;Acc:MGI:95851]	Cellular Processes;Human Diseases;Organismal Systems	Cell motility;Cancer: overview;Immune system	ko04810//Regulation of actin cytoskeleton;ko05203//Viral carcinogenesis;ko04666//Fc gamma R-mediated phagocytosis	K05768;K05768;K05768	GO:0001726//ruffle;GO:0002102//podosome;GO:0005576//extracellular region;GO:0005615//extracellular space;GO:0005634//nucleus;GO:0005737//cytoplasm;GO:0005829//cytosol;GO:0005856//cytoskeleton;GO:0005886//plasma membrane;GO:0005925//focal adhesion;GO:0015629//actin cytoskeleton;GO:0016528//sarcoplasm;GO:0030027//lamellipodium;GO:0030478//actin cap;GO:0030864//cortical actin cytoskeleton;GO:0032991…	GO:0003779//actin binding;GO:0005509//calcium ion binding;GO:0005515//protein binding;GO:0005546//phosphatidylinositol-4,5-bisphosphate binding;GO:0036313//phosphatidylinositol 3-kinase catalytic subunit binding;GO:0045159//myosin II binding;GO:0046872//metal ion binding;GO:0051015//actin filament binding	GO:0006911//phagocytosis, engulfment;GO:0006915//apoptotic process;GO:0007417//central nervous system development;GO:0008154//actin polymerization or depolymerization;GO:0010628//positive regulation of gene expression;GO:0014891//striated muscle atrophy;GO:0016192//vesicle-mediated transport;GO:0030030//cell projection organization;GO:0030031//cell projection assembly;GO:0030036//actin cytoskelet…	--
ENSMUSG00000022415	Syngr1	1.266	2.74867	1.11845	0.00220666	0.0459467	synaptogyrin 1 [Source:MGI Symbol;Acc:MGI:1328323]	-	-	-	-	GO:0008021//synaptic vesicle;GO:0016020//membrane;GO:0030672//synaptic vesicle membrane;GO:0031410//cytoplasmic vesicle;GO:0031594//neuromuscular junction;GO:0042470//melanosome;GO:0045202//synapse	-	GO:0006605//protein targeting;GO:0045055//regulated exocytosis;GO:0048169//regulation of long-term neuronal synaptic plasticity;GO:0048172//regulation of short-term neuronal synaptic plasticity;GO:0048499//synaptic vesicle membrane organization;GO:1990830//cellular response to leukemia inhibitory factor	--
ENSMUSG00000042712	Tceal9	15.3647	33.189	1.11109	0.00127295	0.0334732	transcription elongation factor A like 9 [Source:MGI Symbol;Acc:MGI:109567]	-	-	-	-	GO:0005634//nucleus	-	-	--
ENSMUSG00000028063	Lmna	23.2547	49.9567	1.10316	1.35108e-06	0.000213483	lamin A [Source:MGI Symbol;Acc:MGI:96794]	Human Diseases;Cellular Processes;Human Diseases;Human Diseases	Cardiovascular disease;Cell growth and death;Cardiovascular disease;Cardiovascular disease	ko05414//Dilated cardiomyopathy;ko04210//Apoptosis;ko05410//Hypertrophic cardiomyopathy;ko05412//Arrhythmogenic right ventricular cardiomyopathy	K12641;K12641;K12641;K12641	GO:0005634//nucleus;GO:0005635//nuclear envelope;GO:0005638//lamin filament;GO:0005652//nuclear lamina;GO:0005654//nucleoplasm;GO:0005882//intermediate filament;GO:0016363//nuclear matrix;GO:0016607//nuclear speck;GO:0031965//nuclear membrane;GO:0034399//nuclear periphery;GO:0035861//site of double-strand break;GO:0048471//perinuclear region of cytoplasm	GO:0005200//structural constituent of cytoskeleton;GO:0005515//protein binding;GO:0008157//protein phosphatase 1 binding;GO:0042802//identical protein binding	GO:0006606//protein import into nucleus;GO:0006997//nucleus organization;GO:0006998//nuclear envelope organization;GO:0007097//nuclear migration;GO:0007517//muscle organ development;GO:0008104//protein localization;GO:0008285//negative regulation of cell population proliferation;GO:0010628//positive regulation of gene expression;GO:0030010//establishment of cell polarity;GO:0030334//regulation of…	--
ENSMUSG00000026509	Capn2	4.88833	10.4847	1.10087	0.0022824	0.0467952	calpain 2 [Source:MGI Symbol;Acc:MGI:88264]	Human Diseases;Human Diseases;Human Diseases;Cellular Processes;Cellular Processes;Cellular Processes;Genetic Information Processing;Cellular Processes	Neurodegenerative disease;Neurodegenerative disease;Infectious disease: bacterial;Cellular community - eukaryotes;Cell growth and death;Cell growth and death;Folding, sorting and degradation;Cell growth and death	ko05022//Pathways of neurodegeneration - multiple diseases;ko05010//Alzheimer disease;ko05131//Shigellosis;ko04510//Focal adhesion;ko04218//Cellular senescence;ko04217//Necroptosis;ko04141//Protein processing in endoplasmic reticulum;ko04210//Apoptosis	K03853;K03853;K03853;K03853;K03853;K03853;K03853;K03853	GO:0000785//chromatin;GO:0005634//nucleus;GO:0005737//cytoplasm;GO:0005758//mitochondrial intermembrane space;GO:0005764//lysosome;GO:0005783//endoplasmic reticulum;GO:0005794//Golgi apparatus;GO:0005829//cytosol;GO:0005886//plasma membrane;GO:0005925//focal adhesion;GO:0009897//external side of plasma membrane;GO:0016020//membrane;GO:0030425//dendrite;GO:0031143//pseudopodium;GO:0042995//cell pr…	GO:0004198//calcium-dependent cysteine-type endopeptidase activity;GO:0005509//calcium ion binding;GO:0008092//cytoskeletal protein binding;GO:0008233//peptidase activity;GO:0008234//cysteine-type peptidase activity;GO:0016787//hydrolase activity;GO:0019899//enzyme binding;GO:0044877//protein-containing complex binding;GO:0046872//metal ion binding	GO:0001666//response to hypoxia;GO:0001824//blastocyst development;GO:0006508//proteolysis;GO:0007520//myoblast fusion;GO:0007565//female pregnancy;GO:0009612//response to mechanical stimulus;GO:0010666//positive regulation of cardiac muscle cell apoptotic process;GO:0016540//protein autoprocessing;GO:0030163//protein catabolic process;GO:0032675//regulation of interleukin-6 production;GO:0035458…	--
ENSMUSG00000031626	Sorbs2	2.87033	6.13333	1.09545	0.000232178	0.010957	sorbin and SH3 domain containing 2 [Source:MGI Symbol;Acc:MGI:1924574]	-	-	-	-	GO:0005737//cytoplasm;GO:0005856//cytoskeleton;GO:0005886//plasma membrane;GO:0005925//focal adhesion;GO:0014069//postsynaptic density;GO:0016020//membrane;GO:0016324//apical plasma membrane;GO:0030018//Z disc;GO:0030027//lamellipodium;GO:0030425//dendrite;GO:0042995//cell projection;GO:0043025//neuronal cell body;GO:0045202//synapse;GO:0048471//perinuclear region of cytoplasm;GO:0070161//anchori…	GO:0005515//protein binding;GO:0019904//protein domain specific binding;GO:0042802//identical protein binding	GO:0007015//actin filament organization;GO:0007219//Notch signaling pathway;GO:0061049//cell growth involved in cardiac muscle cell development;GO:0095500//acetylcholine receptor signaling pathway;GO:1904393//regulation of skeletal muscle acetylcholine-gated channel clustering	--
ENSMUSG00000024579	Pcyox1l	1.359	2.892	1.08952	0.00190329	0.0418491	prenylcysteine oxidase 1 like [Source:MGI Symbol;Acc:MGI:3606062]	-	-	-	-	GO:0005576//extracellular region	GO:0001735//prenylcysteine oxidase activity;GO:0016491//oxidoreductase activity;GO:0016670//oxidoreductase activity, acting on a sulfur group of donors, oxygen as acceptor	GO:0030327//prenylated protein catabolic process;GO:0030328//prenylcysteine catabolic process	--
ENSMUSG00000031904	Slc7a6	2.05633	4.352	1.0816	0.00221659	0.0460709	solute carrier family 7 (cationic amino acid transporter, y+ system), member 6 [Source:MGI Symbol;Acc:MGI:2142598]	-	-	-	-	GO:0005886//plasma membrane;GO:0016020//membrane;GO:0016323//basolateral plasma membrane	GO:0015174//basic amino acid transmembrane transporter activity;GO:0015179//L-amino acid transmembrane transporter activity;GO:0015297//antiporter activity;GO:0022857//transmembrane transporter activity;GO:0034618//arginine binding;GO:0061459//L-arginine transmembrane transporter activity	GO:0006809//nitric oxide biosynthetic process;GO:0006865//amino acid transport;GO:0015804//neutral amino acid transport;GO:0015820//leucine transport;GO:0015822//ornithine transport;GO:0031460//glycine betaine transport;GO:0055085//transmembrane transport;GO:1903826//arginine transmembrane transport	--
ENSMUSG00000041773	Enc1	2.60767	5.515	1.0806	0.00192795	0.042122	ectodermal-neural cortex 1 [Source:MGI Symbol;Acc:MGI:109610]	-	-	-	-	GO:0000785//chromatin;GO:0005634//nucleus;GO:0005654//nucleoplasm;GO:0005730//nucleolus;GO:0005737//cytoplasm;GO:0005856//cytoskeleton;GO:0016363//nuclear matrix;GO:0031463//Cul3-RING ubiquitin ligase complex;GO:0043025//neuronal cell body	GO:0003779//actin binding;GO:0005515//protein binding	GO:0007399//nervous system development;GO:0010499//proteasomal ubiquitin-independent protein catabolic process;GO:0010976//positive regulation of neuron projection development;GO:0016567//protein ubiquitination;GO:0017148//negative regulation of translation	--
ENSMUSG00000024732	Ccdc86	3.38667	7.14567	1.0772	0.000115068	0.00678297	coiled-coil domain containing 86 [Source:MGI Symbol;Acc:MGI:1277220]	-	-	-	-	GO:0005634//nucleus;GO:0005654//nucleoplasm;GO:0005694//chromosome;GO:0005730//nucleolus	-	-	--
ENSMUSG00000043333	Rhbdl2	2.87267	6.06033	1.07701	0.00239552	0.0480108	rhomboid like 2 [Source:MGI Symbol;Acc:MGI:3608413]	-	-	-	-	GO:0005886//plasma membrane;GO:0016020//membrane;GO:0016021//integral component of membrane	GO:0004252//serine-type endopeptidase activity;GO:0008233//peptidase activity;GO:0008236//serine-type peptidase activity;GO:0016787//hydrolase activity	GO:0006508//proteolysis	--
ENSMUSG00000024940	Ltbp3	1.751	3.68867	1.07492	0.0018122	0.0408541	latent transforming growth factor beta binding protein 3 [Source:MGI Symbol;Acc:MGI:1101355]	-	-	-	-	GO:0005576//extracellular region;GO:0031012//extracellular matrix;GO:0062023//collagen-containing extracellular matrix	GO:0005509//calcium ion binding;GO:0019838//growth factor binding;GO:0050431//transforming growth factor beta binding	GO:0001501//skeletal system development;GO:0002062//chondrocyte differentiation;GO:0007179//transforming growth factor beta receptor signaling pathway;GO:0030282//bone mineralization;GO:0030502//negative regulation of bone mineralization;GO:0032331//negative regulation of chondrocyte differentiation;GO:0036363//transforming growth factor beta activation;GO:0045780//positive regulation of bone res…	--
ENSMUSG00000019899	Lama2	1.14267	2.406	1.07423	0.000464268	0.0177072	laminin, alpha 2 [Source:MGI Symbol;Acc:MGI:99912]	Human Diseases;Environmental Information Processing;Human Diseases;Human Diseases;Human Diseases;Human Diseases;Cellular Processes;Human Diseases;Human Diseases;Human Diseases;Environmental Information Processing;Human Diseases	Cancer: overview;Signal transduction;Infectious disease: viral;Infectious disease: parasitic;Cardiovascular disease;Cardiovascular disease;Cellular community - eukaryotes;Infectious disease: parasitic;Cancer: specific types;Cardiovascular disease;Signaling molecules and interaction;Cardiovascular disease	ko05200//Pathways in cancer;ko04151//PI3K-Akt signaling pathway;ko05165//Human papillomavirus infection;ko05146//Amoebiasis;ko05414//Dilated cardiomyopathy;ko05416//Viral myocarditis;ko04510//Focal adhesion;ko05145//Toxoplasmosis;ko05222//Small cell lung cancer;ko05410//Hypertrophic cardiomyopathy;ko04512//ECM-receptor interaction;ko05412//Arrhythmogenic right ventricular cardiomyopathy	K05637;K05637;K05637;K05637;K05637;K05637;K05637;K05637;K05637;K05637;K05637;K05637	GO:0005576//extracellular region;GO:0005604//basement membrane;GO:0031594//neuromuscular junction;GO:0042383//sarcolemma;GO:0043083//synaptic cleft;GO:0043197//dendritic spine;GO:0062023//collagen-containing extracellular matrix;GO:0098637//protein complex involved in cell-matrix adhesion	GO:0005102//signaling receptor binding;GO:0005201//extracellular matrix structural constituent	GO:0007155//cell adhesion;GO:0007411//axon guidance;GO:0009887//animal organ morphogenesis;GO:0009888//tissue development;GO:0030155//regulation of cell adhesion;GO:0030334//regulation of cell migration;GO:0032224//positive regulation of synaptic transmission, cholinergic;GO:0045785//positive regulation of cell adhesion;GO:0045995//regulation of embryonic development;GO:0051149//positive regulati…	--
ENSMUSG00000042410	Agps	5.73367	12.0483	1.0713	0.00158134	0.0379116	alkylglycerone phosphate synthase [Source:MGI Symbol;Acc:MGI:2443065]	Metabolism;Cellular Processes;Metabolism	Global and overview maps;Transport and catabolism;Lipid metabolism	ko01100//Metabolic pathways;ko04146//Peroxisome;ko00565//Ether lipid metabolism	K00803;K00803;K00803	GO:0005730//nucleolus;GO:0005777//peroxisome	GO:0003824//catalytic activity;GO:0008609//alkylglycerone-phosphate synthase activity;GO:0016740//transferase activity;GO:0050660//flavin adenine dinucleotide binding;GO:0071949//FAD binding	GO:0006629//lipid metabolic process;GO:0008610//lipid biosynthetic process;GO:0008611//ether lipid biosynthetic process	--
ENSMUSG00000029406	Pitpnm2	1.50467	3.16167	1.07124	0.00123764	0.0330853	phosphatidylinositol transfer protein, membrane-associated 2 [Source:MGI Symbol;Acc:MGI:1336192]	-	-	-	-	GO:0005737//cytoplasm;GO:0005856//cytoskeleton;GO:0012505//endomembrane system;GO:0016020//membrane;GO:0044297//cell body;GO:0110165//cellular anatomical entity	GO:0005509//calcium ion binding;GO:0005515//protein binding;GO:0005543//phospholipid binding;GO:0005548//phospholipid transporter activity;GO:0008289//lipid binding;GO:0008525//phosphatidylcholine transporter activity;GO:0008526//phosphatidylinositol transfer activity;GO:0030971//receptor tyrosine kinase binding;GO:0031210//phosphatidylcholine binding;GO:0035091//phosphatidylinositol binding;GO:0…	GO:0015914//phospholipid transport;GO:0048015//phosphatidylinositol-mediated signaling;GO:0120009//intermembrane lipid transfer	--
ENSMUSG00000026335	Pam	7.515	15.75	1.06751	0.00220686	0.0459467	peptidylglycine alpha-amidating monooxygenase [Source:MGI Symbol;Acc:MGI:97475]	-	-	-	-	GO:0005576//extracellular region;GO:0005615//extracellular space;GO:0005802//trans-Golgi network;GO:0005829//cytosol;GO:0005886//plasma membrane;GO:0009986//cell surface;GO:0016020//membrane;GO:0030141//secretory granule;GO:0030658//transport vesicle membrane;GO:0030667//secretory granule membrane;GO:0031410//cytoplasmic vesicle;GO:0043005//neuron projection;GO:0043025//neuronal cell body;GO:0043…	GO:0003824//catalytic activity;GO:0004497//monooxygenase activity;GO:0004504//peptidylglycine monooxygenase activity;GO:0004598//peptidylamidoglycolate lyase activity;GO:0005507//copper ion binding;GO:0005509//calcium ion binding;GO:0005515//protein binding;GO:0008270//zinc ion binding;GO:0016491//oxidoreductase activity;GO:0016715//oxidoreductase activity, acting on paired donors, with incorpora…	GO:0001519//peptide amidation;GO:0001666//response to hypoxia;GO:0001676//long-chain fatty acid metabolic process;GO:0006357//regulation of transcription by RNA polymerase II;GO:0006518//peptide metabolic process;GO:0006629//lipid metabolic process;GO:0007417//central nervous system development;GO:0007507//heart development;GO:0007595//lactation;GO:0008152//metabolic process;GO:0009268//response …	--
ENSMUSG00000013629	Cad	3.34167	7.00267	1.06734	0.000208967	0.0102501	carbamoyl-phosphate synthetase 2, aspartate transcarbamylase, and dihydroorotase [Source:MGI Symbol;Acc:MGI:1916969]	Metabolism;Metabolism;Metabolism	Global and overview maps;Nucleotide metabolism;Amino acid metabolism	ko01100//Metabolic pathways;ko00240//Pyrimidine metabolism;ko00250//Alanine, aspartate and glutamate metabolism	K11540;K11540;K11540	GO:0005634//nucleus;GO:0005737//cytoplasm;GO:0005829//cytosol;GO:0016363//nuclear matrix;GO:0032991//protein-containing complex;GO:0042995//cell projection;GO:0043025//neuronal cell body;GO:0043195//terminal bouton	GO:0000166//nucleotide binding;GO:0002134//UTP binding;GO:0003824//catalytic activity;GO:0004070//aspartate carbamoyltransferase activity;GO:0004088//carbamoyl-phosphate synthase (glutamine-hydrolyzing) activity;GO:0004151//dihydroorotase activity;GO:0004672//protein kinase activity;GO:0005524//ATP binding;GO:0008270//zinc ion binding;GO:0016597//amino acid binding;GO:0016740//transferase activit…	GO:0006207//'de novo' pyrimidine nucleobase biosynthetic process;GO:0006221//pyrimidine nucleotide biosynthetic process;GO:0006225//UDP biosynthetic process;GO:0006228//UTP biosynthetic process;GO:0006520//cellular amino acid metabolic process;GO:0006541//glutamine metabolic process;GO:0006805//xenobiotic metabolic process;GO:0006807//nitrogen compound metabolic process;GO:0008152//metabolic proc…	--
ENSMUSG00000041025	Iffo2	1.22567	2.563	1.06427	0.000544295	0.0197674	intermediate filament family orphan 2 [Source:MGI Symbol;Acc:MGI:2140675]	-	-	-	-	GO:0005575//cellular_component;GO:0005882//intermediate filament	GO:0003674//molecular_function	GO:0008150//biological_process	--
ENSMUSG00000038156	Spon1	1.73667	3.614	1.05728	0.000512354	0.0190486	spondin 1, (f-spondin) extracellular matrix protein [Source:MGI Symbol;Acc:MGI:2385287]	-	-	-	-	GO:0005576//extracellular region;GO:0031012//extracellular matrix;GO:0062023//collagen-containing extracellular matrix	GO:0005201//extracellular matrix structural constituent;GO:0005515//protein binding;GO:0046872//metal ion binding;GO:0050693//LBD domain binding	GO:0007155//cell adhesion;GO:0010954//positive regulation of protein processing;GO:0016485//protein processing;GO:0032092//positive regulation of protein binding;GO:1902430//negative regulation of amyloid-beta formation;GO:1902993//positive regulation of amyloid precursor protein catabolic process	--
ENSMUSG00000000085	Scmh1	2.68533	5.526	1.04113	0.00116408	0.0318895	sex comb on midleg homolog 1 [Source:MGI Symbol;Acc:MGI:1352762]	-	-	-	-	GO:0001673//male germ cell nucleus;GO:0005634//nucleus;GO:0010369//chromocenter	GO:0003682//chromatin binding;GO:0005515//protein binding;GO:0042393//histone binding	GO:0006338//chromatin remodeling;GO:0006355//regulation of transcription, DNA-templated;GO:0007283//spermatogenesis;GO:0009952//anterior/posterior pattern specification;GO:0031507//heterochromatin assembly;GO:0045892//negative regulation of transcription, DNA-templated	--
ENSMUSG00000053644	Aldh7a1	5.02867	10.336	1.03943	0.0022482	0.0465337	aldehyde dehydrogenase family 7, member A1 [Source:MGI Symbol;Acc:MGI:108186]	Metabolism;Human Diseases;Metabolism;Metabolism;Metabolism;Metabolism;Metabolism;Metabolism;Metabolism;Metabolism;Metabolism;Metabolism;Metabolism;Metabolism	Global and overview maps;Endocrine and metabolic disease;Carbohydrate metabolism;Amino acid metabolism;Lipid metabolism;Amino acid metabolism;Amino acid metabolism;Lipid metabolism;Amino acid metabolism;Carbohydrate metabolism;Amino acid metabolism;Carbohydrate metabolism;Metabolism of other amino acids;Amino acid metabolism	ko01100//Metabolic pathways;ko04936//Alcoholic liver disease;ko00010//Glycolysis / Gluconeogenesis;ko00310//Lysine degradation;ko00561//Glycerolipid metabolism;ko00280//Valine, leucine and isoleucine degradation;ko00330//Arginine and proline metabolism;ko00071//Fatty acid degradation;ko00380//Tryptophan metabolism;ko00620//Pyruvate metabolism;ko00260//Glycine, serine and threonine metabolism;ko00…	K14085;K14085;K14085;K14085;K14085;K14085;K14085;K14085;K14085;K14085;K14085;K14085;K14085;K14085	GO:0005634//nucleus;GO:0005737//cytoplasm;GO:0005739//mitochondrion;GO:0005829//cytosol	GO:0004029//aldehyde dehydrogenase (NAD+) activity;GO:0004043//L-aminoadipate-semialdehyde dehydrogenase activity;GO:0008802//betaine-aldehyde dehydrogenase activity;GO:0016491//oxidoreductase activity;GO:0016620//oxidoreductase activity, acting on the aldehyde or oxo group of donors, NAD or NADP as acceptor;GO:0042802//identical protein binding;GO:0043878//glyceraldehyde-3-phosphate dehydrogenas…	GO:0019285//glycine betaine biosynthetic process from choline	--
ENSMUSG00000028633	Ctps	4.23833	8.68567	1.03514	0.000450784	0.0173048	cytidine 5'-triphosphate synthase [Source:MGI Symbol;Acc:MGI:1858304]	Metabolism;Metabolism	Global and overview maps;Nucleotide metabolism	ko01100//Metabolic pathways;ko00240//Pyrimidine metabolism	K01937;K01937	GO:0005737//cytoplasm;GO:0005829//cytosol;GO:0097268//cytoophidium	GO:0000166//nucleotide binding;GO:0003883//CTP synthase activity;GO:0005524//ATP binding;GO:0016874//ligase activity;GO:0016879//ligase activity, forming carbon-nitrogen bonds;GO:0042802//identical protein binding	GO:0002376//immune system process;GO:0006221//pyrimidine nucleotide biosynthetic process;GO:0006241//CTP biosynthetic process;GO:0006541//glutamine metabolic process;GO:0019856//pyrimidine nucleobase biosynthetic process;GO:0042098//T cell proliferation;GO:0042100//B cell proliferation;GO:0044210//'de novo' CTP biosynthetic process	--
ENSMUSG00000030641	Ddias	0.906667	1.858	1.03511	0.000326082	0.0140406	DNA damage-induced apoptosis suppressor [Source:MGI Symbol;Acc:MGI:1921291]	-	-	-	-	-	-	GO:1902230//negative regulation of intrinsic apoptotic signaling pathway in response to DNA damage	--
ENSMUSG00000025151	Maged1	12.5683	25.5747	1.02492	0.000218756	0.0105486	MAGE family member D1 [Source:MGI Symbol;Acc:MGI:1930187]	Organismal Systems	Nervous system	ko04722//Neurotrophin signaling pathway	K12464	GO:0000785//chromatin;GO:0005634//nucleus;GO:0005737//cytoplasm;GO:0005829//cytosol;GO:0005886//plasma membrane;GO:0016020//membrane;GO:0032991//protein-containing complex	GO:0003713//transcription coactivator activity;GO:0005515//protein binding;GO:0042802//identical protein binding	GO:0000122//negative regulation of transcription by RNA polymerase II;GO:0006357//regulation of transcription by RNA polymerase II;GO:0032922//circadian regulation of gene expression;GO:0034504//protein localization to nucleus;GO:0042752//regulation of circadian rhythm;GO:0042981//regulation of apoptotic process;GO:0043406//positive regulation of MAP kinase activity;GO:0045892//negative regulatio…	--
ENSMUSG00000035443	Thyn1	14.4233	28.9707	1.00619	7.6613e-05	0.00499259	thymocyte nuclear protein 1 [Source:MGI Symbol;Acc:MGI:1925112]	-	-	-	-	GO:0005634//nucleus	GO:0003674//molecular_function	GO:0008150//biological_process	Others
ENSMUSG00000026692	Fmo4	44.1263	22.057	-1.0004	3.72132e-05	0.00306308	flavin containing monooxygenase 4 [Source:MGI Symbol;Acc:MGI:2429497]	Metabolism;Metabolism	Xenobiotics biodegradation and metabolism;Metabolism of other amino acids	ko00982//Drug metabolism - cytochrome P450;ko00430//Taurine and hypotaurine metabolism	K00485;K00485	GO:0005575//cellular_component;GO:0005783//endoplasmic reticulum;GO:0005789//endoplasmic reticulum membrane;GO:0016020//membrane;GO:0043231//intracellular membrane-bounded organelle	GO:0004497//monooxygenase activity;GO:0004499//N,N-dimethylaniline monooxygenase activity;GO:0016491//oxidoreductase activity;GO:0047822//hypotaurine dehydrogenase activity;GO:0050660//flavin adenine dinucleotide binding;GO:0050661//NADP binding	GO:0042178//xenobiotic catabolic process;GO:0046322//negative regulation of fatty acid oxidation;GO:0097009//energy homeostasis	--
ENSMUSG00000027790	Sis	286.155	142.841	-1.00239	6.77688e-05	0.00468478	sucrase isomaltase (alpha-glucosidase) [Source:MGI Symbol;Acc:MGI:1917233]	Metabolism;Organismal Systems;Metabolism;Metabolism	Global and overview maps;Digestive system;Carbohydrate metabolism;Carbohydrate metabolism	ko01100//Metabolic pathways;ko04973//Carbohydrate digestion and absorption;ko00500//Starch and sucrose metabolism;ko00052//Galactose metabolism	K01203;K01203;K01203;K01203	GO:0005903//brush border;GO:0016020//membrane;GO:0045121//membrane raft;GO:0110165//cellular anatomical entity	GO:0003824//catalytic activity;GO:0004553//hydrolase activity, hydrolyzing O-glycosyl compounds;GO:0004558//alpha-1,4-glucosidase activity;GO:0004564//beta-fructofuranosidase activity;GO:0004574//oligo-1,6-glucosidase activity;GO:0030246//carbohydrate binding;GO:0090599//alpha-glucosidase activity	GO:0005975//carbohydrate metabolic process;GO:0005987//sucrose catabolic process	--
ENSMUSG00000026102	Inpp1	15.7627	7.83267	-1.00894	3.39409e-06	0.00044899	inositol polyphosphate-1-phosphatase [Source:MGI Symbol;Acc:MGI:104848]	Metabolism;Environmental Information Processing;Metabolism	Global and overview maps;Signal transduction;Carbohydrate metabolism	ko01100//Metabolic pathways;ko04070//Phosphatidylinositol signaling system;ko00562//Inositol phosphate metabolism	K01107;K01107;K01107	-	GO:0004441//inositol-1,4-bisphosphate 1-phosphatase activity;GO:0016787//hydrolase activity;GO:0046872//metal ion binding;GO:0052829//inositol-1,3,4-trisphosphate 1-phosphatase activity	GO:0046854//phosphatidylinositol phosphate biosynthetic process;GO:0046855//inositol phosphate dephosphorylation	--
ENSMUSG00000036123	Slc9a3	77.4107	38.4467	-1.00967	0.000860159	0.0266699	solute carrier family 9 (sodium/hydrogen exchanger), member 3 [Source:MGI Symbol;Acc:MGI:105064]	Organismal Systems;Organismal Systems;Organismal Systems;Organismal Systems	Digestive system;Digestive system;Digestive system;Excretory system	ko04974//Protein digestion and absorption;ko04976//Bile secretion;ko04978//Mineral absorption;ko04964//Proximal tubule bicarbonate reclamation	K12040;K12040;K12040;K12040	GO:0005886//plasma membrane;GO:0005903//brush border;GO:0016020//membrane;GO:0016021//integral component of membrane;GO:0016324//apical plasma membrane;GO:0031526//brush border membrane;GO:0031982//vesicle;GO:0070062//extracellular exosome	GO:0015297//antiporter activity;GO:0015299//solute:proton antiporter activity;GO:0015385//sodium:proton antiporter activity;GO:0015386//potassium:proton antiporter activity;GO:0030165//PDZ domain binding	GO:0002028//regulation of sodium ion transport;GO:0006811//ion transport;GO:0006812//cation transport;GO:0006814//sodium ion transport;GO:0006885//regulation of pH;GO:0006898//receptor-mediated endocytosis;GO:0051453//regulation of intracellular pH;GO:0055085//transmembrane transport;GO:0071805//potassium ion transmembrane transport;GO:0098719//sodium ion import across plasma membrane;GO:1902600/…	--
ENSMUSG00000074259	Gramd2	4.83667	2.39633	-1.01318	0.00167418	0.0391386	GRAM domain containing 2 [Source:MGI Symbol;Acc:MGI:3528937]	-	-	-	-	GO:0005783//endoplasmic reticulum;GO:0005789//endoplasmic reticulum membrane;GO:0005886//plasma membrane;GO:0016020//membrane;GO:0031234//extrinsic component of cytoplasmic side of plasma membrane;GO:0044232//organelle membrane contact site	GO:0005546//phosphatidylinositol-4,5-bisphosphate binding;GO:0008289//lipid binding;GO:0035091//phosphatidylinositol binding	GO:0061817//endoplasmic reticulum-plasma membrane tethering;GO:2001256//regulation of store-operated calcium entry	--
ENSMUSG00000036216	Leap2	105.288	52.0493	-1.01638	6.75111e-05	0.00468478	liver-expressed antimicrobial peptide 2 [Source:MGI Symbol;Acc:MGI:2672795]	-	-	-	-	GO:0005576//extracellular region	-	GO:0042742//defense response to bacterium;GO:0050832//defense response to fungus;GO:0061844//antimicrobial humoral immune response mediated by antimicrobial peptide	--
ENSMUSG00000032357	Tinag	13.137	6.493	-1.01668	6.67043e-05	0.00468478	tubulointerstitial nephritis antigen [Source:MGI Symbol;Acc:MGI:1349477]	-	-	-	-	GO:0005604//basement membrane;GO:0005615//extracellular space;GO:0005764//lysosome;GO:0062023//collagen-containing extracellular matrix	GO:0005201//extracellular matrix structural constituent;GO:0008234//cysteine-type peptidase activity	GO:0006508//proteolysis;GO:0007155//cell adhesion	--
ENSMUSG00000058921	Slc10a5	11.1947	5.53033	-1.01737	1.80991e-06	0.000269159	solute carrier family 10 (sodium/bile acid cotransporter family), member 5 [Source:MGI Symbol;Acc:MGI:2685251]	-	-	-	-	GO:0016020//membrane	GO:0008508//bile acid:sodium symporter activity;GO:0015293//symporter activity	GO:0006811//ion transport;GO:0006814//sodium ion transport;GO:0015721//bile acid and bile salt transport;GO:0055085//transmembrane transport	--
ENSMUSG00000035780	Ugt2a3	86.8597	42.8053	-1.0209	8.88051e-05	0.0056128	UDP glucuronosyltransferase 2 family, polypeptide A3 [Source:MGI Symbol;Acc:MGI:1919344]	Metabolism;Human Diseases;Metabolism;Organismal Systems;Metabolism;Metabolism;Human Diseases;Metabolism;Metabolism;Metabolism;Metabolism;Metabolism	Global and overview maps;Cancer: overview;Metabolism of cofactors and vitamins;Digestive system;Lipid metabolism;Xenobiotics biodegradation and metabolism;Cancer: overview;Xenobiotics biodegradation and metabolism;Xenobiotics biodegradation and metabolism;Metabolism of cofactors and vitamins;Carbohydrate metabolism;Carbohydrate metabolism	ko01100//Metabolic pathways;ko05207//Chemical carcinogenesis - receptor activation;ko00830//Retinol metabolism;ko04976//Bile secretion;ko00140//Steroid hormone biosynthesis;ko00983//Drug metabolism - other enzymes;ko05204//Chemical carcinogenesis - DNA adducts;ko00980//Metabolism of xenobiotics by cytochrome P450;ko00982//Drug metabolism - cytochrome P450;ko00860//Porphyrin metabolism;ko00040//Pe…	K00699;K00699;K00699;K00699;K00699;K00699;K00699;K00699;K00699;K00699;K00699;K00699	GO:0016020//membrane	GO:0008194//UDP-glycosyltransferase activity;GO:0015020//glucuronosyltransferase activity;GO:0016740//transferase activity;GO:0016757//glycosyltransferase activity	GO:0052695//cellular glucuronidation	--
ENSMUSG00000118672	Muc4	5.78133	2.846	-1.02247	0.00137639	0.0350474	mucin 4 [Source:MGI Symbol;Acc:MGI:2153525]	-	-	-	-	GO:0005576//extracellular region;GO:0016020//membrane	-	GO:0007160//cell-matrix adhesion	--
ENSMUSG00000043501	Lgals2	1523.61	746.94	-1.02843	0.000531314	0.0195152	lectin, galactose-binding, soluble 2 [Source:MGI Symbol;Acc:MGI:895068]	-	-	-	-	GO:0005737//cytoplasm;GO:1990724//galectin complex	GO:0016936//galactoside binding;GO:0030246//carbohydrate binding	GO:0043029//T cell homeostasis;GO:0043065//positive regulation of apoptotic process;GO:0050729//positive regulation of inflammatory response;GO:0098609//cell-cell adhesion	--
ENSMUSG00000020019	Ntn4	4.124	2.00967	-1.03709	0.000209302	0.0102501	netrin 4 [Source:MGI Symbol;Acc:MGI:1888978]	Organismal Systems	Development and regeneration	ko04360//Axon guidance	K06845	GO:0005576//extracellular region;GO:0005604//basement membrane;GO:0005886//plasma membrane;GO:0043256//laminin complex	GO:0005515//protein binding;GO:0043237//laminin-1 binding	GO:0009887//animal organ morphogenesis;GO:0009888//tissue development;GO:0016322//neuron remodeling;GO:0016477//cell migration;GO:0034446//substrate adhesion-dependent cell spreading;GO:0060668//regulation of branching involved in salivary gland morphogenesis by extracellular matrix-epithelial cell signaling;GO:0070831//basement membrane assembly	--
ENSMUSG00000021097	Clmn	9.02367	4.39567	-1.03763	3.7879e-05	0.0030711	calmin [Source:MGI Symbol;Acc:MGI:2136957]	-	-	-	-	GO:0005640//nuclear outer membrane;GO:0005737//cytoplasm;GO:0016020//membrane;GO:0034993//meiotic nuclear membrane microtubule tethering complex	GO:0003779//actin binding;GO:0005515//protein binding;GO:0051015//actin filament binding	GO:0007097//nuclear migration;GO:0008285//negative regulation of cell population proliferation;GO:0031175//neuron projection development	--
ENSMUSG00000029162	Khk	280.954	136.568	-1.04071	0.000149588	0.0080956	ketohexokinase [Source:MGI Symbol;Acc:MGI:1096353]	Metabolism;Metabolism	Global and overview maps;Carbohydrate metabolism	ko01100//Metabolic pathways;ko00051//Fructose and mannose metabolism	K00846;K00846	GO:0005737//cytoplasm	GO:0004454//ketohexokinase activity;GO:0016773//phosphotransferase activity, alcohol group as acceptor	GO:0006000//fructose metabolic process;GO:0006796//phosphate-containing compound metabolic process;GO:0046835//carbohydrate phosphorylation	--
ENSMUSG00000057110	Cntrl	2.02767	0.985333	-1.04114	0.00118123	0.0321409	centriolin [Source:MGI Symbol;Acc:MGI:1889576]	-	-	-	-	GO:0005737//cytoplasm;GO:0005813//centrosome;GO:0005815//microtubule organizing center;GO:0005829//cytosol;GO:0005856//cytoskeleton;GO:0034451//centriolar satellite;GO:0048471//perinuclear region of cytoplasm;GO:0072687//meiotic spindle;GO:0090543//Flemming body;GO:0090619//meiotic spindle pole;GO:0097431//mitotic spindle pole;GO:0120103//centriolar subdistal appendage	GO:0003674//molecular_function;GO:0005515//protein binding;GO:0008092//cytoskeletal protein binding	GO:0001822//kidney development;GO:0003279//cardiac septum development;GO:0003281//ventricular septum development;GO:0007049//cell cycle;GO:0035904//aorta development;GO:0048132//female germ-line stem cell asymmetric division;GO:0051301//cell division;GO:0051493//regulation of cytoskeleton organization;GO:0060976//coronary vasculature development	--
ENSMUSG00000028519	Dab1	26.961	13.0923	-1.04215	2.55602e-07	4.86386e-05	disabled 1 [Source:MGI Symbol;Acc:MGI:108554]	Human Diseases	Neurodegenerative disease	ko05017//Spinocerebellar ataxia	K20054	GO:0005737//cytoplasm;GO:0005829//cytosol;GO:0005903//brush border;GO:0014069//postsynaptic density;GO:0016020//membrane;GO:0043005//neuron projection;GO:0043025//neuronal cell body;GO:0043231//intracellular membrane-bounded organelle;GO:0045177//apical part of cell;GO:0048471//perinuclear region of cytoplasm	GO:0005515//protein binding;GO:0005543//phospholipid binding;GO:0042169//SH2 domain binding;GO:0043548//phosphatidylinositol 3-kinase binding	GO:0001764//neuron migration;GO:0007155//cell adhesion;GO:0007162//negative regulation of cell adhesion;GO:0007259//receptor signaling pathway via JAK-STAT;GO:0007264//small GTPase mediated signal transduction;GO:0007399//nervous system development;GO:0007409//axonogenesis;GO:0007417//central nervous system development;GO:0007628//adult walking behavior;GO:0016358//dendrite development;GO:0021517…	--
ENSMUSG00000024747	Aldh1a7	33.376	16.17	-1.04549	0.000860515	0.0266699	aldehyde dehydrogenase family 1, subfamily A7 [Source:MGI Symbol;Acc:MGI:1347050]	Metabolism;Metabolism	Global and overview maps;Metabolism of cofactors and vitamins	ko01100//Metabolic pathways;ko00830//Retinol metabolism	K07249;K07249	GO:0005737//cytoplasm;GO:0005829//cytosol	GO:0004028//3-chloroallyl aldehyde dehydrogenase activity;GO:0004029//aldehyde dehydrogenase (NAD+) activity;GO:0016491//oxidoreductase activity;GO:0016620//oxidoreductase activity, acting on the aldehyde or oxo group of donors, NAD or NADP as acceptor;GO:0018479//benzaldehyde dehydrogenase (NAD+) activity;GO:0042802//identical protein binding;GO:0043878//glyceraldehyde-3-phosphate dehydrogenase …	GO:0006001//fructose catabolic process;GO:0006068//ethanol catabolic process;GO:0030392//fructosamine catabolic process;GO:0110095//cellular detoxification of aldehyde	--
ENSMUSG00000027513	Pck1	97.1973	46.8537	-1.05275	0.00152225	0.0370723	phosphoenolpyruvate carboxykinase 1, cytosolic [Source:MGI Symbol;Acc:MGI:97501]	Metabolism;Environmental Information Processing;Organismal Systems;Environmental Information Processing;Environmental Information Processing;Human Diseases;Organismal Systems;Organismal Systems;Organismal Systems;Metabolism;Metabolism;Metabolism;Organismal Systems	Global and overview maps;Signal transduction;Endocrine system;Signal transduction;Signal transduction;Endocrine and metabolic disease;Endocrine system;Endocrine system;Endocrine system;Carbohydrate metabolism;Carbohydrate metabolism;Carbohydrate metabolism;Excretory system	ko01100//Metabolic pathways;ko04151//PI3K-Akt signaling pathway;ko04910//Insulin signaling pathway;ko04068//FoxO signaling pathway;ko04152//AMPK signaling pathway;ko04931//Insulin resistance;ko04922//Glucagon signaling pathway;ko03320//PPAR signaling pathway;ko04920//Adipocytokine signaling pathway;ko00010//Glycolysis / Gluconeogenesis;ko00620//Pyruvate metabolism;ko00020//Citrate cycle (TCA cycl…	K01596;K01596;K01596;K01596;K01596;K01596;K01596;K01596;K01596;K01596;K01596;K01596;K01596	GO:0005737//cytoplasm;GO:0005739//mitochondrion;GO:0005783//endoplasmic reticulum;GO:0005829//cytosol	GO:0000166//nucleotide binding;GO:0000287//magnesium ion binding;GO:0004550//nucleoside diphosphate kinase activity;GO:0004611//phosphoenolpyruvate carboxykinase activity;GO:0004613//phosphoenolpyruvate carboxykinase (GTP) activity;GO:0005525//GTP binding;GO:0016301//kinase activity;GO:0016740//transferase activity;GO:0016829//lyase activity;GO:0016831//carboxy-lyase activity;GO:0017076//purine n…	GO:0006006//glucose metabolic process;GO:0006094//gluconeogenesis;GO:0006107//oxaloacetate metabolic process;GO:0006629//lipid metabolic process;GO:0007568//aging;GO:0009617//response to bacterium;GO:0014823//response to activity;GO:0016310//phosphorylation;GO:0018105//peptidyl-serine phosphorylation;GO:0019543//propionate catabolic process;GO:0031667//response to nutrient levels;GO:0032496//resp…	--
ENSMUSG00000027187	Cat	255.58	122.863	-1.05672	0.00049772	0.0186219	catalase [Source:MGI Symbol;Acc:MGI:88271]	Metabolism;Human Diseases;Human Diseases;Human Diseases;Environmental Information Processing;Metabolism;Organismal Systems;Organismal Systems;Cellular Processes;Organismal Systems;Metabolism;Metabolism	Global and overview maps;Neurodegenerative disease;Neurodegenerative disease;Cancer: overview;Signal transduction;Global and overview maps;Aging;Aging;Transport and catabolism;Aging;Amino acid metabolism;Carbohydrate metabolism	ko01100//Metabolic pathways;ko05022//Pathways of neurodegeneration - multiple diseases;ko05014//Amyotrophic lateral sclerosis;ko05208//Chemical carcinogenesis - reactive oxygen species;ko04068//FoxO signaling pathway;ko01200//Carbon metabolism;ko04211//Longevity regulating pathway;ko04212//Longevity regulating pathway - worm;ko04146//Peroxisome;ko04213//Longevity regulating pathway - multiple spe…	K03781;K03781;K03781;K03781;K03781;K03781;K03781;K03781;K03781;K03781;K03781;K03781	GO:0005615//extracellular space;GO:0005737//cytoplasm;GO:0005739//mitochondrion;GO:0005758//mitochondrial intermembrane space;GO:0005764//lysosome;GO:0005777//peroxisome;GO:0005778//peroxisomal membrane;GO:0005783//endoplasmic reticulum;GO:0005794//Golgi apparatus;GO:0005829//cytosol;GO:0005886//plasma membrane;GO:0032991//protein-containing complex;GO:0043231//intracellular membrane-bounded orga…	GO:0004046//aminoacylase activity;GO:0004096//catalase activity;GO:0004601//peroxidase activity;GO:0016209//antioxidant activity;GO:0016491//oxidoreductase activity;GO:0016684//oxidoreductase activity, acting on peroxide as acceptor;GO:0019899//enzyme binding;GO:0020037//heme binding;GO:0042802//identical protein binding;GO:0042803//protein homodimerization activity;GO:0046872//metal ion binding;…	GO:0000302//response to reactive oxygen species;GO:0001657//ureteric bud development;GO:0001666//response to hypoxia;GO:0001822//kidney development;GO:0006641//triglyceride metabolic process;GO:0006979//response to oxidative stress;GO:0007568//aging;GO:0008203//cholesterol metabolic process;GO:0009060//aerobic respiration;GO:0009314//response to radiation;GO:0009410//response to xenobiotic stimul…	--
ENSMUSG00000021884	Hacl1	6.94833	3.337	-1.05812	0.000373769	0.0154571	2-hydroxyacyl-CoA lyase 1 [Source:MGI Symbol;Acc:MGI:1929657]	Cellular Processes	Transport and catabolism	ko04146//Peroxisome	K12261	GO:0005654//nucleoplasm;GO:0005777//peroxisome;GO:0043231//intracellular membrane-bounded organelle	GO:0000287//magnesium ion binding;GO:0003824//catalytic activity;GO:0005524//ATP binding;GO:0016829//lyase activity;GO:0016830//carbon-carbon lyase activity;GO:0030976//thiamine pyrophosphate binding;GO:0042802//identical protein binding;GO:0046872//metal ion binding;GO:0106360//2-hydroxy-3-methylhexadecanoyl-CoA lyase activity;GO:0106376//2-hydroxyphytanoyl-CoA lyase activity	GO:0001561//fatty acid alpha-oxidation;GO:0006625//protein targeting to peroxisome;GO:0006629//lipid metabolic process;GO:0006631//fatty acid metabolic process;GO:0097089//methyl-branched fatty acid metabolic process;GO:1903512//phytanic acid metabolic process	--
ENSMUSG00000021583	Erap1	40.497	19.4057	-1.06134	0.000535961	0.0196375	endoplasmic reticulum aminopeptidase 1 [Source:MGI Symbol;Acc:MGI:1933403]	-	-	-	-	GO:0005576//extracellular region;GO:0005737//cytoplasm;GO:0005783//endoplasmic reticulum;GO:0005788//endoplasmic reticulum lumen;GO:0005789//endoplasmic reticulum membrane;GO:0005886//plasma membrane;GO:0016020//membrane;GO:0043231//intracellular membrane-bounded organelle	GO:0004175//endopeptidase activity;GO:0004177//aminopeptidase activity;GO:0005138//interleukin-6 receptor binding;GO:0005164//tumor necrosis factor receptor binding;GO:0008233//peptidase activity;GO:0008235//metalloexopeptidase activity;GO:0008237//metallopeptidase activity;GO:0008270//zinc ion binding;GO:0016787//hydrolase activity;GO:0042277//peptide binding;GO:0046872//metal ion binding;GO:007…	GO:0002250//adaptive immune response;GO:0002376//immune system process;GO:0006508//proteolysis;GO:0006509//membrane protein ectodomain proteolysis;GO:0007165//signal transduction;GO:0008217//regulation of blood pressure;GO:0019885//antigen processing and presentation of endogenous peptide antigen via MHC class I;GO:0030163//protein catabolic process;GO:0043171//peptide catabolic process;GO:004576…	--
ENSMUSG00000015224	Cyp2j9	7.41467	3.54433	-1.06487	0.00182522	0.040991	cytochrome P450, family 2, subfamily j, polypeptide 9 [Source:MGI Symbol;Acc:MGI:1921769]	Metabolism;Human Diseases;Organismal Systems;Organismal Systems;Metabolism;Organismal Systems;Metabolism	Global and overview maps;Cardiovascular disease;Nervous system;Sensory system;Lipid metabolism;Endocrine system;Lipid metabolism	ko01100//Metabolic pathways;ko05417//Lipid and atherosclerosis;ko04726//Serotonergic synapse;ko04750//Inflammatory mediator regulation of TRP channels;ko00590//Arachidonic acid metabolism;ko04913//Ovarian steroidogenesis;ko00591//Linoleic acid metabolism	K07418;K07418;K07418;K07418;K07418;K07418;K07418	GO:0005737//cytoplasm;GO:0005783//endoplasmic reticulum;GO:0016020//membrane;GO:0043231//intracellular membrane-bounded organelle	GO:0004497//monooxygenase activity;GO:0005506//iron ion binding;GO:0008392//arachidonic acid epoxygenase activity;GO:0008395//steroid hydroxylase activity;GO:0008404//arachidonic acid 14,15-epoxygenase activity;GO:0008405//arachidonic acid 11,12-epoxygenase activity;GO:0016491//oxidoreductase activity;GO:0016705//oxidoreductase activity, acting on paired donors, with incorporation or reduction of…	GO:0006082//organic acid metabolic process;GO:0006690//icosanoid metabolic process;GO:0006805//xenobiotic metabolic process;GO:0019373//epoxygenase P450 pathway;GO:0043651//linoleic acid metabolic process	--
ENSMUSG00000027792	Bche	35.56	16.974	-1.06693	0.00116156	0.0318699	butyrylcholinesterase [Source:MGI Symbol;Acc:MGI:894278]	-	-	-	-	GO:0005576//extracellular region;GO:0005615//extracellular space;GO:0005641//nuclear envelope lumen;GO:0005783//endoplasmic reticulum;GO:0005788//endoplasmic reticulum lumen;GO:0005886//plasma membrane;GO:0016020//membrane	GO:0003990//acetylcholinesterase activity;GO:0004104//cholinesterase activity;GO:0016787//hydrolase activity;GO:0033265//choline binding;GO:0042802//identical protein binding	GO:0006581//acetylcholine catabolic process;GO:0007584//response to nutrient;GO:0007612//learning;GO:0008285//negative regulation of cell population proliferation;GO:0009410//response to xenobiotic stimulus;GO:0014016//neuroblast differentiation;GO:0019695//choline metabolic process;GO:0043279//response to alkaloid;GO:0050805//negative regulation of synaptic transmission;GO:0051384//response to g…	--
ENSMUSG00000025888	Casp1	90.3027	43.0243	-1.06962	6.62696e-05	0.00468478	caspase 1 [Source:MGI Symbol;Acc:MGI:96544]	Human Diseases;Human Diseases;Human Diseases;Organismal Systems;Human Diseases;Human Diseases;Human Diseases;Human Diseases;Organismal Systems;Human Diseases;Cellular Processes;Organismal Systems;Human Diseases;Organismal Systems;Human Diseases	Neurodegenerative disease;Infectious disease: viral;Infectious disease: bacterial;Immune system;Infectious disease: bacterial;Infectious disease: bacterial;Infectious disease: bacterial;Cardiovascular disease;Immune system;Infectious disease: viral;Cell growth and death;Immune system;Infectious disease: bacterial;Immune system;Infectious disease: bacterial	ko05014//Amyotrophic lateral sclerosis;ko05171//Coronavirus disease - COVID-19;ko05130//Pathogenic Escherichia coli infection;ko04613//Neutrophil extracellular trap formation;ko05135//Yersinia infection;ko05132//Salmonella infection;ko05131//Shigellosis;ko05417//Lipid and atherosclerosis;ko04621//NOD-like receptor signaling pathway;ko05164//Influenza A;ko04217//Necroptosis;ko04625//C-type lectin …	K01370;K01370;K01370;K01370;K01370;K01370;K01370;K01370;K01370;K01370;K01370;K01370;K01370;K01370;K01370	GO:0005576//extracellular region;GO:0005615//extracellular space;GO:0005634//nucleus;GO:0005737//cytoplasm;GO:0005739//mitochondrion;GO:0005829//cytosol;GO:0005874//microtubule;GO:0005886//plasma membrane;GO:0008303//caspase complex;GO:0016020//membrane;GO:0032991//protein-containing complex;GO:0043005//neuron projection;GO:0061702//inflammasome complex;GO:0072557//IPAF inflammasome complex;GO:00…	GO:0004175//endopeptidase activity;GO:0004197//cysteine-type endopeptidase activity;GO:0005515//protein binding;GO:0008233//peptidase activity;GO:0008234//cysteine-type peptidase activity;GO:0016787//hydrolase activity;GO:0019900//kinase binding;GO:0042802//identical protein binding;GO:0050700//CARD domain binding;GO:0097110//scaffold protein binding;GO:0097199//cysteine-type endopeptidase activi…	GO:0001666//response to hypoxia;GO:0001774//microglial cell activation;GO:0001819//positive regulation of cytokine production;GO:0002221//pattern recognition receptor signaling pathway;GO:0006508//proteolysis;GO:0006950//response to stress;GO:0007231//osmosensory signaling pathway;GO:0007520//myoblast fusion;GO:0007613//memory;GO:0009410//response to xenobiotic stimulus;GO:0009617//response to ba…	--
ENSMUSG00000032047	Acat1	78.5473	36.8897	-1.09035	0.00014369	0.00784838	acetyl-Coenzyme A acetyltransferase 1 [Source:MGI Symbol;Acc:MGI:87870]	Metabolism;Metabolism;Metabolism;Metabolism;Metabolism;Metabolism;Metabolism;Metabolism;Organismal Systems;Metabolism;Metabolism;Metabolism	Global and overview maps;Global and overview maps;Amino acid metabolism;Global and overview maps;Amino acid metabolism;Lipid metabolism;Amino acid metabolism;Carbohydrate metabolism;Digestive system;Carbohydrate metabolism;Carbohydrate metabolism;Metabolism of terpenoids and polyketides	ko01100//Metabolic pathways;ko01200//Carbon metabolism;ko00310//Lysine degradation;ko01212//Fatty acid metabolism;ko00280//Valine, leucine and isoleucine degradation;ko00071//Fatty acid degradation;ko00380//Tryptophan metabolism;ko00620//Pyruvate metabolism;ko04975//Fat digestion and absorption;ko00630//Glyoxylate and dicarboxylate metabolism;ko00650//Butanoate metabolism;ko00900//Terpenoid backb…	K00626;K00626;K00626;K00626;K00626;K00626;K00626;K00626;K00626;K00626;K00626;K00626	GO:0005739//mitochondrion;GO:0005743//mitochondrial inner membrane;GO:0005759//mitochondrial matrix	GO:0003985//acetyl-CoA C-acetyltransferase activity;GO:0016453//C-acetyltransferase activity;GO:0016740//transferase activity;GO:0016746//acyltransferase activity;GO:0016747//acyltransferase activity, transferring groups other than amino-acyl groups;GO:0019899//enzyme binding;GO:0030955//potassium ion binding;GO:0042802//identical protein binding;GO:0046872//metal ion binding;GO:0120225//coenzyme…	GO:0001889//liver development;GO:0006085//acetyl-CoA biosynthetic process;GO:0006550//isoleucine catabolic process;GO:0006629//lipid metabolic process;GO:0006631//fatty acid metabolic process;GO:0006635//fatty acid beta-oxidation;GO:0007420//brain development;GO:0009725//response to hormone;GO:0014070//response to organic cyclic compound;GO:0015936//coenzyme A metabolic process;GO:0015937//coenzy…	--
ENSMUSG00000024975	Pdcd4	33.439	15.6947	-1.09126	7.67467e-05	0.00499259	programmed cell death 4 [Source:MGI Symbol;Acc:MGI:107490]	Human Diseases;Human Diseases	Cancer: overview;Cancer: overview	ko05205//Proteoglycans in cancer;ko05206//MicroRNAs in cancer	K16865;K16865	GO:0005634//nucleus;GO:0005737//cytoplasm;GO:0005829//cytosol	GO:0003723//RNA binding;GO:0005515//protein binding	GO:0006915//apoptotic process;GO:0030509//BMP signaling pathway;GO:0034393//positive regulation of smooth muscle cell apoptotic process;GO:0043066//negative regulation of apoptotic process;GO:0043508//negative regulation of JUN kinase activity;GO:0045892//negative regulation of transcription, DNA-templated;GO:0050729//positive regulation of inflammatory response;GO:0051246//regulation of protein …	--
ENSMUSG00000023829	Slc22a1	48.722	22.76	-1.09807	0.00110789	0.0308762	solute carrier family 22 (organic cation transporter), member 1 [Source:MGI Symbol;Acc:MGI:108111]	Organismal Systems;Human Diseases	Digestive system;Cancer: overview	ko04976//Bile secretion;ko05231//Choline metabolism in cancer	K08198;K08198	GO:0005886//plasma membrane;GO:0009925//basal plasma membrane;GO:0016020//membrane;GO:0016021//integral component of membrane;GO:0016323//basolateral plasma membrane;GO:0016324//apical plasma membrane;GO:0016328//lateral plasma membrane;GO:0098793//presynapse	GO:0005277//acetylcholine transmembrane transporter activity;GO:0005326//neurotransmitter transmembrane transporter activity;GO:0005330//dopamine:sodium symporter activity;GO:0005334//norepinephrine:sodium symporter activity;GO:0008504//monoamine transmembrane transporter activity;GO:0008513//secondary active organic cation transmembrane transporter activity;GO:0008514//organic anion transmembran…	GO:0006811//ion transport;GO:0006812//cation transport;GO:0006836//neurotransmitter transport;GO:0006837//serotonin transport;GO:0010248//establishment or maintenance of transmembrane electrochemical gradient;GO:0015695//organic cation transport;GO:0015697//quaternary ammonium group transport;GO:0015732//prostaglandin transport;GO:0015844//monoamine transport;GO:0015847//putrescine transport;GO:0…	--
ENSMUSG00000079429	Mroh2a	1.61	0.749667	-1.10274	0.00053152	0.0195152	maestro heat-like repeat family member 2A [Source:MGI Symbol;Acc:MGI:3705228]	-	-	-	-	GO:0005737//cytoplasm	GO:0003674//molecular_function	GO:0008150//biological_process	--
ENSMUSG00000013643	Lypd8	1944.03	902.169	-1.10758	9.02252e-05	0.00568226	LY6/PLAUR domain containing 8 [Source:MGI Symbol;Acc:MGI:1917413]	-	-	-	-	GO:0005576//extracellular region;GO:0005615//extracellular space;GO:0005886//plasma membrane;GO:0016020//membrane	GO:0003674//molecular_function	GO:0050829//defense response to Gram-negative bacterium	--
ENSMUSG00000005125	Ndrg1	59.6027	27.594	-1.11102	1.42479e-06	0.00022118	N-myc downstream regulated gene 1 [Source:MGI Symbol;Acc:MGI:1341799]	-	-	-	-	GO:0005634//nucleus;GO:0005737//cytoplasm;GO:0005813//centrosome;GO:0005815//microtubule organizing center;GO:0005829//cytosol;GO:0005856//cytoskeleton;GO:0005874//microtubule;GO:0005886//plasma membrane;GO:0005912//adherens junction;GO:0015630//microtubule cytoskeleton;GO:0016020//membrane;GO:0043209//myelin sheath;GO:0048471//perinuclear region of cytoplasm;GO:0055038//recycling endosome membra…	GO:0008017//microtubule binding;GO:0031267//small GTPase binding;GO:0043015//gamma-tubulin binding;GO:0045296//cadherin binding	GO:0007165//signal transduction;GO:0008285//negative regulation of cell population proliferation;GO:0030330//DNA damage response, signal transduction by p53 class mediator;GO:0032287//peripheral nervous system myelin maintenance;GO:0042127//regulation of cell population proliferation;GO:0045576//mast cell activation;GO:0071456//cellular response to hypoxia	--
ENSMUSG00000048371	Pdp2	6.85467	3.172	-1.11169	0.00190277	0.0418491	pyruvate dehydrogenase phosphatase catalytic subunit 2 [Source:MGI Symbol;Acc:MGI:1918878]	-	-	-	-	GO:0005739//mitochondrion	GO:0004721//phosphoprotein phosphatase activity;GO:0004722//protein serine/threonine phosphatase activity;GO:0004741//[pyruvate dehydrogenase (lipoamide)] phosphatase activity;GO:0016787//hydrolase activity;GO:0043169//cation binding;GO:0046872//metal ion binding	GO:0006470//protein dephosphorylation;GO:0035970//peptidyl-threonine dephosphorylation;GO:1904184//positive regulation of pyruvate dehydrogenase activity	--
ENSMUSG00000029167	Ppargc1a	10.263	4.74467	-1.11307	0.000294678	0.0129082	peroxisome proliferative activated receptor, gamma, coactivator 1 alpha [Source:MGI Symbol;Acc:MGI:1342774]	Human Diseases;Organismal Systems;Human Diseases;Organismal Systems;Environmental Information Processing;Environmental Information Processing;Human Diseases;Organismal Systems;Organismal Systems;Organismal Systems	Neurodegenerative disease;Environmental adaptation;Endocrine and metabolic disease;Endocrine system;Signal transduction;Signal transduction;Endocrine and metabolic disease;Endocrine system;Aging;Endocrine system	ko05016//Huntington disease;ko04714//Thermogenesis;ko04936//Alcoholic liver disease;ko04910//Insulin signaling pathway;ko04371//Apelin signaling pathway;ko04152//AMPK signaling pathway;ko04931//Insulin resistance;ko04922//Glucagon signaling pathway;ko04211//Longevity regulating pathway;ko04920//Adipocytokine signaling pathway	K07202;K07202;K07202;K07202;K07202;K07202;K07202;K07202;K07202;K07202	GO:0000785//chromatin;GO:0000791//euchromatin;GO:0005634//nucleus;GO:0005654//nucleoplasm;GO:0005737//cytoplasm;GO:0005739//mitochondrion;GO:0005829//cytosol;GO:0016605//PML body;GO:0022626//cytosolic ribosome;GO:0043025//neuronal cell body;GO:0043231//intracellular membrane-bounded organelle;GO:0097440//apical dendrite	GO:0003676//nucleic acid binding;GO:0003677//DNA binding;GO:0003682//chromatin binding;GO:0003712//transcription coregulator activity;GO:0003713//transcription coactivator activity;GO:0003723//RNA binding;GO:0005102//signaling receptor binding;GO:0005515//protein binding;GO:0008134//transcription factor binding;GO:0016922//nuclear receptor binding;GO:0030331//estrogen receptor binding;GO:0030374/…	GO:0001933//negative regulation of protein phosphorylation;GO:0002021//response to dietary excess;GO:0006094//gluconeogenesis;GO:0006351//transcription, DNA-templated;GO:0006355//regulation of transcription, DNA-templated;GO:0007005//mitochondrion organization;GO:0010628//positive regulation of gene expression;GO:0010822//positive regulation of mitochondrion organization;GO:0014823//response to a…	--
ENSMUSG00000019689	Fmc1	18.4523	8.51067	-1.11646	0.000225257	0.0106873	formation of mitochondrial complex V assembly factor 1 [Source:MGI Symbol;Acc:MGI:1913367]	-	-	-	-	GO:0005739//mitochondrion	GO:0003674//molecular_function	GO:0033615//mitochondrial proton-transporting ATP synthase complex assembly;GO:0050995//negative regulation of lipid catabolic process;GO:0061469//regulation of type B pancreatic cell proliferation	--
ENSMUSG00000025207	Sema4g	46.1	21.24	-1.11798	4.21273e-05	0.00331035	sema domain, immunoglobulin domain (Ig), transmembrane domain (TM) and short cytoplasmic domain, (semaphorin) 4G [Source:MGI Symbol;Acc:MGI:1347047]	Organismal Systems	Development and regeneration	ko04360//Axon guidance	K06521	GO:0005615//extracellular space;GO:0005886//plasma membrane;GO:0016020//membrane	GO:0005515//protein binding;GO:0030215//semaphorin receptor binding;GO:0045499//chemorepellent activity	GO:0001755//neural crest cell migration;GO:0007399//nervous system development;GO:0007411//axon guidance;GO:0009653//anatomical structure morphogenesis;GO:0030154//cell differentiation;GO:0030335//positive regulation of cell migration;GO:0048731//system development;GO:0048843//negative regulation of axon extension involved in axon guidance;GO:0050919//negative chemotaxis;GO:0071526//semaphorin-pl…	--
ENSMUSG00000022755	Adgrg7	89.754	41.2917	-1.12013	9.22199e-07	0.000151031	adhesion G protein-coupled receptor G7 [Source:MGI Symbol;Acc:MGI:2441732]	-	-	-	-	GO:0005886//plasma membrane;GO:0016020//membrane;GO:0016021//integral component of membrane	GO:0004888//transmembrane signaling receptor activity;GO:0004930//G protein-coupled receptor activity	GO:0007165//signal transduction;GO:0007166//cell surface receptor signaling pathway;GO:0007186//G protein-coupled receptor signaling pathway;GO:0007189//adenylate cyclase-activating G protein-coupled receptor signaling pathway	--
ENSMUSG00000022217	Emc9	11.982	5.49367	-1.12503	0.0016778	0.0391524	ER membrane protein complex subunit 9 [Source:MGI Symbol;Acc:MGI:1934682]	-	-	-	-	GO:0005737//cytoplasm;GO:0005783//endoplasmic reticulum;GO:0005789//endoplasmic reticulum membrane;GO:0016020//membrane;GO:0072546//EMC complex	GO:0032977//membrane insertase activity	GO:0045050//protein insertion into ER membrane by stop-transfer membrane-anchor sequence;GO:0071816//tail-anchored membrane protein insertion into ER membrane	--
ENSMUSG00000060002	Chpt1	84.8787	38.9147	-1.12509	0.000288281	0.0127862	choline phosphotransferase 1 [Source:MGI Symbol;Acc:MGI:2384841]	Metabolism;Human Diseases;Metabolism;Metabolism;Metabolism	Global and overview maps;Cancer: overview;Lipid metabolism;Lipid metabolism;Metabolism of other amino acids	ko01100//Metabolic pathways;ko05231//Choline metabolism in cancer;ko00564//Glycerophospholipid metabolism;ko00565//Ether lipid metabolism;ko00440//Phosphonate and phosphinate metabolism	K00994;K00994;K00994;K00994;K00994	GO:0000139//Golgi membrane;GO:0005789//endoplasmic reticulum membrane;GO:0005794//Golgi apparatus;GO:0016020//membrane	GO:0004142//diacylglycerol cholinephosphotransferase activity;GO:0016740//transferase activity;GO:0016780//phosphotransferase activity, for other substituted phosphate groups;GO:0046872//metal ion binding	GO:0006629//lipid metabolic process;GO:0006656//phosphatidylcholine biosynthetic process;GO:0006657//CDP-choline pathway;GO:0006663//platelet activating factor biosynthetic process;GO:0008654//phospholipid biosynthetic process	--
ENSMUSG00000005947	Itgae	8.258	3.78267	-1.12639	1.39879e-06	0.000219065	integrin alpha E, epithelial-associated [Source:MGI Symbol;Acc:MGI:1298377]	Cellular Processes	Cell motility	ko04810//Regulation of actin cytoskeleton	K06524	GO:0008305//integrin complex;GO:0009897//external side of plasma membrane;GO:0009986//cell surface;GO:0016020//membrane	GO:0005178//integrin binding;GO:0046872//metal ion binding	GO:0007155//cell adhesion;GO:0007160//cell-matrix adhesion;GO:0007229//integrin-mediated signaling pathway;GO:0033627//cell adhesion mediated by integrin;GO:0098609//cell-cell adhesion	--
ENSMUSG00000041126	H2az2	59.0823	27.0487	-1.12717	2.67605e-06	0.000378864	H2A.Z histone variant 2 [Source:MGI Symbol;Acc:MGI:1924855]	Organismal Systems;Human Diseases;Human Diseases;Cellular Processes	Immune system;Immune disease;Substance dependence;Cell growth and death	ko04613//Neutrophil extracellular trap formation;ko05322//Systemic lupus erythematosus;ko05034//Alcoholism;ko04217//Necroptosis	K11251;K11251;K11251;K11251	GO:0000786//nucleosome;GO:0005634//nucleus;GO:0005694//chromosome	GO:0003677//DNA binding;GO:0030527//structural constituent of chromatin;GO:0046982//protein heterodimerization activity;GO:0060090//molecular adaptor activity	-	--
ENSMUSG00000038745	Nlrp6	88.206	40.197	-1.13379	0.000222011	0.0105901	NLR family, pyrin domain containing 6 [Source:MGI Symbol;Acc:MGI:2141990]	Organismal Systems	Immune system	ko04621//NOD-like receptor signaling pathway	K20863	GO:0005634//nucleus;GO:0005737//cytoplasm;GO:0005829//cytosol;GO:0005886//plasma membrane;GO:0016020//membrane;GO:0031965//nuclear membrane;GO:0043228//non-membrane-bounded organelle;GO:0061702//inflammasome complex	GO:0000166//nucleotide binding;GO:0001530//lipopolysaccharide binding;GO:0003725//double-stranded RNA binding;GO:0005000//vasopressin receptor activity;GO:0005515//protein binding;GO:0005524//ATP binding;GO:0038187//pattern recognition receptor activity;GO:0042277//peptide binding;GO:0070891//lipoteichoic acid binding;GO:0140693//molecular condensate scaffold activity	GO:0002376//immune system process;GO:0002438//acute inflammatory response to antigenic stimulus;GO:0002526//acute inflammatory response;GO:0002862//negative regulation of inflammatory response to antigenic stimulus;GO:0006954//inflammatory response;GO:0007186//G protein-coupled receptor signaling pathway;GO:0009617//response to bacterium;GO:0010506//regulation of autophagy;GO:0032689//negative re…	--
ENSMUSG00000034308	Sdr42e1	7.096	3.222	-1.13905	0.000648027	0.0217199	short chain dehydrogenase/reductase family 42E, member 1 [Source:MGI Symbol;Acc:MGI:1921282]	-	-	-	-	GO:0005575//cellular_component;GO:0016020//membrane	GO:0003854//3-beta-hydroxy-delta5-steroid dehydrogenase activity;GO:0016491//oxidoreductase activity;GO:0016616//oxidoreductase activity, acting on the CH-OH group of donors, NAD or NADP as acceptor	GO:0006694//steroid biosynthetic process	--
ENSMUSG00000027457	Snph	4.66433	2.11567	-1.14056	1.99518e-05	0.001839	syntaphilin [Source:MGI Symbol;Acc:MGI:2139270]	-	-	-	-	GO:0005737//cytoplasm;GO:0005739//mitochondrion;GO:0005881//cytoplasmic microtubule;GO:0005886//plasma membrane;GO:0016020//membrane;GO:0031966//mitochondrial membrane;GO:0042734//presynaptic membrane;GO:0043005//neuron projection;GO:0043025//neuronal cell body;GO:0045202//synapse	GO:0017075//syntaxin-1 binding	GO:0006906//vesicle fusion;GO:0030182//neuron differentiation;GO:0045806//negative regulation of endocytosis	--
ENSMUSG00000023571	C1qtnf12	33.8723	15.3283	-1.14391	6.52265e-07	0.000110992	C1q and tumor necrosis factor related 12 [Source:MGI Symbol;Acc:MGI:1914639]	-	-	-	-	GO:0005576//extracellular region;GO:0005615//extracellular space	GO:0005179//hormone activity;GO:0005515//protein binding	GO:0006094//gluconeogenesis;GO:0010906//regulation of glucose metabolic process;GO:0035774//positive regulation of insulin secretion involved in cellular response to glucose stimulus;GO:0043491//protein kinase B signaling;GO:0045721//negative regulation of gluconeogenesis;GO:0046323//glucose import;GO:0046324//regulation of glucose import;GO:0046326//positive regulation of glucose import;GO:00466…	--
ENSMUSG00000017453	Pipox	21.7157	9.732	-1.15793	7.25449e-05	0.00488147	pipecolic acid oxidase [Source:MGI Symbol;Acc:MGI:1197006]	Metabolism;Cellular Processes;Metabolism;Metabolism	Global and overview maps;Transport and catabolism;Amino acid metabolism;Amino acid metabolism	ko01100//Metabolic pathways;ko04146//Peroxisome;ko00310//Lysine degradation;ko00260//Glycine, serine and threonine metabolism	K00306;K00306;K00306;K00306	GO:0005777//peroxisome	GO:0008115//sarcosine oxidase activity;GO:0016491//oxidoreductase activity;GO:0050031//L-pipecolate oxidase activity;GO:0050660//flavin adenine dinucleotide binding	GO:0033514//L-lysine catabolic process to acetyl-CoA via L-pipecolate	--
ENSMUSG00000027997	Casp6	181.289	81.1083	-1.16037	0.000163621	0.00855346	caspase 6 [Source:MGI Symbol;Acc:MGI:1312921]	Human Diseases;Cellular Processes	Cardiovascular disease;Cell growth and death	ko05417//Lipid and atherosclerosis;ko04210//Apoptosis	K04396;K04396	GO:0005634//nucleus;GO:0005654//nucleoplasm;GO:0005730//nucleolus;GO:0005737//cytoplasm;GO:0005829//cytosol;GO:0008303//caspase complex;GO:0030424//axon;GO:0043025//neuronal cell body	GO:0004175//endopeptidase activity;GO:0004197//cysteine-type endopeptidase activity;GO:0005515//protein binding;GO:0008233//peptidase activity;GO:0008234//cysteine-type peptidase activity;GO:0016787//hydrolase activity;GO:0042802//identical protein binding;GO:0097153//cysteine-type endopeptidase activity involved in apoptotic process;GO:0097200//cysteine-type endopeptidase activity involved in ex…	GO:0002218//activation of innate immune response;GO:0002525//acute inflammatory response to non-antigenic stimulus;GO:0006508//proteolysis;GO:0006915//apoptotic process;GO:0007413//axonal fasciculation;GO:0009749//response to glucose;GO:0010039//response to iron ion;GO:0016540//protein autoprocessing;GO:0030855//epithelial cell differentiation;GO:0034097//response to cytokine;GO:0042542//response…	--
ENSMUSG00000018168	Ikzf3	3.06333	1.37033	-1.16058	1.11987e-05	0.00119285	IKAROS family zinc finger 3 [Source:MGI Symbol;Acc:MGI:1342542]	-	-	-	-	GO:0005634//nucleus;GO:0005654//nucleoplasm;GO:0005737//cytoplasm;GO:0005829//cytosol	GO:0000977//RNA polymerase II transcription regulatory region sequence-specific DNA binding;GO:0000978//RNA polymerase II cis-regulatory region sequence-specific DNA binding;GO:0001228//DNA-binding transcription activator activity, RNA polymerase II-specific;GO:0003677//DNA binding;GO:0003700//DNA-binding transcription factor activity;GO:0005515//protein binding;GO:0042802//identical protein bind…	GO:0006357//regulation of transcription by RNA polymerase II;GO:0009617//response to bacterium;GO:0030183//B cell differentiation;GO:0030217//T cell differentiation;GO:0030888//regulation of B cell proliferation;GO:0042113//B cell activation;GO:0042981//regulation of apoptotic process;GO:0045577//regulation of B cell differentiation;GO:0045619//regulation of lymphocyte differentiation;GO:0045944/…	zf-C2H2
ENSMUSG00000051079	Rgs13	2.351	1.04967	-1.16334	0.00181191	0.0408541	regulator of G-protein signaling 13 [Source:MGI Symbol;Acc:MGI:2180585]	-	-	-	-	GO:0005634//nucleus;GO:0005829//cytosol;GO:0005886//plasma membrane	GO:0005515//protein binding	GO:0007186//G protein-coupled receptor signaling pathway;GO:0009968//negative regulation of signal transduction;GO:0045744//negative regulation of G protein-coupled receptor signaling pathway	--
ENSMUSG00000001281	Itgb7	5.17533	2.309	-1.16438	1.18438e-05	0.0012212	integrin beta 7 [Source:MGI Symbol;Acc:MGI:96616]	Environmental Information Processing;Human Diseases;Human Diseases;Cellular Processes;Human Diseases;Cellular Processes;Environmental Information Processing;Organismal Systems;Human Diseases;Environmental Information Processing;Human Diseases	Signal transduction;Infectious disease: viral;Cancer: overview;Cell motility;Cardiovascular disease;Cellular community - eukaryotes;Signaling molecules and interaction;Immune system;Cardiovascular disease;Signaling molecules and interaction;Cardiovascular disease	ko04151//PI3K-Akt signaling pathway;ko05165//Human papillomavirus infection;ko05202//Transcriptional misregulation in cancer;ko04810//Regulation of actin cytoskeleton;ko05414//Dilated cardiomyopathy;ko04510//Focal adhesion;ko04514//Cell adhesion molecules;ko04672//Intestinal immune network for IgA production;ko05410//Hypertrophic cardiomyopathy;ko04512//ECM-receptor interaction;ko05412//Arrhythmo…	K06590;K06590;K06590;K06590;K06590;K06590;K06590;K06590;K06590;K06590;K06590	GO:0005925//focal adhesion;GO:0008305//integrin complex;GO:0009986//cell surface;GO:0016020//membrane;GO:0034669//integrin alpha4-beta7 complex;GO:0043235//receptor complex	GO:0005178//integrin binding;GO:0038023//signaling receptor activity;GO:0050839//cell adhesion molecule binding	GO:0003366//cell-matrix adhesion involved in ameboidal cell migration;GO:0007155//cell adhesion;GO:0007160//cell-matrix adhesion;GO:0007229//integrin-mediated signaling pathway;GO:0016477//cell migration;GO:0033627//cell adhesion mediated by integrin;GO:0034113//heterotypic cell-cell adhesion;GO:0034446//substrate adhesion-dependent cell spreading;GO:0043113//receptor clustering;GO:0050900//leuko…	--
ENSMUSG00000042351	Grap2	2.176	0.968333	-1.1681	0.000380715	0.0156011	GRB2-related adaptor protein 2 [Source:MGI Symbol;Acc:MGI:1333842]	Organismal Systems	Immune system	ko04660//T cell receptor signaling pathway	K07366	GO:0005634//nucleus;GO:0005654//nucleoplasm;GO:0005737//cytoplasm;GO:0005768//endosome;GO:0005829//cytosol;GO:0005886//plasma membrane	GO:0001784//phosphotyrosine residue binding;GO:0005515//protein binding	GO:0007165//signal transduction;GO:0043408//regulation of MAPK cascade	--
ENSMUSG00000052117	D630039A03Rik	14.1703	6.236	-1.18418	3.77653e-05	0.0030711	RIKEN cDNA D630039A03 gene [Source:MGI Symbol;Acc:MGI:2442889]	-	-	-	-	GO:0005575//cellular_component	GO:0003674//molecular_function	GO:0008150//biological_process	--
ENSMUSG00000026117	Zap70	2.53267	1.11367	-1.18534	1.55611e-05	0.00152147	zeta-chain (TCR) associated protein kinase [Source:MGI Symbol;Acc:MGI:99613]	Human Diseases;Organismal Systems;Environmental Information Processing;Environmental Information Processing;Human Diseases;Organismal Systems;Organismal Systems;Human Diseases;Organismal Systems	Infectious disease: bacterial;Immune system;Signal transduction;Signal transduction;Immune disease;Immune system;Immune system;Cancer: overview;Immune system	ko05135//Yersinia infection;ko04650//Natural killer cell mediated cytotoxicity;ko04014//Ras signaling pathway;ko04064//NF-kappa B signaling pathway;ko05340//Primary immunodeficiency;ko04660//T cell receptor signaling pathway;ko04659//Th17 cell differentiation;ko05235//PD-L1 expression and PD-1 checkpoint pathway in cancer;ko04658//Th1 and Th2 cell differentiation	K07360;K07360;K07360;K07360;K07360;K07360;K07360;K07360;K07360	GO:0001772//immunological synapse;GO:0005737//cytoplasm;GO:0005829//cytosol;GO:0005886//plasma membrane;GO:0005911//cell-cell junction;GO:0016020//membrane;GO:0031234//extrinsic component of cytoplasmic side of plasma membrane;GO:0042101//T cell receptor complex;GO:0045121//membrane raft	GO:0000166//nucleotide binding;GO:0001784//phosphotyrosine residue binding;GO:0004672//protein kinase activity;GO:0004713//protein tyrosine kinase activity;GO:0004715//non-membrane spanning protein tyrosine kinase activity;GO:0005102//signaling receptor binding;GO:0005515//protein binding;GO:0005524//ATP binding;GO:0016301//kinase activity;GO:0016740//transferase activity	GO:0002250//adaptive immune response;GO:0002376//immune system process;GO:0002696//positive regulation of leukocyte activation;GO:0006468//protein phosphorylation;GO:0006955//immune response;GO:0007169//transmembrane receptor protein tyrosine kinase signaling pathway;GO:0016310//phosphorylation;GO:0018108//peptidyl-tyrosine phosphorylation;GO:0019722//calcium-mediated signaling;GO:0030154//cell d…	--
ENSMUSG00000094335	Igkv1-117	206.945	90.291	-1.19659	8.25796e-05	0.00531422	immunoglobulin kappa variable 1-117 [Source:MGI Symbol;Acc:MGI:4439721]	-	-	-	-	GO:0005615//extracellular space	-	GO:0006955//immune response	--
ENSMUSG00000055116	Arntl	20.594	8.98333	-1.1969	3.11526e-06	0.000430709	aryl hydrocarbon receptor nuclear translocator-like [Source:MGI Symbol;Acc:MGI:1096381]	Organismal Systems;Organismal Systems;Organismal Systems	Nervous system;Environmental adaptation;Environmental adaptation	ko04728//Dopaminergic synapse;ko04710//Circadian rhythm;ko04711//Circadian rhythm - fly	K02296;K02296;K02296	GO:0005634//nucleus;GO:0005654//nucleoplasm;GO:0005667//transcription regulator complex;GO:0005737//cytoplasm;GO:0005829//cytosol;GO:0016604//nuclear body;GO:0016605//PML body;GO:0033391//chromatoid body;GO:0034751//aryl hydrocarbon receptor complex;GO:0043231//intracellular membrane-bounded organelle;GO:1990513//CLOCK-BMAL transcription complex	GO:0000976//transcription cis-regulatory region binding;GO:0000978//RNA polymerase II cis-regulatory region sequence-specific DNA binding;GO:0000981//DNA-binding transcription factor activity, RNA polymerase II-specific;GO:0001228//DNA-binding transcription activator activity, RNA polymerase II-specific;GO:0003677//DNA binding;GO:0003700//DNA-binding transcription factor activity;GO:0005515//prot…	GO:0006355//regulation of transcription, DNA-templated;GO:0006357//regulation of transcription by RNA polymerase II;GO:0006606//protein import into nucleus;GO:0007283//spermatogenesis;GO:0007623//circadian rhythm;GO:0032007//negative regulation of TOR signaling;GO:0032922//circadian regulation of gene expression;GO:0042176//regulation of protein catabolic process;GO:0042634//regulation of hair cy…	bHLH
ENSMUSG00000024935	Slc1a1	8.93933	3.89933	-1.19694	0.00079128	0.0250506	solute carrier family 1 (neuronal/epithelial high affinity glutamate transporter, system Xag), member 1 [Source:MGI Symbol;Acc:MGI:105083]	Organismal Systems;Organismal Systems;Organismal Systems	Nervous system;Digestive system;Nervous system	ko04724//Glutamatergic synapse;ko04974//Protein digestion and absorption;ko04721//Synaptic vesicle cycle	K05612;K05612;K05612	GO:0005737//cytoplasm;GO:0005768//endosome;GO:0005783//endoplasmic reticulum;GO:0005886//plasma membrane;GO:0009986//cell surface;GO:0016020//membrane;GO:0016021//integral component of membrane;GO:0016324//apical plasma membrane;GO:0030424//axon;GO:0030425//dendrite;GO:0031901//early endosome membrane;GO:0031902//late endosome membrane;GO:0031982//vesicle;GO:0032279//asymmetric synapse;GO:0043005…	GO:0005253//anion channel activity;GO:0005313//L-glutamate transmembrane transporter activity;GO:0005314//high-affinity glutamate transmembrane transporter activity;GO:0005515//protein binding;GO:0008514//organic anion transmembrane transporter activity;GO:0015108//chloride transmembrane transporter activity;GO:0015172//acidic amino acid transmembrane transporter activity;GO:0015175//neutral amin…	GO:0001662//behavioral fear response;GO:0001932//regulation of protein phosphorylation;GO:0001975//response to amphetamine;GO:0002027//regulation of heart rate;GO:0006749//glutathione metabolic process;GO:0006750//glutathione biosynthetic process;GO:0006801//superoxide metabolic process;GO:0006835//dicarboxylic acid transport;GO:0006865//amino acid transport;GO:0006882//cellular zinc ion homeosta…	--
ENSMUSG00000064036	Mro	8.87333	3.86767	-1.19801	3.3917e-06	0.00044899	maestro [Source:MGI Symbol;Acc:MGI:2152817]	-	-	-	-	-	-	-	--
ENSMUSG00000031163	Glod5	225.101	97.9653	-1.20023	8.47569e-06	0.000955378	glyoxalase domain containing 5 [Source:MGI Symbol;Acc:MGI:1917074]	-	-	-	-	GO:0005575//cellular_component	GO:0003674//molecular_function	GO:0008150//biological_process	--
ENSMUSG00000025007	Aldh18a1	96.4523	41.971	-1.20042	4.18832e-06	0.000537107	aldehyde dehydrogenase 18 family, member A1 [Source:MGI Symbol;Acc:MGI:1888908]	Metabolism;Metabolism;Metabolism	Global and overview maps;Global and overview maps;Amino acid metabolism	ko01100//Metabolic pathways;ko01230//Biosynthesis of amino acids;ko00330//Arginine and proline metabolism	K12657;K12657;K12657	GO:0005737//cytoplasm;GO:0005739//mitochondrion;GO:0005743//mitochondrial inner membrane;GO:0016020//membrane;GO:0031966//mitochondrial membrane	GO:0000166//nucleotide binding;GO:0003824//catalytic activity;GO:0004349//glutamate 5-kinase activity;GO:0004350//glutamate-5-semialdehyde dehydrogenase activity;GO:0005524//ATP binding;GO:0016301//kinase activity;GO:0016491//oxidoreductase activity;GO:0016620//oxidoreductase activity, acting on the aldehyde or oxo group of donors, NAD or NADP as acceptor;GO:0016740//transferase activity;GO:00428…	GO:0006536//glutamate metabolic process;GO:0006561//proline biosynthetic process;GO:0006592//ornithine biosynthetic process;GO:0008152//metabolic process;GO:0008652//cellular amino acid biosynthetic process;GO:0009266//response to temperature stimulus;GO:0016310//phosphorylation;GO:0019240//citrulline biosynthetic process;GO:0055129//L-proline biosynthetic process	--
[truncated: 84 more rows]
