# Supplementary material for: Instantaneous dose rate as a crucial factor in reducing mortality and normal tissue toxicities in murine total-body irradiation: a comparative study of dose rate combinations
Source: Mol Med. 2025 Feb 26;31:79. doi: 10.1186/s10020-025-01135-3 (PMC11866584; doi:10.1186/s10020-025-01135-3)
Supplement: Supplementary file 4 — Supplementary Material 4 [file 10020_2025_1135_MOESM4_ESM.xlsx]

## Sheet: Table S3. Differential expressi
ID	Symbol	HH-IR_Ctrl_mean	HH-IR_WBI_mean	log2(fc)	PValue	FDR	Description	KEGG_A_class	KEGG_B_class	Pathway	K_ID	GO Component	GO Function	GO Process	TF_family
ENSMUSG00000031757	Mt4	0.001	0.631	9.3015	0.00783015	0.032582	metallothionein 4 [Source:MGI Symbol;Acc:MGI:99692]	-	-	-	-	GO:0005634//nucleus;GO:0005737//cytoplasm;GO:0005829//cytosol	GO:0046872//metal ion binding	GO:0006875//cellular metal ion homeostasis;GO:0006882//cellular zinc ion homeostasis;GO:0010273//detoxification of copper ion;GO:0046686//response to cadmium ion;GO:0071276//cellular response to cadmium ion;GO:0071280//cellular response to copper ion;GO:0071294//cellular response to zinc ion	--
ENSMUSG00000063412	Gm10131	0.001	0.393667	8.62083	0.00891097	0.0360607	predicted pseudogene 10131 [Source:MGI Symbol;Acc:MGI:3704308]	-	-	-	-	GO:0005634//nucleus;GO:0016020//membrane;GO:0030496//midbody;GO:0034709//methylosome	GO:0008327//methyl-CpG binding	GO:0001649//osteoblast differentiation;GO:0007049//cell cycle	--
ENSMUSG00000039179	Tekt5	0.001	0.368	8.52356	4.10591e-05	0.000422215	tektin 5 [Source:MGI Symbol;Acc:MGI:1917676]	-	-	-	-	GO:0005929//cilium;GO:0015630//microtubule cytoskeleton;GO:0031514//motile cilium;GO:0036126//sperm flagellum;GO:0042995//cell projection	GO:0003674//molecular_function	GO:0060271//cilium assembly;GO:0060294//cilium movement involved in cell motility	--
ENSMUSG00000078452	Raet1d	0.001	0.320667	8.32493	0.000438579	0.00309927	retinoic acid early transcript delta [Source:MGI Symbol;Acc:MGI:1861032]	Organismal Systems	Immune system	ko04650//Natural killer cell mediated cytotoxicity	K07987	GO:0005615//extracellular space;GO:0005886//plasma membrane;GO:0009897//external side of plasma membrane;GO:0009986//cell surface;GO:0016020//membrane;GO:0043231//intracellular membrane-bounded organelle	GO:0005515//protein binding;GO:0046703//natural killer cell lectin-like receptor binding	GO:0042267//natural killer cell mediated cytotoxicity;GO:0050896//response to stimulus	--
ENSMUSG00000011632	Pinlyp	0.001	0.301333	8.23522	0.0098858	0.0392744	phospholipase A2 inhibitor and LY6/PLAUR domain containing [Source:MGI Symbol;Acc:MGI:3615324]	-	-	-	-	GO:0005575//cellular_component;GO:0005576//extracellular region	GO:0003674//molecular_function;GO:0004859//phospholipase inhibitor activity	GO:0008150//biological_process	--
ENSMUSG00000057729	Prtn3	0.001	0.297	8.21432	0.00783015	0.032582	proteinase 3 [Source:MGI Symbol;Acc:MGI:893580]	-	-	-	-	GO:0005829//cytosol;GO:0005886//plasma membrane;GO:0035578//azurophil granule lumen;GO:0043231//intracellular membrane-bounded organelle;GO:0044853//plasma membrane raft	GO:0004252//serine-type endopeptidase activity;GO:0005102//signaling receptor binding;GO:0008233//peptidase activity;GO:0008236//serine-type peptidase activity;GO:0016787//hydrolase activity;GO:0019899//enzyme binding	GO:0006508//proteolysis;GO:0006509//membrane protein ectodomain proteolysis;GO:0043547//positive regulation of GTPase activity;GO:0045217//cell-cell junction maintenance;GO:0050765//negative regulation of phagocytosis;GO:0072672//neutrophil extravasation;GO:0097029//mature conventional dendritic cell differentiation	--
ENSMUSG00000026700	Tnfsf4	0.001	0.249333	7.96193	0.000228095	0.00179633	tumor necrosis factor (ligand) superfamily, member 4 [Source:MGI Symbol;Acc:MGI:104511]	Environmental Information Processing	Signaling molecules and interaction	ko04060//Cytokine-cytokine receptor interaction	K05469	GO:0005615//extracellular space;GO:0009986//cell surface;GO:0016020//membrane	GO:0005125//cytokine activity;GO:0005164//tumor necrosis factor receptor binding;GO:0005515//protein binding;GO:0032813//tumor necrosis factor receptor superfamily binding	GO:0001568//blood vessel development;GO:0001818//negative regulation of cytokine production;GO:0001819//positive regulation of cytokine production;GO:0002215//defense response to nematode;GO:0002526//acute inflammatory response;GO:0002639//positive regulation of immunoglobulin production;GO:0002699//positive regulation of immune effector process;GO:0002726//positive regulation of T cell cytokine …	--
ENSMUSG00000026831	Pierce1	0.0183333	4.30867	7.87663	3.10259e-10	1.22604e-08	piercer of microtubule wall 1 [Source:MGI Symbol;Acc:MGI:1916577]	-	-	-	-	GO:0005634//nucleus;GO:0005737//cytoplasm;GO:0005856//cytoskeleton;GO:0005879//axonemal microtubule;GO:0042995//cell projection	GO:0003674//molecular_function	GO:0003341//cilium movement;GO:0006974//cellular response to DNA damage stimulus;GO:0007368//determination of left/right symmetry;GO:0010468//regulation of gene expression;GO:0035082//axoneme assembly;GO:0061966//establishment of left/right asymmetry;GO:0071494//cellular response to UV-C	--
ENSMUSG00000005800	Mmp8	0.001	0.201333	7.65344	0.000162527	0.00134474	matrix metallopeptidase 8 [Source:MGI Symbol;Acc:MGI:1202395]	-	-	-	-	GO:0005576//extracellular region;GO:0005615//extracellular space;GO:0031012//extracellular matrix	GO:0004175//endopeptidase activity;GO:0004222//metalloendopeptidase activity;GO:0004252//serine-type endopeptidase activity;GO:0005509//calcium ion binding;GO:0008233//peptidase activity;GO:0008237//metallopeptidase activity;GO:0008270//zinc ion binding;GO:0016787//hydrolase activity;GO:0046872//metal ion binding	GO:0006508//proteolysis;GO:0010628//positive regulation of gene expression;GO:0010629//negative regulation of gene expression;GO:0030163//protein catabolic process;GO:0030198//extracellular matrix organization;GO:0030574//collagen catabolic process;GO:0032693//negative regulation of interleukin-10 production;GO:0032755//positive regulation of interleukin-6 production;GO:0032760//positive regulati…	--
ENSMUSG00000074625	Arhgap40	0.001	0.165667	7.37214	0.000992058	0.00603017	Rho GTPase activating protein 40 [Source:MGI Symbol;Acc:MGI:3649852]	-	-	-	-	GO:0005737//cytoplasm	GO:0005096//GTPase activator activity	GO:0007165//signal transduction;GO:0030833//regulation of actin filament polymerization;GO:0051056//regulation of small GTPase mediated signal transduction	--
ENSMUSG00000086962	Gm12248	0.009	1.45633	7.3382	3.84089e-08	9.21297e-07	predicted gene 12248 [Source:MGI Symbol;Acc:MGI:3651124]	-	-	-	-	GO:0005737//cytoplasm;GO:0005789//endoplasmic reticulum membrane;GO:0016020//membrane	GO:0000254//C-4 methylsterol oxidase activity;GO:0005506//iron ion binding;GO:0016491//oxidoreductase activity	GO:0001934//positive regulation of protein phosphorylation;GO:0008610//lipid biosynthetic process;GO:0016126//sterol biosynthetic process;GO:0045654//positive regulation of megakaryocyte differentiation	--
ENSMUSG00000046561	Arsj	0.001	0.132667	7.05166	0.000109315	0.000968295	arylsulfatase J [Source:MGI Symbol;Acc:MGI:2443513]	-	-	-	-	GO:0005576//extracellular region;GO:0015629//actin cytoskeleton;GO:0110165//cellular anatomical entity	GO:0008484//sulfuric ester hydrolase activity;GO:0016787//hydrolase activity;GO:0046872//metal ion binding	-	--
ENSMUSG00000031073	Fgf15	0.129	16.035	6.95771	3.38423e-06	4.88767e-05	fibroblast growth factor 15 [Source:MGI Symbol;Acc:MGI:1096383]	Human Diseases;Environmental Information Processing;Environmental Information Processing;Environmental Information Processing;Environmental Information Processing;Cellular Processes;Environmental Information Processing;Human Diseases;Human Diseases;Human Diseases	Cancer: overview;Signal transduction;Signal transduction;Signal transduction;Signal transduction;Cell motility;Signal transduction;Cancer: specific types;Cancer: specific types;Cancer: specific types	ko05200//Pathways in cancer;ko04151//PI3K-Akt signaling pathway;ko04020//Calcium signaling pathway;ko04010//MAPK signaling pathway;ko04014//Ras signaling pathway;ko04810//Regulation of actin cytoskeleton;ko04015//Rap1 signaling pathway;ko05226//Gastric cancer;ko05224//Breast cancer;ko05218//Melanoma	K22603;K22603;K22603;K22603;K22603;K22603;K22603;K22603;K22603;K22603	GO:0005576//extracellular region;GO:0005615//extracellular space;GO:0005737//cytoplasm	GO:0005104//fibroblast growth factor receptor binding;GO:0005515//protein binding;GO:0008083//growth factor activity	GO:0001755//neural crest cell migration;GO:0001934//positive regulation of protein phosphorylation;GO:0007165//signal transduction;GO:0007507//heart development;GO:0008284//positive regulation of cell population proliferation;GO:0008543//fibroblast growth factor receptor signaling pathway;GO:0009617//response to bacterium;GO:0009887//animal organ morphogenesis;GO:0010628//positive regulation of g…	--
ENSMUSG00000050296	Abca12	0.001	0.118	6.88264	6.85428e-07	1.20708e-05	ATP-binding cassette, sub-family A (ABC1), member 12 [Source:MGI Symbol;Acc:MGI:2676312]	Environmental Information Processing	Membrane transport	ko02010//ABC transporters	K05646	GO:0000139//Golgi membrane;GO:0005737//cytoplasm;GO:0005743//mitochondrial inner membrane;GO:0005794//Golgi apparatus;GO:0005829//cytosol;GO:0005886//plasma membrane;GO:0016020//membrane;GO:0016021//integral component of membrane;GO:0030658//transport vesicle membrane;GO:0031410//cytoplasmic vesicle;GO:0043231//intracellular membrane-bounded organelle;GO:0097209//epidermal lamellar body;GO:009723…	GO:0000166//nucleotide binding;GO:0005102//signaling receptor binding;GO:0005319//lipid transporter activity;GO:0005515//protein binding;GO:0005524//ATP binding;GO:0016887//ATP hydrolysis activity;GO:0034191//apolipoprotein A-I receptor binding;GO:0042626//ATPase-coupled transmembrane transporter activity;GO:0140326//ATPase-coupled intramembrane lipid transporter activity;GO:0140359//ABC-type tra…	GO:0003336//corneocyte desquamation;GO:0006672//ceramide metabolic process;GO:0006869//lipid transport;GO:0006886//intracellular protein transport;GO:0010875//positive regulation of cholesterol efflux;GO:0030216//keratinocyte differentiation;GO:0031424//keratinization;GO:0032379//positive regulation of intracellular lipid transport;GO:0032940//secretion by cell;GO:0033344//cholesterol efflux;GO:0…	--
ENSMUSG00000043430	Psapl1	0.00566667	0.650333	6.84254	1.97703e-07	3.97093e-06	prosaposin-like 1 [Source:MGI Symbol;Acc:MGI:1924193]	Cellular Processes;Metabolism	Transport and catabolism;Lipid metabolism	ko04142//Lysosome;ko00600//Sphingolipid metabolism	K12382;K12382	GO:0005576//extracellular region;GO:0005615//extracellular space;GO:0005737//cytoplasm;GO:0005764//lysosome;GO:0005829//cytosol	-	GO:0006629//lipid metabolic process;GO:0006665//sphingolipid metabolic process;GO:0007193//adenylate cyclase-inhibiting G protein-coupled receptor signaling pathway;GO:0019216//regulation of lipid metabolic process	--
ENSMUSG00000047642	D930020B18Rik	0.001	0.112	6.80735	0.00431163	0.0201157	RIKEN cDNA D930020B18 gene [Source:MGI Symbol;Acc:MGI:2442001]	-	-	-	-	-	-	-	--
ENSMUSG00000069303	H2bc24	0.001	0.102	6.67243	0.0123373	0.0468507	H2B clustered histone 24 [Source:MGI Symbol;Acc:MGI:3710645]	Organismal Systems;Human Diseases;Human Diseases;Human Diseases	Immune system;Immune disease;Cancer: overview;Substance dependence	ko04613//Neutrophil extracellular trap formation;ko05322//Systemic lupus erythematosus;ko05203//Viral carcinogenesis;ko05034//Alcoholism	K11252;K11252;K11252;K11252	GO:0000786//nucleosome;GO:0005615//extracellular space;GO:0005634//nucleus;GO:0005654//nucleoplasm;GO:0005694//chromosome;GO:0005829//cytosol;GO:0032991//protein-containing complex;GO:0043505//CENP-A containing nucleosome	GO:0003674//molecular_function;GO:0003677//DNA binding;GO:0019899//enzyme binding;GO:0030527//structural constituent of chromatin;GO:0042802//identical protein binding;GO:0044389//ubiquitin-like protein ligase binding;GO:0046982//protein heterodimerization activity;GO:0097677//STAT family protein binding	GO:0006334//nucleosome assembly;GO:0008150//biological_process;GO:0061644//protein localization to CENP-A containing chromatin	--
ENSMUSG00000021732	Fgf10	0.003	0.299333	6.64065	2.51408e-06	3.81003e-05	fibroblast growth factor 10 [Source:MGI Symbol;Acc:MGI:1099809]	Human Diseases;Environmental Information Processing;Environmental Information Processing;Environmental Information Processing;Environmental Information Processing;Cellular Processes;Environmental Information Processing;Human Diseases;Human Diseases;Human Diseases;Human Diseases	Cancer: overview;Signal transduction;Signal transduction;Signal transduction;Signal transduction;Cell motility;Signal transduction;Cancer: overview;Cancer: specific types;Cancer: specific types;Cancer: specific types	ko05200//Pathways in cancer;ko04151//PI3K-Akt signaling pathway;ko04020//Calcium signaling pathway;ko04010//MAPK signaling pathway;ko04014//Ras signaling pathway;ko04810//Regulation of actin cytoskeleton;ko04015//Rap1 signaling pathway;ko05207//Chemical carcinogenesis - receptor activation;ko05226//Gastric cancer;ko05224//Breast cancer;ko05218//Melanoma	K04358;K04358;K04358;K04358;K04358;K04358;K04358;K04358;K04358;K04358;K04358	GO:0005576//extracellular region;GO:0005615//extracellular space;GO:0005634//nucleus;GO:0005737//cytoplasm;GO:0005886//plasma membrane;GO:0009986//cell surface;GO:0062023//collagen-containing extracellular matrix	GO:0005104//fibroblast growth factor receptor binding;GO:0005111//type 2 fibroblast growth factor receptor binding;GO:0005515//protein binding;GO:0008083//growth factor activity;GO:0008201//heparin binding;GO:0042056//chemoattractant activity	GO:0000132//establishment of mitotic spindle orientation;GO:0000278//mitotic cell cycle;GO:0001525//angiogenesis;GO:0001656//metanephros development;GO:0001759//organ induction;GO:0001823//mesonephros development;GO:0001934//positive regulation of protein phosphorylation;GO:0001935//endothelial cell proliferation;GO:0001938//positive regulation of endothelial cell proliferation;GO:0001974//blood …	--
ENSMUSG00000029595	Lhx5	0.001	0.0923333	6.52878	0.00773252	0.032236	LIM homeobox protein 5 [Source:MGI Symbol;Acc:MGI:107792]	Cellular Processes	Cellular community - eukaryotes	ko04550//Signaling pathways regulating pluripotency of stem cells	K18493	GO:0005634//nucleus	GO:0000977//RNA polymerase II transcription regulatory region sequence-specific DNA binding;GO:0000981//DNA-binding transcription factor activity, RNA polymerase II-specific;GO:0003677//DNA binding;GO:0046872//metal ion binding;GO:1990837//sequence-specific double-stranded DNA binding	GO:0006355//regulation of transcription, DNA-templated;GO:0006357//regulation of transcription by RNA polymerase II;GO:0007267//cell-cell signaling;GO:0007405//neuroblast proliferation;GO:0021527//spinal cord association neuron differentiation;GO:0021549//cerebellum development;GO:0021702//cerebellar Purkinje cell differentiation;GO:0021766//hippocampus development;GO:0021846//cell proliferation …	Homeobox
ENSMUSG00000073805	Insyn2a	0.001	0.088	6.45943	0.0127182	0.0480626	inhibitory synaptic factor 2A [Source:MGI Symbol;Acc:MGI:3605068]	-	-	-	-	-	-	-	--
ENSMUSG00000039238	Zfp750	0.0163333	1.34633	6.36507	1.62904e-14	1.21986e-12	zinc finger protein 750 [Source:MGI Symbol;Acc:MGI:2442210]	-	-	-	-	GO:0005634//nucleus	GO:0000978//RNA polymerase II cis-regulatory region sequence-specific DNA binding;GO:0001227//DNA-binding transcription repressor activity, RNA polymerase II-specific;GO:0001228//DNA-binding transcription activator activity, RNA polymerase II-specific;GO:0046872//metal ion binding;GO:1990841//promoter-specific chromatin binding	GO:0000122//negative regulation of transcription by RNA polymerase II;GO:0008544//epidermis development;GO:0010719//negative regulation of epithelial to mesenchymal transition;GO:0030154//cell differentiation;GO:0045944//positive regulation of transcription by RNA polymerase II	Others
ENSMUSG00000038295	Atg9b	0.0826667	5.87367	6.15081	1.68361e-55	7.50133e-52	autophagy related 9B [Source:MGI Symbol;Acc:MGI:2685420]	Cellular Processes;Cellular Processes;Cellular Processes	Transport and catabolism;Transport and catabolism;Transport and catabolism	ko04140//Autophagy - animal;ko04137//Mitophagy - animal;ko04136//Autophagy - other	K17907;K17907;K17907	GO:0000139//Golgi membrane;GO:0000407//phagophore assembly site;GO:0005737//cytoplasm;GO:0005776//autophagosome;GO:0005789//endoplasmic reticulum membrane;GO:0005802//trans-Golgi network;GO:0016020//membrane;GO:0034045//phagophore assembly site membrane;GO:0055038//recycling endosome membrane	GO:0003674//molecular_function;GO:0017128//phospholipid scramblase activity	GO:0000045//autophagosome assembly;GO:0000422//autophagy of mitochondrion;GO:0006869//lipid transport;GO:0006914//autophagy;GO:0010940//positive regulation of necrotic cell death;GO:0017121//plasma membrane phospholipid scrambling;GO:0034497//protein localization to phagophore assembly site;GO:0044805//late nucleophagy;GO:0060349//bone morphogenesis	--
ENSMUSG00000024912	Fosl1	0.032	2.13667	6.06115	1.76782e-14	1.30731e-12	fos-like antigen 1 [Source:MGI Symbol;Acc:MGI:107179]	Human Diseases;Environmental Information Processing;Organismal Systems;Organismal Systems	Infectious disease: viral;Signal transduction;Development and regeneration;Immune system	ko05166//Human T-cell leukemia virus 1 infection;ko04310//Wnt signaling pathway;ko04380//Osteoclast differentiation;ko04657//IL-17 signaling pathway	K04502;K04502;K04502;K04502	GO:0005634//nucleus;GO:0005654//nucleoplasm;GO:0005829//cytosol;GO:0042734//presynaptic membrane;GO:0043005//neuron projection;GO:0043231//intracellular membrane-bounded organelle;GO:0090575//RNA polymerase II transcription regulator complex	GO:0000977//RNA polymerase II transcription regulatory region sequence-specific DNA binding;GO:0000978//RNA polymerase II cis-regulatory region sequence-specific DNA binding;GO:0000981//DNA-binding transcription factor activity, RNA polymerase II-specific;GO:0001228//DNA-binding transcription activator activity, RNA polymerase II-specific;GO:0003677//DNA binding;GO:0003700//DNA-binding transcript…	GO:0001701//in utero embryonic development;GO:0006355//regulation of transcription, DNA-templated;GO:0006357//regulation of transcription by RNA polymerase II;GO:0007296//vitellogenesis;GO:0007565//female pregnancy;GO:0007612//learning;GO:0008285//negative regulation of cell population proliferation;GO:0009410//response to xenobiotic stimulus;GO:0009612//response to mechanical stimulus;GO:0009629…	TF_bZIP
ENSMUSG00000035385	Ccl2	0.068	4.067	5.90229	5.56924e-11	2.55812e-09	chemokine (C-C motif) ligand 2 [Source:MGI Symbol;Acc:MGI:98259]	Human Diseases;Human Diseases;Environmental Information Processing;Human Diseases;Human Diseases;Human Diseases;Organismal Systems;Human Diseases;Organismal Systems;Human Diseases;Human Diseases;Environmental Information Processing;Human Diseases;Human Diseases;Organismal Systems;Environmental Information Processing;Human Diseases	Infectious disease: viral;Infectious disease: viral;Signaling molecules and interaction;Infectious disease: bacterial;Infectious disease: viral;Cardiovascular disease;Immune system;Immune disease;Immune system;Infectious disease: viral;Cardiovascular disease;Signal transduction;Infectious disease: parasitic;Endocrine and metabolic disease;Immune system;Signaling molecules and interaction;Infectio…	ko05168//Herpes simplex virus 1 infection;ko05171//Coronavirus disease - COVID-19;ko04060//Cytokine-cytokine receptor interaction;ko05135//Yersinia infection;ko05163//Human cytomegalovirus infection;ko05417//Lipid and atherosclerosis;ko04621//NOD-like receptor signaling pathway;ko05323//Rheumatoid arthritis;ko04062//Chemokine signaling pathway;ko05164//Influenza A;ko05418//Fluid shear stress and …	K14624;K14624;K14624;K14624;K14624;K14624;K14624;K14624;K14624;K14624;K14624;K14624;K14624;K14624;K14624;K14624;K14624	GO:0005576//extracellular region;GO:0005615//extracellular space;GO:0005737//cytoplasm;GO:0005791//rough endoplasmic reticulum;GO:0030139//endocytic vesicle;GO:0030425//dendrite;GO:0043025//neuronal cell body;GO:0043204//perikaryon;GO:0043679//axon terminus;GO:0044299//C-fiber;GO:0045202//synapse;GO:0048471//perinuclear region of cytoplasm	GO:0001664//G protein-coupled receptor binding;GO:0005125//cytokine activity;GO:0005515//protein binding;GO:0008009//chemokine activity;GO:0008201//heparin binding;GO:0031727//CCR2 chemokine receptor binding;GO:0048020//CCR chemokine receptor binding	GO:0000165//MAPK cascade;GO:0001525//angiogenesis;GO:0001666//response to hypoxia;GO:0001912//positive regulation of leukocyte mediated cytotoxicity;GO:0001938//positive regulation of endothelial cell proliferation;GO:0002523//leukocyte migration involved in inflammatory response;GO:0002544//chronic inflammatory response;GO:0002548//monocyte chemotaxis;GO:0002687//positive regulation of leukocyte…	--
ENSMUSG00000029371	Cxcl5	0.0163333	0.866	5.72848	2.86125e-06	4.25653e-05	chemokine (C-X-C motif) ligand 5 [Source:MGI Symbol;Acc:MGI:1096868]	Environmental Information Processing;Human Diseases;Organismal Systems;Environmental Information Processing;Organismal Systems;Environmental Information Processing;Human Diseases	Signaling molecules and interaction;Immune disease;Immune system;Signal transduction;Immune system;Signaling molecules and interaction;Infectious disease: bacterial	ko04060//Cytokine-cytokine receptor interaction;ko05323//Rheumatoid arthritis;ko04062//Chemokine signaling pathway;ko04668//TNF signaling pathway;ko04657//IL-17 signaling pathway;ko04061//Viral protein interaction with cytokine and cytokine receptor;ko05133//Pertussis	K05506;K05506;K05506;K05506;K05506;K05506;K05506	GO:0005576//extracellular region;GO:0005615//extracellular space	GO:0005125//cytokine activity;GO:0008009//chemokine activity;GO:0042802//identical protein binding;GO:0045236//CXCR chemokine receptor binding	GO:0001776//leukocyte homeostasis;GO:0006935//chemotaxis;GO:0006952//defense response;GO:0006954//inflammatory response;GO:0006955//immune response;GO:0010976//positive regulation of neuron projection development;GO:0030593//neutrophil chemotaxis;GO:0031100//animal organ regeneration;GO:0032496//response to lipopolysaccharide;GO:0032642//regulation of chemokine production;GO:0042119//neutrophil a…	--
ENSMUSG00000067750	Khdc1a	0.00733333	0.384333	5.71175	7.78128e-05	0.000722658	KH domain containing 1A [Source:MGI Symbol;Acc:MGI:2676610]	-	-	-	-	GO:0005737//cytoplasm	GO:0003723//RNA binding;GO:0005515//protein binding;GO:0008266//poly(U) RNA binding;GO:0042802//identical protein binding	GO:0006915//apoptotic process;GO:0006919//activation of cysteine-type endopeptidase activity involved in apoptotic process	--
ENSMUSG00000005355	Casp14	0.075	3.668	5.61196	1.73128e-26	6.56485e-24	caspase 14 [Source:MGI Symbol;Acc:MGI:1335092]	-	-	-	-	GO:0001533//cornified envelope;GO:0005634//nucleus;GO:0005654//nucleoplasm;GO:0005737//cytoplasm;GO:0005739//mitochondrion;GO:0005829//cytosol;GO:0045095//keratin filament	GO:0004197//cysteine-type endopeptidase activity;GO:0008233//peptidase activity;GO:0008234//cysteine-type peptidase activity;GO:0016787//hydrolase activity;GO:0097200//cysteine-type endopeptidase activity involved in execution phase of apoptosis	GO:0006508//proteolysis;GO:0030154//cell differentiation;GO:0070268//cornification;GO:0097194//execution phase of apoptosis	--
ENSMUSG00000020676	Ccl11	0.506	23.4433	5.5339	9.15736e-59	5.44008e-55	chemokine (C-C motif) ligand 11 [Source:MGI Symbol;Acc:MGI:103576]	Environmental Information Processing;Organismal Systems;Human Diseases;Organismal Systems;Environmental Information Processing	Signaling molecules and interaction;Immune system;Immune disease;Immune system;Signaling molecules and interaction	ko04060//Cytokine-cytokine receptor interaction;ko04062//Chemokine signaling pathway;ko05310//Asthma;ko04657//IL-17 signaling pathway;ko04061//Viral protein interaction with cytokine and cytokine receptor	K16597;K16597;K16597;K16597;K16597	GO:0005576//extracellular region;GO:0005615//extracellular space	GO:0005125//cytokine activity;GO:0008009//chemokine activity;GO:0031728//CCR3 chemokine receptor binding;GO:0046983//protein dimerization activity;GO:0048018//receptor ligand activity;GO:0048020//CCR chemokine receptor binding	GO:0001938//positive regulation of endothelial cell proliferation;GO:0002544//chronic inflammatory response;GO:0002548//monocyte chemotaxis;GO:0002551//mast cell chemotaxis;GO:0006935//chemotaxis;GO:0006954//inflammatory response;GO:0006955//immune response;GO:0007010//cytoskeleton organization;GO:0007015//actin filament organization;GO:0007186//G protein-coupled receptor signaling pathway;GO:000…	--
ENSMUSG00000022651	Retnlg	0.0223333	0.923	5.36906	0.000800402	0.00508548	resistin like gamma [Source:MGI Symbol;Acc:MGI:2667763]	-	-	-	-	GO:0005576//extracellular region;GO:0005615//extracellular space	GO:0005179//hormone activity	GO:0002408//myeloid dendritic cell chemotaxis;GO:0007165//signal transduction	--
ENSMUSG00000034310	Tmem132d	0.001	0.039	5.2854	0.0106965	0.0417323	transmembrane protein 132D [Source:MGI Symbol;Acc:MGI:3044963]	-	-	-	-	GO:0016020//membrane	-	-	--
ENSMUSG00000057163	Prss2	0.125	4.29833	5.10378	0.0104143	0.0409178	protease, serine 2 [Source:MGI Symbol;Acc:MGI:102759]	Environmental Information Processing;Human Diseases;Organismal Systems;Organismal Systems	Signaling molecules and interaction;Infectious disease: viral;Digestive system;Digestive system	ko04080//Neuroactive ligand-receptor interaction;ko05164//Influenza A;ko04972//Pancreatic secretion;ko04974//Protein digestion and absorption	K01312;K01312;K01312;K01312	GO:0005576//extracellular region;GO:0005615//extracellular space;GO:0062023//collagen-containing extracellular matrix	GO:0004252//serine-type endopeptidase activity;GO:0005509//calcium ion binding;GO:0008233//peptidase activity;GO:0008236//serine-type peptidase activity;GO:0016787//hydrolase activity;GO:0046872//metal ion binding	GO:0006508//proteolysis;GO:0007586//digestion;GO:0030574//collagen catabolic process;GO:0031000//response to caffeine;GO:0035094//response to nicotine	--
ENSMUSG00000035373	Ccl7	0.130667	4.469	5.09599	1.44211e-11	7.26027e-10	chemokine (C-C motif) ligand 7 [Source:MGI Symbol;Acc:MGI:99512]	Environmental Information Processing;Organismal Systems;Organismal Systems;Environmental Information Processing	Signaling molecules and interaction;Immune system;Immune system;Signaling molecules and interaction	ko04060//Cytokine-cytokine receptor interaction;ko04062//Chemokine signaling pathway;ko04657//IL-17 signaling pathway;ko04061//Viral protein interaction with cytokine and cytokine receptor	K05509;K05509;K05509;K05509	GO:0005576//extracellular region;GO:0005615//extracellular space	GO:0005125//cytokine activity;GO:0008009//chemokine activity;GO:0008201//heparin binding;GO:0031726//CCR1 chemokine receptor binding;GO:0031727//CCR2 chemokine receptor binding;GO:0048020//CCR chemokine receptor binding	GO:0002548//monocyte chemotaxis;GO:0006935//chemotaxis;GO:0006954//inflammatory response;GO:0006955//immune response;GO:0007010//cytoskeleton organization;GO:0007165//signal transduction;GO:0007186//G protein-coupled receptor signaling pathway;GO:0008360//regulation of cell shape;GO:0010332//response to gamma radiation;GO:0030335//positive regulation of cell migration;GO:0030593//neutrophil chemo…	--
ENSMUSG00000020916	Krt36	0.00733333	0.250333	5.09324	0.00257422	0.0132703	keratin 36 [Source:MGI Symbol;Acc:MGI:109364]	Human Diseases;Organismal Systems	Infectious disease: bacterial;Endocrine system	ko05150//Staphylococcus aureus infection;ko04915//Estrogen signaling pathway	K07604;K07604	GO:0005856//cytoskeleton;GO:0005882//intermediate filament;GO:0045095//keratin filament;GO:0045111//intermediate filament cytoskeleton	GO:0005198//structural molecule activity;GO:0030280//structural constituent of skin epidermis	GO:0030855//epithelial cell differentiation;GO:0045109//intermediate filament organization;GO:0045616//regulation of keratinocyte differentiation	--
ENSMUSG00000034457	Eda2r	0.0683333	2.279	5.05967	1.26364e-33	9.00822e-31	ectodysplasin A2 receptor [Source:MGI Symbol;Acc:MGI:2442860]	Environmental Information Processing;Environmental Information Processing	Signaling molecules and interaction;Signal transduction	ko04060//Cytokine-cytokine receptor interaction;ko04064//NF-kappa B signaling pathway	K05163;K05163	GO:0005886//plasma membrane;GO:0005887//integral component of plasma membrane;GO:0016020//membrane	GO:0005031//tumor necrosis factor-activated receptor activity;GO:0005515//protein binding;GO:0038023//signaling receptor activity	GO:0012501//programmed cell death;GO:0030154//cell differentiation;GO:0033209//tumor necrosis factor-mediated signaling pathway;GO:0043123//positive regulation of I-kappaB kinase/NF-kappaB signaling;GO:0046330//positive regulation of JNK cascade;GO:0051092//positive regulation of NF-kappaB transcription factor activity;GO:0072332//intrinsic apoptotic signaling pathway by p53 class mediator	--
ENSMUSG00000021614	Vcan	0.0883333	2.731	4.95033	8.79636e-09	2.44951e-07	versican [Source:MGI Symbol;Acc:MGI:102889]	Environmental Information Processing	Signaling molecules and interaction	ko04514//Cell adhesion molecules	K06793	GO:0005576//extracellular region;GO:0071944//cell periphery	GO:0005509//calcium ion binding;GO:0005540//hyaluronic acid binding;GO:0030246//carbohydrate binding	GO:0007155//cell adhesion	--
ENSMUSG00000069045	Ddx3y	0.004	0.121667	4.92679	0.00202435	0.0108964	DEAD box helicase 3, Y-linked [Source:MGI Symbol;Acc:MGI:1349406]	-	-	-	-	GO:0005634//nucleus;GO:0005654//nucleoplasm;GO:0005737//cytoplasm;GO:0005829//cytosol;GO:0043186//P granule	GO:0000166//nucleotide binding;GO:0003676//nucleic acid binding;GO:0003723//RNA binding;GO:0003724//RNA helicase activity;GO:0004386//helicase activity;GO:0005524//ATP binding;GO:0016787//hydrolase activity;GO:0016887//ATP hydrolysis activity	GO:0007276//gamete generation;GO:0030154//cell differentiation	--
ENSMUSG00000061527	Krt5	0.006	0.174333	4.86074	0.00368319	0.0176837	keratin 5 [Source:MGI Symbol;Acc:MGI:96702]	-	-	-	-	GO:0001533//cornified envelope;GO:0005737//cytoplasm;GO:0005882//intermediate filament;GO:0005886//plasma membrane;GO:0045095//keratin filament	GO:0005515//protein binding;GO:0030280//structural constituent of skin epidermis;GO:0097110//scaffold protein binding	GO:0009612//response to mechanical stimulus;GO:0030334//regulation of cell migration;GO:0031424//keratinization;GO:0032880//regulation of protein localization;GO:0045107//intermediate filament polymerization;GO:0045109//intermediate filament organization	--
ENSMUSG00000091712	Sec14l5	0.00566667	0.161	4.82842	2.61782e-05	0.000287993	SEC14-like lipid binding 5 [Source:MGI Symbol;Acc:MGI:3616084]	-	-	-	-	GO:0005737//cytoplasm	GO:0003674//molecular_function	GO:0008150//biological_process	--
ENSMUSG00000034641	Cd300ld	0.0313333	0.854	4.76847	8.00535e-10	2.86064e-08	CD300 molecule like family member d [Source:MGI Symbol;Acc:MGI:2442358]	-	-	-	-	GO:0005886//plasma membrane;GO:0016020//membrane	GO:0001618//virus receptor activity;GO:0004888//transmembrane signaling receptor activity;GO:0005515//protein binding	GO:0002376//immune system process;GO:0032675//regulation of interleukin-6 production;GO:0032680//regulation of tumor necrosis factor production;GO:0046718//viral entry into host cell	--
ENSMUSG00000094328	Tdpoz9	0.00566667	0.151667	4.74226	0.00722012	0.0305356	TD and POZ domain containing 9 [Source:MGI Symbol;Acc:MGI:3702970]	Environmental Information Processing;Environmental Information Processing	Signal transduction;Signal transduction	ko04340//Hedgehog signaling pathway;ko04341//Hedgehog signaling pathway - fly	K10523;K10523	GO:0005634//nucleus;GO:0005737//cytoplasm	GO:0005515//protein binding;GO:0031625//ubiquitin protein ligase binding	GO:0030162//regulation of proteolysis;GO:0043161//proteasome-mediated ubiquitin-dependent protein catabolic process	--
ENSMUSG00000079180	Mptx2	12.3893	323.907	4.70841	9.31769e-11	4.0801e-09	mucosal pentraxin 2 [Source:MGI Symbol;Acc:MGI:3779286]	-	-	-	-	GO:0005576//extracellular region;GO:0005615//extracellular space	GO:0001849//complement component C1q complex binding;GO:0046872//metal ion binding	GO:0045087//innate immune response	--
ENSMUSG00000030307	Slc6a11	0.007	0.182667	4.70571	0.000401526	0.00289365	solute carrier family 6 (neurotransmitter transporter, GABA), member 11 [Source:MGI Symbol;Acc:MGI:95630]	Organismal Systems;Organismal Systems	Nervous system;Nervous system	ko04727//GABAergic synapse;ko04721//Synaptic vesicle cycle	K05044;K05044	GO:0005737//cytoplasm;GO:0005886//plasma membrane;GO:0005887//integral component of plasma membrane;GO:0016020//membrane;GO:0016021//integral component of membrane;GO:0042734//presynaptic membrane;GO:0042995//cell projection;GO:0043005//neuron projection;GO:0045202//synapse;GO:0045211//postsynaptic membrane;GO:0098982//GABA-ergic synapse	GO:0005283//amino acid:sodium symporter activity;GO:0005332//gamma-aminobutyric acid:sodium symporter activity;GO:0005369//taurine:sodium symporter activity;GO:0008028//monocarboxylic acid transmembrane transporter activity;GO:0015293//symporter activity;GO:0042165//neurotransmitter binding	GO:0001504//neurotransmitter uptake;GO:0003333//amino acid transmembrane transport;GO:0006836//neurotransmitter transport;GO:0007420//brain development;GO:0009410//response to xenobiotic stimulus;GO:0015718//monocarboxylic acid transport;GO:0015734//taurine transport;GO:0015812//gamma-aminobutyric acid transport;GO:0035725//sodium ion transmembrane transport;GO:1903825//organic acid transmembrane…	--
ENSMUSG00000022367	Has2	0.00933333	0.241	4.6905	4.20562e-05	0.000430333	hyaluronan synthase 2 [Source:MGI Symbol;Acc:MGI:107821]	-	-	-	-	GO:0000139//Golgi membrane;GO:0005737//cytoplasm;GO:0005764//lysosome;GO:0005783//endoplasmic reticulum;GO:0005789//endoplasmic reticulum membrane;GO:0005794//Golgi apparatus;GO:0005886//plasma membrane;GO:0005887//integral component of plasma membrane;GO:0016020//membrane;GO:0031410//cytoplasmic vesicle;GO:0044853//plasma membrane raft;GO:1903561//extracellular vesicle	GO:0016740//transferase activity;GO:0016757//glycosyltransferase activity;GO:0042802//identical protein binding;GO:0050501//hyaluronan synthase activity	GO:0001570//vasculogenesis;GO:0001822//kidney development;GO:0008284//positive regulation of cell population proliferation;GO:0010838//positive regulation of keratinocyte proliferation;GO:0014911//positive regulation of smooth muscle cell migration;GO:0030212//hyaluronan metabolic process;GO:0030213//hyaluronan biosynthetic process;GO:0030335//positive regulation of cell migration;GO:0035810//pos…	--
ENSMUSG00000031089	Slc6a14	0.036	0.915	4.6677	0.00281203	0.0142537	solute carrier family 6 (neurotransmitter transporter), member 14 [Source:MGI Symbol;Acc:MGI:1890216]	-	-	-	-	GO:0005886//plasma membrane;GO:0016020//membrane;GO:0016021//integral component of membrane;GO:0016324//apical plasma membrane;GO:0031526//brush border membrane	GO:0001761//beta-alanine transmembrane transporter activity;GO:0005275//amine transmembrane transporter activity;GO:0015173//aromatic amino acid transmembrane transporter activity;GO:0015293//symporter activity;GO:0015374//neutral, basic amino acid:sodium:chloride symporter activity;GO:0015657//branched-chain amino acid:sodium symporter activity;GO:0022858//alanine transmembrane transporter activ…	GO:0001762//beta-alanine transport;GO:0006821//chloride transport;GO:0006865//amino acid transport;GO:0009636//response to toxic substance;GO:0015801//aromatic amino acid transport;GO:0015803//branched-chain amino acid transport;GO:0015837//amine transport;GO:0032328//alanine transport;GO:0035725//sodium ion transmembrane transport;GO:0055085//transmembrane transport;GO:0089718//amino acid import…	--
ENSMUSG00000028197	Col24a1	0.0193333	0.489667	4.66264	1.6972e-07	3.46479e-06	collagen, type XXIV, alpha 1 [Source:MGI Symbol;Acc:MGI:1918605]	Organismal Systems	Digestive system	ko04974//Protein digestion and absorption	K19721	GO:0005576//extracellular region;GO:0005581//collagen trimer;GO:0005615//extracellular space;GO:0031012//extracellular matrix;GO:0062023//collagen-containing extracellular matrix	GO:0005201//extracellular matrix structural constituent;GO:0030020//extracellular matrix structural constituent conferring tensile strength	GO:0001525//angiogenesis;GO:0001886//endothelial cell morphogenesis;GO:0002244//hematopoietic progenitor cell differentiation;GO:0030198//extracellular matrix organization	--
ENSMUSG00000094818	Defa32	43.61	1097.61	4.65357	0.00720008	0.0304798	defensin, alpha, 32 [Source:MGI Symbol;Acc:MGI:3709042]	Human Diseases;Human Diseases;Organismal Systems	Cancer: overview;Infectious disease: bacterial;Immune system	ko05202//Transcriptional misregulation in cancer;ko05150//Staphylococcus aureus infection;ko04621//NOD-like receptor signaling pathway	K05230;K05230;K05230	GO:0005576//extracellular region;GO:0005615//extracellular space;GO:0042582//azurophil granule	GO:0003674//molecular_function;GO:0042803//protein homodimerization activity	GO:0002227//innate immune response in mucosa;GO:0006952//defense response;GO:0019731//antibacterial humoral response;GO:0042742//defense response to bacterium;GO:0050829//defense response to Gram-negative bacterium;GO:0050830//defense response to Gram-positive bacterium;GO:0051873//killing by host of symbiont cells;GO:0061844//antimicrobial humoral immune response mediated by antimicrobial peptid…	--
ENSMUSG00000057503	Or5b106	0.003	0.0746667	4.63743	0.0006483	0.00427313	olfactory receptor family 5 subfamily B member 106 [Source:MGI Symbol;Acc:MGI:3031293]	Organismal Systems	Sensory system	ko04740//Olfactory transduction	K04257	GO:0005886//plasma membrane;GO:0016020//membrane;GO:0016021//integral component of membrane	GO:0004930//G protein-coupled receptor activity;GO:0004984//olfactory receptor activity;GO:0005549//odorant binding	GO:0007165//signal transduction;GO:0007186//G protein-coupled receptor signaling pathway;GO:0007608//sensory perception of smell;GO:0050896//response to stimulus;GO:0050911//detection of chemical stimulus involved in sensory perception of smell	--
ENSMUSG00000076535	Igkv1-88	0.220333	5.281	4.58305	2.27827e-06	3.51643e-05	immunoglobulin kappa chain variable 1-88 [Source:MGI Symbol;Acc:MGI:4439828]	-	-	-	-	GO:0005615//extracellular space	-	GO:0006955//immune response	--
ENSMUSG00000009185	Ccl8	0.322333	7.45133	4.53087	1.88799e-14	1.37901e-12	chemokine (C-C motif) ligand 8 [Source:MGI Symbol;Acc:MGI:101878]	Environmental Information Processing;Organismal Systems;Environmental Information Processing	Signaling molecules and interaction;Immune system;Signaling molecules and interaction	ko04060//Cytokine-cytokine receptor interaction;ko04062//Chemokine signaling pathway;ko04061//Viral protein interaction with cytokine and cytokine receptor	K16596;K16596;K16596	GO:0005576//extracellular region;GO:0005615//extracellular space	GO:0004672//protein kinase activity;GO:0005125//cytokine activity;GO:0008009//chemokine activity;GO:0008201//heparin binding;GO:0016004//phospholipase activator activity;GO:0048020//CCR chemokine receptor binding	GO:0002548//monocyte chemotaxis;GO:0006816//calcium ion transport;GO:0006874//cellular calcium ion homeostasis;GO:0006887//exocytosis;GO:0006935//chemotaxis;GO:0006954//inflammatory response;GO:0006955//immune response;GO:0007165//signal transduction;GO:0007186//G protein-coupled receptor signaling pathway;GO:0007267//cell-cell signaling;GO:0030593//neutrophil chemotaxis;GO:0031640//killing of ce…	--
ENSMUSG00000017724	Etv4	0.133333	3.033	4.50764	1.11431e-22	2.75823e-20	ets variant 4 [Source:MGI Symbol;Acc:MGI:99423]	Human Diseases	Cancer: overview	ko05202//Transcriptional misregulation in cancer	K15592	GO:0005634//nucleus;GO:0005694//chromosome;GO:0005730//nucleolus	GO:0000978//RNA polymerase II cis-regulatory region sequence-specific DNA binding;GO:0000981//DNA-binding transcription factor activity, RNA polymerase II-specific;GO:0001228//DNA-binding transcription activator activity, RNA polymerase II-specific;GO:0003677//DNA binding;GO:0003700//DNA-binding transcription factor activity;GO:0043565//sequence-specific DNA binding;GO:1990837//sequence-specific …	GO:0006355//regulation of transcription, DNA-templated;GO:0006357//regulation of transcription by RNA polymerase II;GO:0006366//transcription by RNA polymerase II;GO:0008045//motor neuron axon guidance;GO:0010628//positive regulation of gene expression;GO:0030154//cell differentiation;GO:0033600//negative regulation of mammary gland epithelial cell proliferation;GO:0045618//positive regulation of…	ETS
ENSMUSG00000091345	Col6a5	0.0913333	2.02033	4.46731	2.66989e-35	2.50436e-32	collagen, type VI, alpha 5 [Source:MGI Symbol;Acc:MGI:3648134]	Environmental Information Processing;Human Diseases;Cellular Processes;Organismal Systems;Environmental Information Processing	Signal transduction;Infectious disease: viral;Cellular community - eukaryotes;Digestive system;Signaling molecules and interaction	ko04151//PI3K-Akt signaling pathway;ko05165//Human papillomavirus infection;ko04510//Focal adhesion;ko04974//Protein digestion and absorption;ko04512//ECM-receptor interaction	K06238;K06238;K06238;K06238;K06238	GO:0110165//cellular anatomical entity	-	-	--
ENSMUSG00000030142	Clec4e	0.0313333	0.685333	4.45104	8.2517e-06	0.000106454	C-type lectin domain family 4, member e [Source:MGI Symbol;Acc:MGI:1861232]	Human Diseases;Organismal Systems	Infectious disease: bacterial;Immune system	ko05152//Tuberculosis;ko04625//C-type lectin receptor signaling pathway	K10059;K10059	GO:0001891//phagocytic cup;GO:0005886//plasma membrane;GO:0009897//external side of plasma membrane;GO:0016020//membrane;GO:0030670//phagocytic vesicle membrane;GO:0042995//cell projection	GO:0005509//calcium ion binding;GO:0005515//protein binding;GO:0030246//carbohydrate binding;GO:0038023//signaling receptor activity;GO:0038187//pattern recognition receptor activity;GO:0046872//metal ion binding;GO:0051861//glycolipid binding	GO:0001819//positive regulation of cytokine production;GO:0002221//pattern recognition receptor signaling pathway;GO:0002292//T cell differentiation involved in immune response;GO:0002376//immune system process;GO:0006955//immune response;GO:0038094//Fc-gamma receptor signaling pathway;GO:0042742//defense response to bacterium;GO:0045087//innate immune response;GO:0061760//antifungal innate immun…	--
ENSMUSG00000083138	Cyp4a29	0.00966667	0.207333	4.42279	0.011335	0.0438301	cytochrome P450, family 4, subfamily a, polypeptide 29 [Source:MGI Symbol;Acc:MGI:3717143]	Metabolism;Organismal Systems;Organismal Systems;Metabolism;Organismal Systems;Metabolism;Metabolism	Global and overview maps;Circulatory system;Sensory system;Metabolism of cofactors and vitamins;Endocrine system;Lipid metabolism;Lipid metabolism	ko01100//Metabolic pathways;ko04270//Vascular smooth muscle contraction;ko04750//Inflammatory mediator regulation of TRP channels;ko00830//Retinol metabolism;ko03320//PPAR signaling pathway;ko00590//Arachidonic acid metabolism;ko00071//Fatty acid degradation	K07425;K07425;K07425;K07425;K07425;K07425;K07425	GO:0005615//extracellular space;GO:0005737//cytoplasm;GO:0016020//membrane;GO:0016324//apical plasma membrane;GO:0043231//intracellular membrane-bounded organelle	GO:0004497//monooxygenase activity;GO:0005506//iron ion binding;GO:0008391//arachidonic acid monooxygenase activity;GO:0008392//arachidonic acid epoxygenase activity;GO:0016491//oxidoreductase activity;GO:0016705//oxidoreductase activity, acting on paired donors, with incorporation or reduction of molecular oxygen;GO:0018685//alkane 1-monooxygenase activity;GO:0020037//heme binding;GO:0046872//me…	GO:0001676//long-chain fatty acid metabolic process;GO:0001822//kidney development;GO:0006691//leukotriene metabolic process;GO:0019369//arachidonic acid metabolic process;GO:0019373//epoxygenase P450 pathway;GO:0032305//positive regulation of icosanoid secretion;GO:0036101//leukotriene B4 catabolic process;GO:0043651//linoleic acid metabolic process;GO:0046456//icosanoid biosynthetic process;GO:…	--
ENSMUSG00000043613	Mmp3	0.136333	2.86767	4.39467	2.46325e-14	1.749e-12	matrix metallopeptidase 3 [Source:MGI Symbol;Acc:MGI:97010]	Human Diseases;Human Diseases;Human Diseases;Human Diseases;Environmental Information Processing;Human Diseases;Organismal Systems	Infectious disease: viral;Cancer: overview;Cardiovascular disease;Immune disease;Signal transduction;Cancer: specific types;Immune system	ko05171//Coronavirus disease - COVID-19;ko05202//Transcriptional misregulation in cancer;ko05417//Lipid and atherosclerosis;ko05323//Rheumatoid arthritis;ko04668//TNF signaling pathway;ko05215//Prostate cancer;ko04657//IL-17 signaling pathway	K01394;K01394;K01394;K01394;K01394;K01394;K01394	GO:0031012//extracellular matrix	GO:0004175//endopeptidase activity;GO:0004222//metalloendopeptidase activity;GO:0008233//peptidase activity;GO:0008237//metallopeptidase activity;GO:0008270//zinc ion binding;GO:0016787//hydrolase activity;GO:0046872//metal ion binding	GO:0006508//proteolysis;GO:0010727//negative regulation of hydrogen peroxide metabolic process;GO:0031334//positive regulation of protein-containing complex assembly;GO:0071492//cellular response to UV-A	--
ENSMUSG00000037855	Zfp365	0.0726667	1.50667	4.37392	4.54731e-22	1.00052e-19	zinc finger protein 365 [Source:MGI Symbol;Acc:MGI:2143676]	-	-	-	-	GO:0005737//cytoplasm;GO:0005813//centrosome;GO:0005815//microtubule organizing center;GO:0005856//cytoskeleton	GO:0042802//identical protein binding;GO:0042803//protein homodimerization activity;GO:0046872//metal ion binding	GO:0000281//mitotic cytokinesis;GO:0000723//telomere maintenance;GO:0007399//nervous system development;GO:0010569//regulation of double-strand break repair via homologous recombination;GO:0010975//regulation of neuron projection development;GO:0010977//negative regulation of neuron projection development;GO:0021687//cerebellar molecular layer morphogenesis;GO:0033566//gamma-tubulin complex local…	--
ENSMUSG00000096452	Ighv1-77	0.768	15.88	4.36996	0.00744044	0.0313039	immunoglobulin heavy variable 1-77 [Source:MGI Symbol;Acc:MGI:4439670]	Environmental Information Processing;Human Diseases;Environmental Information Processing;Human Diseases;Human Diseases;Human Diseases;Organismal Systems;Human Diseases;Cellular Processes;Environmental Information Processing;Human Diseases;Human Diseases;Human Diseases;Organismal Systems;Human Diseases;Environmental Information Processing;Organismal Systems;Organismal Systems;Human Diseases;Human …	Signal transduction;Infectious disease: viral;Signal transduction;Infectious disease: viral;Cancer: overview;Infectious disease: bacterial;Immune system;Infectious disease: bacterial;Transport and catabolism;Signal transduction;Immune disease;Infectious disease: bacterial;Infectious disease: bacterial;Immune system;Infectious disease: parasitic;Signal transduction;Immune system;Immune system;Card…	ko04151//PI3K-Akt signaling pathway;ko05171//Coronavirus disease - COVID-19;ko04020//Calcium signaling pathway;ko05169//Epstein-Barr virus infection;ko05202//Transcriptional misregulation in cancer;ko05130//Pathogenic Escherichia coli infection;ko04613//Neutrophil extracellular trap formation;ko05152//Tuberculosis;ko04145//Phagosome;ko04072//Phospholipase D signaling pathway;ko05322//Systemic lup…	K06856;K06856;K06856;K06856;K06856;K06856;K06856;K06856;K06856;K06856;K06856;K06856;K06856;K06856;K06856;K06856;K06856;K06856;K06856;K06856;K06856;K06856;K06856;K06856;K06856;K06856;K06856;K06856;K06856;K06856	GO:0009897//external side of plasma membrane;GO:0042571//immunoglobulin complex, circulating	GO:0003823//antigen binding;GO:0034987//immunoglobulin receptor binding	GO:0006910//phagocytosis, recognition;GO:0006911//phagocytosis, engulfment;GO:0006958//complement activation, classical pathway;GO:0042742//defense response to bacterium;GO:0045087//innate immune response;GO:0050853//B cell receptor signaling pathway;GO:0050871//positive regulation of B cell activation	--
ENSMUSG00000069830	Nlrp1a	0.00733333	0.151333	4.36712	0.00158734	0.00894107	NLR family, pyrin domain containing 1A [Source:MGI Symbol;Acc:MGI:2684861]	Organismal Systems	Immune system	ko04621//NOD-like receptor signaling pathway	K12798	GO:0005634//nucleus;GO:0005654//nucleoplasm;GO:0005737//cytoplasm;GO:0005829//cytosol;GO:0061702//inflammasome complex;GO:0072558//NLRP1 inflammasome complex	GO:0000166//nucleotide binding;GO:0003690//double-stranded DNA binding;GO:0003725//double-stranded RNA binding;GO:0004175//endopeptidase activity;GO:0005515//protein binding;GO:0005524//ATP binding;GO:0008233//peptidase activity;GO:0016787//hydrolase activity;GO:0016887//ATP hydrolysis activity;GO:0019899//enzyme binding;GO:0019904//protein domain specific binding;GO:0043621//protein self-associa…	GO:0002221//pattern recognition receptor signaling pathway;GO:0002376//immune system process;GO:0006508//proteolysis;GO:0006919//activation of cysteine-type endopeptidase activity involved in apoptotic process;GO:0006954//inflammatory response;GO:0012501//programmed cell death;GO:0031098//stress-activated protein kinase signaling cascade;GO:0032495//response to muramyl dipeptide;GO:0032731//posit…	--
ENSMUSG00000044162	Tnip3	0.0336667	0.694	4.36554	6.66697e-06	8.86045e-05	TNFAIP3 interacting protein 3 [Source:MGI Symbol;Acc:MGI:3041165]	-	-	-	-	-	GO:0031593//polyubiquitin modification-dependent protein binding	GO:0002756//MyD88-independent toll-like receptor signaling pathway;GO:0006357//regulation of transcription by RNA polymerase II;GO:0034142//toll-like receptor 4 signaling pathway;GO:0043124//negative regulation of I-kappaB kinase/NF-kappaB signaling;GO:0071222//cellular response to lipopolysaccharide	--
ENSMUSG00000030228	Pik3c2g	0.00933333	0.19	4.34746	0.005349	0.0239763	phosphatidylinositol-4-phosphate 3-kinase catalytic subunit type 2 gamma [Source:MGI Symbol;Acc:MGI:1203730]	Metabolism;Human Diseases;Environmental Information Processing;Metabolism	Global and overview maps;Infectious disease: bacterial;Signal transduction;Carbohydrate metabolism	ko01100//Metabolic pathways;ko05132//Salmonella infection;ko04070//Phosphatidylinositol signaling system;ko00562//Inositol phosphate metabolism	K00923;K00923;K00923;K00923	-	GO:0016301//kinase activity;GO:0016740//transferase activity;GO:0035004//phosphatidylinositol 3-kinase activity;GO:0035005//1-phosphatidylinositol-4-phosphate 3-kinase activity;GO:0035091//phosphatidylinositol binding	GO:0006629//lipid metabolic process;GO:0016310//phosphorylation;GO:0046854//phosphatidylinositol phosphate biosynthetic process;GO:0048015//phosphatidylinositol-mediated signaling	--
ENSMUSG00000117809	Gm50478	0.0526667	1.06567	4.33872	0.011474	0.0442331	predicted gene, 50478 [Source:MGI Symbol;Acc:MGI:6324750]	-	-	-	-	GO:1990062//RPAP3/R2TP/prefoldin-like complex	-	-	--
ENSMUSG00000022225	Cma1	0.026	0.524	4.33298	0.00136106	0.00787048	chymase 1, mast cell [Source:MGI Symbol;Acc:MGI:96941]	Human Diseases;Organismal Systems	Cardiovascular disease;Endocrine system	ko05415//Diabetic cardiomyopathy;ko04614//Renin-angiotensin system	K01329;K01329	GO:0005576//extracellular region;GO:0005615//extracellular space;GO:0005829//cytosol;GO:0030141//secretory granule;GO:0036464//cytoplasmic ribonucleoprotein granule	GO:0004175//endopeptidase activity;GO:0004252//serine-type endopeptidase activity;GO:0008233//peptidase activity;GO:0008236//serine-type peptidase activity;GO:0016787//hydrolase activity;GO:0042277//peptide binding	GO:0006508//proteolysis;GO:0006518//peptide metabolic process;GO:0016485//protein processing;GO:0022617//extracellular matrix disassembly;GO:0030163//protein catabolic process;GO:0030901//midbrain development;GO:0034769//basement membrane disassembly;GO:0045766//positive regulation of angiogenesis;GO:0050727//regulation of inflammatory response;GO:0071333//cellular response to glucose stimulus;GO…	--
ENSMUSG00000026536	Ifi211	0.178333	3.57267	4.32435	2.26753e-23	6.12303e-21	interferon activated gene 211 [Source:MGI Symbol;Acc:MGI:3041120]	Organismal Systems	Immune system	ko04621//NOD-like receptor signaling pathway	K20914	GO:0005634//nucleus;GO:0005654//nucleoplasm;GO:0005730//nucleolus;GO:0005829//cytosol;GO:0016607//nuclear speck;GO:0032991//protein-containing complex;GO:0034399//nuclear periphery;GO:0043231//intracellular membrane-bounded organelle	GO:0003690//double-stranded DNA binding;GO:0031625//ubiquitin protein ligase binding;GO:0042802//identical protein binding	GO:0000122//negative regulation of transcription by RNA polymerase II;GO:0002218//activation of innate immune response;GO:0009617//response to bacterium;GO:0030224//monocyte differentiation;GO:0032731//positive regulation of interleukin-1 beta production;GO:0035458//cellular response to interferon-beta;GO:0040029//regulation of gene expression, epigenetic;GO:0042149//cellular response to glucose …	--
ENSMUSG00000049420	Tmem200a	0.0776667	1.54567	4.31479	2.01201e-05	0.000230302	transmembrane protein 200A [Source:MGI Symbol;Acc:MGI:1924470]	-	-	-	-	GO:0005575//cellular_component;GO:0016020//membrane	GO:0003674//molecular_function	GO:0008150//biological_process	--
ENSMUSG00000026535	Ifi202b	0.034	0.674	4.30914	1.41628e-05	0.000169288	interferon activated gene 202B [Source:MGI Symbol;Acc:MGI:1347083]	Organismal Systems	Immune system	ko04623//Cytosolic DNA-sensing pathway	K12971	GO:0005634//nucleus;GO:0005730//nucleolus;GO:0005737//cytoplasm	GO:0003677//DNA binding;GO:0003690//double-stranded DNA binding;GO:0005515//protein binding	GO:0002218//activation of innate immune response;GO:0002376//immune system process;GO:0006954//inflammatory response;GO:0009617//response to bacterium;GO:0032731//positive regulation of interleukin-1 beta production;GO:0035458//cellular response to interferon-beta;GO:0043154//negative regulation of cysteine-type endopeptidase activity involved in apoptotic process;GO:0045087//innate immune respon…	--
ENSMUSG00000035352	Ccl12	0.151333	2.959	4.28931	4.80424e-07	8.83465e-06	chemokine (C-C motif) ligand 12 [Source:MGI Symbol;Acc:MGI:108224]	Human Diseases;Human Diseases;Environmental Information Processing;Human Diseases;Human Diseases;Human Diseases;Organismal Systems;Human Diseases;Organismal Systems;Human Diseases;Human Diseases;Environmental Information Processing;Human Diseases;Human Diseases;Organismal Systems;Environmental Information Processing;Human Diseases	Infectious disease: viral;Infectious disease: viral;Signaling molecules and interaction;Infectious disease: bacterial;Infectious disease: viral;Cardiovascular disease;Immune system;Immune disease;Immune system;Infectious disease: viral;Cardiovascular disease;Signal transduction;Infectious disease: parasitic;Endocrine and metabolic disease;Immune system;Signaling molecules and interaction;Infectio…	ko05168//Herpes simplex virus 1 infection;ko05171//Coronavirus disease - COVID-19;ko04060//Cytokine-cytokine receptor interaction;ko05135//Yersinia infection;ko05163//Human cytomegalovirus infection;ko05417//Lipid and atherosclerosis;ko04621//NOD-like receptor signaling pathway;ko05323//Rheumatoid arthritis;ko04062//Chemokine signaling pathway;ko05164//Influenza A;ko05418//Fluid shear stress and …	K14624;K14624;K14624;K14624;K14624;K14624;K14624;K14624;K14624;K14624;K14624;K14624;K14624;K14624;K14624;K14624;K14624	GO:0005576//extracellular region;GO:0005615//extracellular space	GO:0005125//cytokine activity;GO:0008009//chemokine activity;GO:0031727//CCR2 chemokine receptor binding;GO:0048020//CCR chemokine receptor binding	GO:0000165//MAPK cascade;GO:0001525//angiogenesis;GO:0002548//monocyte chemotaxis;GO:0002687//positive regulation of leukocyte migration;GO:0006935//chemotaxis;GO:0006954//inflammatory response;GO:0006955//immune response;GO:0007010//cytoskeleton organization;GO:0007165//signal transduction;GO:0007186//G protein-coupled receptor signaling pathway;GO:0008360//regulation of cell shape;GO:0019221//c…	--
ENSMUSG00000006403	Adamts4	0.046	0.868667	4.2391	5.21487e-14	3.6023e-12	a disintegrin-like and metallopeptidase (reprolysin type) with thrombospondin type 1 motif, 4 [Source:MGI Symbol;Acc:MGI:1339949]	-	-	-	-	GO:0005576//extracellular region;GO:0005615//extracellular space;GO:0016607//nuclear speck;GO:0031012//extracellular matrix;GO:0062023//collagen-containing extracellular matrix	GO:0002020//protease binding;GO:0004222//metalloendopeptidase activity;GO:0005515//protein binding;GO:0008233//peptidase activity;GO:0008237//metallopeptidase activity;GO:0016787//hydrolase activity;GO:0046872//metal ion binding	GO:0006508//proteolysis;GO:0030198//extracellular matrix organization;GO:0042742//defense response to bacterium	--
ENSMUSG00000069171	Nr2f1	0.0216667	0.405333	4.22556	0.000614215	0.00409489	nuclear receptor subfamily 2, group F, member 1 [Source:MGI Symbol;Acc:MGI:1352451]	-	-	-	-	GO:0005634//nucleus;GO:0005654//nucleoplasm;GO:0005829//cytosol	GO:0000978//RNA polymerase II cis-regulatory region sequence-specific DNA binding;GO:0001227//DNA-binding transcription repressor activity, RNA polymerase II-specific;GO:0003677//DNA binding;GO:0003700//DNA-binding transcription factor activity;GO:0008270//zinc ion binding;GO:0043565//sequence-specific DNA binding;GO:0044323//retinoic acid-responsive element binding;GO:0046872//metal ion binding;…	GO:0000122//negative regulation of transcription by RNA polymerase II;GO:0006351//transcription, DNA-templated;GO:0006355//regulation of transcription, DNA-templated;GO:0007399//nervous system development;GO:0010977//negative regulation of neuron projection development;GO:0045944//positive regulation of transcription by RNA polymerase II	RXR-like
ENSMUSG00000030226	Lmo3	0.015	0.278333	4.21378	0.00936409	0.0375871	LIM domain only 3 [Source:MGI Symbol;Acc:MGI:102810]	-	-	-	-	GO:0005634//nucleus;GO:0005737//cytoplasm	GO:0003713//transcription coactivator activity;GO:0046872//metal ion binding;GO:0140297//DNA-binding transcription factor binding	GO:0035360//positive regulation of peroxisome proliferator activated receptor signaling pathway;GO:0045600//positive regulation of fat cell differentiation;GO:0045944//positive regulation of transcription by RNA polymerase II;GO:0070373//negative regulation of ERK1 and ERK2 cascade;GO:2000324//positive regulation of glucocorticoid receptor signaling pathway	--
ENSMUSG00000026065	Slc9a4	0.0106667	0.196	4.19967	0.000246925	0.00192507	solute carrier family 9 (sodium/hydrogen exchanger), member 4 [Source:MGI Symbol;Acc:MGI:105074]	Organismal Systems	Digestive system	ko04971//Gastric acid secretion	K13961	GO:0005774//vacuolar membrane;GO:0005886//plasma membrane;GO:0016020//membrane;GO:0016021//integral component of membrane;GO:0016323//basolateral plasma membrane;GO:0016324//apical plasma membrane;GO:0031410//cytoplasmic vesicle	GO:0015297//antiporter activity;GO:0015299//solute:proton antiporter activity;GO:0015385//sodium:proton antiporter activity;GO:0015386//potassium:proton antiporter activity	GO:0001696//gastric acid secretion;GO:0002068//glandular epithelial cell development;GO:0006811//ion transport;GO:0006812//cation transport;GO:0006814//sodium ion transport;GO:0006885//regulation of pH;GO:0009651//response to salt stress;GO:0051453//regulation of intracellular pH;GO:0055075//potassium ion homeostasis;GO:0055085//transmembrane transport;GO:0071805//potassium ion transmembrane tran…	--
ENSMUSG00000054641	Mmrn1	0.218333	4.00433	4.19696	1.01202e-35	1.00201e-32	multimerin 1 [Source:MGI Symbol;Acc:MGI:1918195]	-	-	-	-	GO:0031091//platelet alpha granule;GO:0062023//collagen-containing extracellular matrix;GO:1990972//multimerin complex	GO:0005509//calcium ion binding;GO:0005515//protein binding	GO:0007596//blood coagulation;GO:0033627//cell adhesion mediated by integrin;GO:0048583//regulation of response to stimulus;GO:0061045//negative regulation of wound healing;GO:1901731//positive regulation of platelet aggregation	--
ENSMUSG00000026981	Il1rn	0.815	14.8757	4.19001	1.99245e-39	2.21934e-36	interleukin 1 receptor antagonist [Source:MGI Symbol;Acc:MGI:96547]	Environmental Information Processing	Signaling molecules and interaction	ko04060//Cytokine-cytokine receptor interaction	K05481	GO:0005576//extracellular region;GO:0005615//extracellular space;GO:0005737//cytoplasm;GO:0031982//vesicle	GO:0005125//cytokine activity;GO:0005149//interleukin-1 receptor binding;GO:0005150//interleukin-1, type I receptor binding;GO:0005151//interleukin-1, type II receptor binding;GO:0005152//interleukin-1 receptor antagonist activity;GO:0045352//interleukin-1 type I receptor antagonist activity;GO:0045353//interleukin-1 type II receptor antagonist activity	GO:0001660//fever generation;GO:0002437//inflammatory response to antigenic stimulus;GO:0006629//lipid metabolic process;GO:0006953//acute-phase response;GO:0006954//inflammatory response;GO:0006955//immune response;GO:0007165//signal transduction;GO:0007613//memory;GO:0014050//negative regulation of glutamate secretion;GO:0019233//sensory perception of pain;GO:0030073//insulin secretion;GO:00303…	--
ENSMUSG00000060615	Ang4	27.2213	494.816	4.18408	1.69898e-08	4.40745e-07	angiogenin, ribonuclease A family, member 4 [Source:MGI Symbol;Acc:MGI:2656551]	Human Diseases	Neurodegenerative disease	ko05014//Amyotrophic lateral sclerosis	K16631	GO:0005576//extracellular region;GO:0005604//basement membrane;GO:0005615//extracellular space;GO:0005634//nucleus;GO:0005694//chromosome;GO:0005730//nucleolus;GO:0015629//actin cytoskeleton;GO:0030141//secretory granule;GO:0031410//cytoplasmic vesicle	GO:0003676//nucleic acid binding;GO:0003779//actin binding;GO:0004518//nuclease activity;GO:0004519//endonuclease activity;GO:0004540//ribonuclease activity;GO:0005102//signaling receptor binding;GO:0005507//copper ion binding;GO:0008201//heparin binding;GO:0016787//hydrolase activity;GO:0042277//peptide binding;GO:0042803//protein homodimerization activity	GO:0001525//angiogenesis;GO:0001666//response to hypoxia;GO:0001878//response to yeast;GO:0001938//positive regulation of endothelial cell proliferation;GO:0006401//RNA catabolic process;GO:0006651//diacylglycerol biosynthetic process;GO:0007202//activation of phospholipase C activity;GO:0008284//positive regulation of cell population proliferation;GO:0009303//rRNA transcription;GO:0009617//respo…	--
ENSMUSG00000021509	Slc25a48	0.110667	2.011	4.18362	7.60667e-06	9.93886e-05	solute carrier family 25, member 48 [Source:MGI Symbol;Acc:MGI:2145373]	-	-	-	-	GO:0005739//mitochondrion;GO:0005743//mitochondrial inner membrane;GO:0016020//membrane	GO:0022857//transmembrane transporter activity	GO:0055085//transmembrane transport	--
ENSMUSG00000094094	Igkv5-45	0.298333	5.39433	4.17645	8.77237e-09	2.44665e-07	immunoglobulin kappa chain variable 5-45 [Source:MGI Symbol;Acc:MGI:4439774]	-	-	-	-	GO:0005615//extracellular space	-	GO:0006955//immune response	--
ENSMUSG00000031257	Nox1	0.088	1.57467	4.1614	1.00112e-14	7.79123e-13	NADPH oxidase 1 [Source:MGI Symbol;Acc:MGI:2450016]	Human Diseases;Human Diseases;Human Diseases;Human Diseases;Human Diseases;Organismal Systems;Human Diseases	Neurodegenerative disease;Neurodegenerative disease;Cancer: overview;Cardiovascular disease;Cardiovascular disease;Development and regeneration;Endocrine and metabolic disease	ko05022//Pathways of neurodegeneration - multiple diseases;ko05010//Alzheimer disease;ko05208//Chemical carcinogenesis - reactive oxygen species;ko05417//Lipid and atherosclerosis;ko05418//Fluid shear stress and atherosclerosis;ko04380//Osteoclast differentiation;ko04933//AGE-RAGE signaling pathway in diabetic complications	K08008;K08008;K08008;K08008;K08008;K08008;K08008	GO:0005737//cytoplasm;GO:0005768//endosome;GO:0005769//early endosome;GO:0005886//plasma membrane;GO:0016020//membrane;GO:0042995//cell projection;GO:0043020//NADPH oxidase complex;GO:0070161//anchoring junction	GO:0016174//NAD(P)H oxidase H2O2-forming activity;GO:0016175//superoxide-generating NAD(P)H oxidase activity;GO:0016491//oxidoreductase activity;GO:0031267//small GTPase binding;GO:0046872//metal ion binding	GO:0000165//MAPK cascade;GO:0000302//response to reactive oxygen species;GO:0001525//angiogenesis;GO:0003081//regulation of systemic arterial blood pressure by renin-angiotensin;GO:0006952//defense response;GO:0007165//signal transduction;GO:0007254//JNK cascade;GO:0008284//positive regulation of cell population proliferation;GO:0008631//intrinsic apoptotic signaling pathway in response to oxidat…	--
ENSMUSG00000037188	Grhl3	0.049	0.871667	4.15292	1.27898e-09	4.31706e-08	grainyhead like transcription factor 3 [Source:MGI Symbol;Acc:MGI:2655333]	-	-	-	-	GO:0005634//nucleus;GO:0005654//nucleoplasm	GO:0000978//RNA polymerase II cis-regulatory region sequence-specific DNA binding;GO:0000981//DNA-binding transcription factor activity, RNA polymerase II-specific;GO:0001228//DNA-binding transcription activator activity, RNA polymerase II-specific;GO:0003677//DNA binding;GO:0003700//DNA-binding transcription factor activity;GO:0005515//protein binding;GO:0031490//chromatin DNA binding;GO:0043565…	GO:0001736//establishment of planar polarity;GO:0001843//neural tube closure;GO:0006357//regulation of transcription by RNA polymerase II;GO:0006366//transcription by RNA polymerase II;GO:0007389//pattern specification process;GO:0007398//ectoderm development;GO:0007417//central nervous system development;GO:0008544//epidermis development;GO:0010467//gene expression;GO:0010628//positive regulatio…	CP2
ENSMUSG00000056071	S100a9	0.0503333	0.872333	4.11529	0.00557805	0.0248158	S100 calcium binding protein A9 (calgranulin B) [Source:MGI Symbol;Acc:MGI:1338947]	Organismal Systems	Immune system	ko04657//IL-17 signaling pathway	K21128	GO:0001533//cornified envelope;GO:0005576//extracellular region;GO:0005615//extracellular space;GO:0005634//nucleus;GO:0005654//nucleoplasm;GO:0005737//cytoplasm;GO:0005829//cytosol;GO:0005856//cytoskeleton;GO:0005886//plasma membrane;GO:0016020//membrane;GO:0030054//cell junction	GO:0005509//calcium ion binding;GO:0016209//antioxidant activity;GO:0046872//metal ion binding;GO:0048306//calcium-dependent protein binding	GO:0002376//immune system process;GO:0002523//leukocyte migration involved in inflammatory response;GO:0002544//chronic inflammatory response;GO:0002790//peptide secretion;GO:0002793//positive regulation of peptide secretion;GO:0006417//regulation of translation;GO:0006914//autophagy;GO:0006915//apoptotic process;GO:0006919//activation of cysteine-type endopeptidase activity involved in apoptotic…	--
ENSMUSG00000032128	Robo3	0.011	0.189333	4.10535	7.79164e-05	0.000723243	roundabout guidance receptor 3 [Source:MGI Symbol;Acc:MGI:1343102]	Organismal Systems	Development and regeneration	ko04360//Axon guidance	K06755	GO:0005886//plasma membrane	GO:0005515//protein binding	GO:0007411//axon guidance	--
ENSMUSG00000045551	Fpr1	0.029	0.491333	4.08258	0.000949697	0.00581433	formyl peptide receptor 1 [Source:MGI Symbol;Acc:MGI:107443]	Environmental Information Processing;Organismal Systems;Human Diseases;Environmental Information Processing	Signaling molecules and interaction;Immune system;Infectious disease: bacterial;Signal transduction	ko04080//Neuroactive ligand-receptor interaction;ko04613//Neutrophil extracellular trap formation;ko05150//Staphylococcus aureus infection;ko04015//Rap1 signaling pathway	K04172;K04172;K04172;K04172	GO:0005737//cytoplasm;GO:0005886//plasma membrane;GO:0016020//membrane;GO:0016021//integral component of membrane	GO:0001664//G protein-coupled receptor binding;GO:0004875//complement receptor activity;GO:0004930//G protein-coupled receptor activity;GO:0004982//N-formyl peptide receptor activity;GO:0005124//scavenger receptor binding;GO:0050786//RAGE receptor binding	GO:0002430//complement receptor mediated signaling pathway;GO:0006935//chemotaxis;GO:0006954//inflammatory response;GO:0007165//signal transduction;GO:0007186//G protein-coupled receptor signaling pathway;GO:0007200//phospholipase C-activating G protein-coupled receptor signaling pathway;GO:0007204//positive regulation of cytosolic calcium ion concentration	--
ENSMUSG00000050147	F2rl3	0.0316667	0.529	4.06223	7.66149e-05	0.000713019	coagulation factor II (thrombin) receptor-like 3 [Source:MGI Symbol;Acc:MGI:1298207]	Human Diseases;Environmental Information Processing;Environmental Information Processing;Organismal Systems;Organismal Systems	Cancer: overview;Signaling molecules and interaction;Signal transduction;Immune system;Immune system	ko05200//Pathways in cancer;ko04080//Neuroactive ligand-receptor interaction;ko04015//Rap1 signaling pathway;ko04611//Platelet activation;ko04610//Complement and coagulation cascades	K04236;K04236;K04236;K04236;K04236	GO:0005886//plasma membrane;GO:0016020//membrane;GO:0016021//integral component of membrane	GO:0002020//protease binding;GO:0004930//G protein-coupled receptor activity;GO:0015057//thrombin-activated receptor activity	GO:0007165//signal transduction;GO:0007186//G protein-coupled receptor signaling pathway;GO:0007596//blood coagulation;GO:0007599//hemostasis;GO:0030168//platelet activation;GO:0035025//positive regulation of Rho protein signal transduction;GO:0051281//positive regulation of release of sequestered calcium ion into cytosol;GO:0051482//positive regulation of cytosolic calcium ion concentration invo…	--
ENSMUSG00000046818	Ddit4l	0.273	4.40067	4.01075	1.16557e-26	4.61617e-24	DNA-damage-inducible transcript 4-like [Source:MGI Symbol;Acc:MGI:1920534]	-	-	-	-	GO:0005575//cellular_component;GO:0005737//cytoplasm	GO:0003674//molecular_function	GO:0008150//biological_process;GO:0009968//negative regulation of signal transduction	--
ENSMUSG00000076577	Igkv8-30	6.704	107.848	4.00784	0.000204809	0.00164676	immunoglobulin kappa chain variable 8-30 [Source:MGI Symbol;Acc:MGI:3642250]	-	-	-	-	GO:0005615//extracellular space	-	GO:0006955//immune response	--
ENSMUSG00000050896	Rtn4rl2	0.0733333	1.17267	3.99918	6.97006e-07	1.22321e-05	reticulon 4 receptor-like 2 [Source:MGI Symbol;Acc:MGI:2669796]	-	-	-	-	GO:0005615//extracellular space;GO:0005886//plasma membrane;GO:0009897//external side of plasma membrane;GO:0009986//cell surface;GO:0016020//membrane;GO:0030424//axon;GO:0030425//dendrite;GO:0031012//extracellular matrix;GO:0042995//cell projection;GO:0043005//neuron projection;GO:0043204//perikaryon;GO:0045121//membrane raft	GO:0005515//protein binding;GO:0038023//signaling receptor activity	GO:0007166//cell surface receptor signaling pathway;GO:0010977//negative regulation of neuron projection development;GO:0022038//corpus callosum development;GO:0031103//axon regeneration	--
ENSMUSG00000055489	Ano5	0.007	0.111667	3.9957	0.00151899	0.00864352	anoctamin 5 [Source:MGI Symbol;Acc:MGI:3576659]	-	-	-	-	GO:0005783//endoplasmic reticulum;GO:0005789//endoplasmic reticulum membrane;GO:0005886//plasma membrane;GO:0016020//membrane;GO:0031982//vesicle	GO:0005229//intracellular calcium activated chloride channel activity;GO:0005254//chloride channel activity;GO:0046983//protein dimerization activity	GO:0006821//chloride transport;GO:0055085//transmembrane transport;GO:1902476//chloride transmembrane transport	--
ENSMUSG00000051486	Pcdhb11	0.01	0.157	3.97269	0.00101212	0.00614162	protocadherin beta 11 [Source:MGI Symbol;Acc:MGI:2136746]	-	-	-	-	GO:0005886//plasma membrane;GO:0016020//membrane	GO:0005509//calcium ion binding	GO:0007155//cell adhesion;GO:0007156//homophilic cell adhesion via plasma membrane adhesion molecules	--
ENSMUSG00000007379	Dennd2c	0.0486667	0.748667	3.94332	3.76869e-13	2.39023e-11	DENN/MADD domain containing 2C [Source:MGI Symbol;Acc:MGI:3036254]	-	-	-	-	GO:0005654//nucleoplasm	GO:0005085//guanyl-nucleotide exchange factor activity	-	--
ENSMUSG00000054146	Krt15	0.373333	5.72033	3.93756	4.85316e-27	2.10958e-24	keratin 15 [Source:MGI Symbol;Acc:MGI:96689]	Human Diseases;Organismal Systems	Infectious disease: bacterial;Endocrine system	ko05150//Staphylococcus aureus infection;ko04915//Estrogen signaling pathway	K07604;K07604	GO:0005882//intermediate filament	GO:0005198//structural molecule activity;GO:0097110//scaffold protein binding	-	--
ENSMUSG00000029373	Pf4	0.363667	5.568	3.93647	2.76814e-12	1.55138e-10	platelet factor 4 [Source:MGI Symbol;Acc:MGI:1888711]	Environmental Information Processing;Organismal Systems;Environmental Information Processing	Signaling molecules and interaction;Immune system;Signaling molecules and interaction	ko04060//Cytokine-cytokine receptor interaction;ko04062//Chemokine signaling pathway;ko04061//Viral protein interaction with cytokine and cytokine receptor	K05407;K05407;K05407	GO:0005576//extracellular region;GO:0005615//extracellular space;GO:0005737//cytoplasm;GO:0031091//platelet alpha granule;GO:0031982//vesicle;GO:0032991//protein-containing complex;GO:0062023//collagen-containing extracellular matrix	GO:0005125//cytokine activity;GO:0008009//chemokine activity;GO:0008201//heparin binding;GO:0045236//CXCR chemokine receptor binding;GO:0048248//CXCR3 chemokine receptor binding	GO:0006935//chemotaxis;GO:0006952//defense response;GO:0006954//inflammatory response;GO:0006955//immune response;GO:0007165//signal transduction;GO:0007189//adenylate cyclase-activating G protein-coupled receptor signaling pathway;GO:0016525//negative regulation of angiogenesis;GO:0019221//cytokine-mediated signaling pathway;GO:0030168//platelet activation;GO:0030593//neutrophil chemotaxis;GO:00…	--
ENSMUSG00000031253	Srpx2	0.321667	4.924	3.93619	1.7207e-28	9.29281e-26	sushi-repeat-containing protein, X-linked 2 [Source:MGI Symbol;Acc:MGI:1916042]	-	-	-	-	GO:0005576//extracellular region;GO:0005615//extracellular space;GO:0005737//cytoplasm;GO:0009986//cell surface;GO:0045202//synapse;GO:0060076//excitatory synapse;GO:0062023//collagen-containing extracellular matrix;GO:0097060//synaptic membrane	GO:0005102//signaling receptor binding;GO:0005201//extracellular matrix structural constituent;GO:0036458//hepatocyte growth factor binding;GO:0042802//identical protein binding	GO:0001525//angiogenesis;GO:0007155//cell adhesion;GO:0042325//regulation of phosphorylation;GO:0048870//cell motility;GO:0051965//positive regulation of synapse assembly;GO:0071625//vocalization behavior;GO:0090050//positive regulation of cell migration involved in sprouting angiogenesis;GO:0098609//cell-cell adhesion	--
ENSMUSG00000028370	Pappa	0.0796667	1.216	3.93202	1.44933e-20	2.63571e-18	pregnancy-associated plasma protein A [Source:MGI Symbol;Acc:MGI:97479]	-	-	-	-	GO:0005576//extracellular region;GO:0005615//extracellular space	GO:0004175//endopeptidase activity;GO:0004222//metalloendopeptidase activity;GO:0008233//peptidase activity;GO:0008237//metallopeptidase activity;GO:0016787//hydrolase activity;GO:0046872//metal ion binding	GO:0006508//proteolysis;GO:0007166//cell surface receptor signaling pathway;GO:0007565//female pregnancy;GO:0030163//protein catabolic process;GO:0032354//response to follicle-stimulating hormone;GO:0071548//response to dexamethasone	--
ENSMUSG00000024028	Tff2	0.0963333	1.46933	3.93098	0.00187492	0.0102314	trefoil factor 2 (spasmolytic protein 1) [Source:MGI Symbol;Acc:MGI:1306805]	-	-	-	-	GO:0005576//extracellular region	-	-	--
ENSMUSG00000030732	Chrdl2	0.018	0.274333	3.92986	0.00874437	0.0355804	chordin-like 2 [Source:MGI Symbol;Acc:MGI:1916371]	-	-	-	-	GO:0005576//extracellular region	GO:0005515//protein binding	-	--
ENSMUSG00000076665	Ighv7-1	0.183	2.785	3.92776	0.000844607	0.0053227	immunoglobulin heavy variable 7-1 [Source:MGI Symbol;Acc:MGI:4439622]	Environmental Information Processing;Human Diseases;Environmental Information Processing;Human Diseases;Human Diseases;Human Diseases;Organismal Systems;Human Diseases;Cellular Processes;Environmental Information Processing;Human Diseases;Human Diseases;Human Diseases;Organismal Systems;Human Diseases;Environmental Information Processing;Organismal Systems;Organismal Systems;Human Diseases;Human …	Signal transduction;Infectious disease: viral;Signal transduction;Infectious disease: viral;Cancer: overview;Infectious disease: bacterial;Immune system;Infectious disease: bacterial;Transport and catabolism;Signal transduction;Immune disease;Infectious disease: bacterial;Infectious disease: bacterial;Immune system;Infectious disease: parasitic;Signal transduction;Immune system;Immune system;Card…	ko04151//PI3K-Akt signaling pathway;ko05171//Coronavirus disease - COVID-19;ko04020//Calcium signaling pathway;ko05169//Epstein-Barr virus infection;ko05202//Transcriptional misregulation in cancer;ko05130//Pathogenic Escherichia coli infection;ko04613//Neutrophil extracellular trap formation;ko05152//Tuberculosis;ko04145//Phagosome;ko04072//Phospholipase D signaling pathway;ko05322//Systemic lup…	K06856;K06856;K06856;K06856;K06856;K06856;K06856;K06856;K06856;K06856;K06856;K06856;K06856;K06856;K06856;K06856;K06856;K06856;K06856;K06856;K06856;K06856;K06856;K06856;K06856;K06856;K06856;K06856;K06856;K06856	GO:0009897//external side of plasma membrane;GO:0042571//immunoglobulin complex, circulating	GO:0003823//antigen binding;GO:0034987//immunoglobulin receptor binding	GO:0006910//phagocytosis, recognition;GO:0006911//phagocytosis, engulfment;GO:0006958//complement activation, classical pathway;GO:0042742//defense response to bacterium;GO:0045087//innate immune response;GO:0050853//B cell receptor signaling pathway;GO:0050871//positive regulation of B cell activation	--
ENSMUSG00000095210	Ighv5-9-1	0.866333	13.1447	3.92341	5.15324e-12	2.78306e-10	immunoglobulin heavy variable 5-9-1 [Source:MGI Symbol;Acc:MGI:4439810]	Environmental Information Processing;Human Diseases;Environmental Information Processing;Human Diseases;Human Diseases;Human Diseases;Organismal Systems;Human Diseases;Cellular Processes;Environmental Information Processing;Human Diseases;Human Diseases;Human Diseases;Organismal Systems;Human Diseases;Environmental Information Processing;Organismal Systems;Organismal Systems;Human Diseases;Human …	Signal transduction;Infectious disease: viral;Signal transduction;Infectious disease: viral;Cancer: overview;Infectious disease: bacterial;Immune system;Infectious disease: bacterial;Transport and catabolism;Signal transduction;Immune disease;Infectious disease: bacterial;Infectious disease: bacterial;Immune system;Infectious disease: parasitic;Signal transduction;Immune system;Immune system;Card…	ko04151//PI3K-Akt signaling pathway;ko05171//Coronavirus disease - COVID-19;ko04020//Calcium signaling pathway;ko05169//Epstein-Barr virus infection;ko05202//Transcriptional misregulation in cancer;ko05130//Pathogenic Escherichia coli infection;ko04613//Neutrophil extracellular trap formation;ko05152//Tuberculosis;ko04145//Phagosome;ko04072//Phospholipase D signaling pathway;ko05322//Systemic lup…	K06856;K06856;K06856;K06856;K06856;K06856;K06856;K06856;K06856;K06856;K06856;K06856;K06856;K06856;K06856;K06856;K06856;K06856;K06856;K06856;K06856;K06856;K06856;K06856;K06856;K06856;K06856;K06856;K06856;K06856	GO:0009897//external side of plasma membrane;GO:0042571//immunoglobulin complex, circulating	GO:0003823//antigen binding;GO:0034987//immunoglobulin receptor binding	GO:0006910//phagocytosis, recognition;GO:0006911//phagocytosis, engulfment;GO:0006958//complement activation, classical pathway;GO:0042742//defense response to bacterium;GO:0045087//innate immune response;GO:0050853//B cell receptor signaling pathway;GO:0050871//positive regulation of B cell activation	--
ENSMUSG00000037605	Adgrl3	0.103667	1.55467	3.90658	4.37202e-18	5.56558e-16	adhesion G protein-coupled receptor L3 [Source:MGI Symbol;Acc:MGI:2441950]	-	-	-	-	GO:0005886//plasma membrane;GO:0005911//cell-cell junction;GO:0016020//membrane;GO:0016021//integral component of membrane;GO:0030424//axon;GO:0042995//cell projection;GO:0045211//postsynaptic membrane;GO:0070161//anchoring junction;GO:0098685//Schaffer collateral - CA1 synapse;GO:0098978//glutamatergic synapse	GO:0004888//transmembrane signaling receptor activity;GO:0004930//G protein-coupled receptor activity;GO:0005509//calcium ion binding;GO:0005515//protein binding;GO:0030246//carbohydrate binding;GO:0046872//metal ion binding	GO:0001764//neuron migration;GO:0007165//signal transduction;GO:0007166//cell surface receptor signaling pathway;GO:0007186//G protein-coupled receptor signaling pathway;GO:0007189//adenylate cyclase-activating G protein-coupled receptor signaling pathway;GO:0007416//synapse assembly;GO:0007420//brain development;GO:0031987//locomotion involved in locomotory behavior;GO:0042220//response to cocai…	--
ENSMUSG00000029377	Ereg	0.391667	5.784	3.88437	7.54326e-51	1.92051e-47	epiregulin [Source:MGI Symbol;Acc:MGI:107508]	Environmental Information Processing;Environmental Information Processing;Human Diseases;Environmental Information Processing	Signal transduction;Signal transduction;Cancer: specific types;Signal transduction	ko04151//PI3K-Akt signaling pathway;ko04010//MAPK signaling pathway;ko05210//Colorectal cancer;ko04012//ErbB signaling pathway	K09784;K09784;K09784;K09784	GO:0005576//extracellular region;GO:0005615//extracellular space;GO:0005886//plasma membrane;GO:0016020//membrane	GO:0005154//epidermal growth factor receptor binding;GO:0008083//growth factor activity;GO:0030297//transmembrane receptor protein tyrosine kinase activator activity;GO:0048018//receptor ligand activity	GO:0001525//angiogenesis;GO:0001550//ovarian cumulus expansion;GO:0001556//oocyte maturation;GO:0001819//positive regulation of cytokine production;GO:0007143//female meiotic nuclear division;GO:0007173//epidermal growth factor receptor signaling pathway;GO:0007267//cell-cell signaling;GO:0008284//positive regulation of cell population proliferation;GO:0008285//negative regulation of cell populat…	--
ENSMUSG00000074677	Sirpb1c	0.025	0.364333	3.86526	0.00411881	0.0193938	signal-regulatory protein beta 1C [Source:MGI Symbol;Acc:MGI:3807521]	Organismal Systems	Development and regeneration	ko04380//Osteoclast differentiation	K06551	GO:0005886//plasma membrane;GO:0016020//membrane	GO:0003674//molecular_function	GO:0050766//positive regulation of phagocytosis;GO:0050870//positive regulation of T cell activation	--
ENSMUSG00000033777	Tlr13	0.132333	1.91767	3.8571	8.88817e-24	2.47508e-21	toll-like receptor 13 [Source:MGI Symbol;Acc:MGI:3045213]	-	-	-	-	GO:0005737//cytoplasm;GO:0005768//endosome;GO:0005886//plasma membrane;GO:0010008//endosome membrane;GO:0016020//membrane;GO:0016021//integral component of membrane	GO:0003723//RNA binding;GO:0004888//transmembrane signaling receptor activity;GO:0005515//protein binding;GO:0019843//rRNA binding;GO:0038023//signaling receptor activity;GO:0042802//identical protein binding;GO:0050135//NAD(P)+ nucleosidase activity;GO:0061809//NAD+ nucleotidase, cyclic ADP-ribose generating	GO:0002224//toll-like receptor signaling pathway;GO:0002376//immune system process;GO:0002755//MyD88-dependent toll-like receptor signaling pathway;GO:0006954//inflammatory response;GO:0006955//immune response;GO:0007165//signal transduction;GO:0009615//response to virus;GO:0034178//toll-like receptor 13 signaling pathway;GO:0043408//regulation of MAPK cascade;GO:0045087//innate immune response	--
ENSMUSG00000014543	Klra17	0.0373333	0.533667	3.8374	0.00145479	0.00833141	killer cell lectin-like receptor, subfamily A, member 17 [Source:MGI Symbol;Acc:MGI:2180674]	-	-	-	-	GO:0005886//plasma membrane;GO:0016020//membrane	GO:0030246//carbohydrate binding;GO:0042288//MHC class I protein binding	-	--
ENSMUSG00000079227	Ccr5	0.0813333	1.12933	3.79548	6.44088e-15	5.26557e-13	chemokine (C-C motif) receptor 5 [Source:MGI Symbol;Acc:MGI:107182]	Environmental Information Processing;Cellular Processes;Human Diseases;Human Diseases;Human Diseases;Human Diseases;Organismal Systems;Human Diseases;Environmental Information Processing	Signaling molecules and interaction;Transport and catabolism;Infectious disease: viral;Infectious disease: viral;Infectious disease: viral;Cancer: overview;Immune system;Infectious disease: parasitic;Signaling molecules and interaction	ko04060//Cytokine-cytokine receptor interaction;ko04144//Endocytosis;ko05163//Human cytomegalovirus infection;ko05170//Human immunodeficiency virus 1 infection;ko05167//Kaposi sarcoma-associated herpesvirus infection;ko05203//Viral carcinogenesis;ko04062//Chemokine signaling pathway;ko05145//Toxoplasmosis;ko04061//Viral protein interaction with cytokine and cytokine receptor	K04180;K04180;K04180;K04180;K04180;K04180;K04180;K04180;K04180	GO:0005737//cytoplasm;GO:0005768//endosome;GO:0005886//plasma membrane;GO:0009897//external side of plasma membrane;GO:0009986//cell surface;GO:0016020//membrane;GO:0016021//integral component of membrane	GO:0003779//actin binding;GO:0004930//G protein-coupled receptor activity;GO:0004950//chemokine receptor activity;GO:0016493//C-C chemokine receptor activity;GO:0019901//protein kinase binding;GO:0019957//C-C chemokine binding;GO:0042802//identical protein binding;GO:0071791//chemokine (C-C motif) ligand 5 binding	GO:0006816//calcium ion transport;GO:0006935//chemotaxis;GO:0006952//defense response;GO:0006954//inflammatory response;GO:0006955//immune response;GO:0007165//signal transduction;GO:0007186//G protein-coupled receptor signaling pathway;GO:0007204//positive regulation of cytosolic calcium ion concentration;GO:0007267//cell-cell signaling;GO:0010628//positive regulation of gene expression;GO:00148…	--
ENSMUSG00000073489	Ifi204	0.200667	2.77633	3.79031	3.8714e-20	6.63424e-18	interferon activated gene 204 [Source:MGI Symbol;Acc:MGI:96429]	Organismal Systems	Immune system	ko04621//NOD-like receptor signaling pathway	K20914	GO:0005634//nucleus;GO:0005654//nucleoplasm;GO:0005730//nucleolus;GO:0005737//cytoplasm;GO:0005829//cytosol;GO:0016607//nuclear speck;GO:0032991//protein-containing complex;GO:0042405//nuclear inclusion body;GO:0043231//intracellular membrane-bounded organelle	GO:0003677//DNA binding;GO:0003690//double-stranded DNA binding;GO:0003712//transcription coregulator activity;GO:0005515//protein binding;GO:0031625//ubiquitin protein ligase binding;GO:0042802//identical protein binding	GO:0000122//negative regulation of transcription by RNA polymerase II;GO:0002218//activation of innate immune response;GO:0002376//immune system process;GO:0006351//transcription, DNA-templated;GO:0006357//regulation of transcription by RNA polymerase II;GO:0009617//response to bacterium;GO:0030224//monocyte differentiation;GO:0032731//positive regulation of interleukin-1 beta production;GO:00354…	--
ENSMUSG00000066319	Rtp3	0.025	0.344	3.78241	0.00583737	0.0257127	receptor transporter protein 3 [Source:MGI Symbol;Acc:MGI:2446841]	-	-	-	-	GO:0005737//cytoplasm;GO:0016020//membrane;GO:0110165//cellular anatomical entity	GO:0031849//olfactory receptor binding	GO:0001580//detection of chemical stimulus involved in sensory perception of bitter taste;GO:0006612//protein targeting to membrane;GO:0051205//protein insertion into membrane	--
ENSMUSG00000016194	Hsd11b1	1.125	15.4713	3.7816	3.93608e-45	5.84574e-42	hydroxysteroid 11-beta dehydrogenase 1 [Source:MGI Symbol;Acc:MGI:103562]	Metabolism;Metabolism;Human Diseases;Metabolism	Global and overview maps;Lipid metabolism;Cancer: overview;Xenobiotics biodegradation and metabolism	ko01100//Metabolic pathways;ko00140//Steroid hormone biosynthesis;ko05204//Chemical carcinogenesis - DNA adducts;ko00980//Metabolism of xenobiotics by cytochrome P450	K15680;K15680;K15680;K15680	GO:0005737//cytoplasm;GO:0005783//endoplasmic reticulum;GO:0005789//endoplasmic reticulum membrane;GO:0005791//rough endoplasmic reticulum;GO:0016020//membrane;GO:0031965//nuclear membrane;GO:0043231//intracellular membrane-bounded organelle;GO:0045177//apical part of cell	GO:0005496//steroid binding;GO:0016491//oxidoreductase activity;GO:0042803//protein homodimerization activity;GO:0047022//7-beta-hydroxysteroid dehydrogenase (NADP+) activity;GO:0050661//NADP binding;GO:0070524//11-beta-hydroxysteroid dehydrogenase (NADP+) activity;GO:0102196//cortisol dehydrogenase activity	GO:0006629//lipid metabolic process;GO:0006704//glucocorticoid biosynthetic process;GO:0006706//steroid catabolic process;GO:0006713//glucocorticoid catabolic process;GO:0008202//steroid metabolic process;GO:0008212//mineralocorticoid metabolic process;GO:0030324//lung development;GO:0043456//regulation of pentose-phosphate shunt	--
ENSMUSG00000075224	Lrrc55	0.0593333	0.813333	3.77693	3.54929e-10	1.37984e-08	leucine rich repeat containing 55 [Source:MGI Symbol;Acc:MGI:2685197]	-	-	-	-	GO:0005886//plasma membrane;GO:0008076//voltage-gated potassium channel complex;GO:0016020//membrane	GO:0005249//voltage-gated potassium channel activity;GO:0005515//protein binding;GO:0044325//transmembrane transporter binding;GO:0099104//potassium channel activator activity	GO:0006811//ion transport;GO:0071805//potassium ion transmembrane transport;GO:1903818//positive regulation of voltage-gated potassium channel activity	--
ENSMUSG00000027322	Siglec1	0.115333	1.57633	3.77269	1.35471e-19	2.2777e-17	sialic acid binding Ig-like lectin 1, sialoadhesin [Source:MGI Symbol;Acc:MGI:99668]	Environmental Information Processing	Signaling molecules and interaction	ko04514//Cell adhesion molecules	K06548	GO:0016020//membrane	-	-	--
ENSMUSG00000041801	Phlda3	1.76433	23.9887	3.76516	1.43079e-62	1.27497e-58	pleckstrin homology like domain, family A, member 3 [Source:MGI Symbol;Acc:MGI:1351485]	-	-	-	-	GO:0005737//cytoplasm;GO:0005886//plasma membrane;GO:0016020//membrane	GO:0005546//phosphatidylinositol-4,5-bisphosphate binding;GO:0005547//phosphatidylinositol-3,4,5-trisphosphate binding;GO:0010314//phosphatidylinositol-5-phosphate binding;GO:0032266//phosphatidylinositol-3-phosphate binding;GO:0043325//phosphatidylinositol-3,4-bisphosphate binding;GO:0080025//phosphatidylinositol-3,5-bisphosphate binding;GO:1901981//phosphatidylinositol phosphate binding	GO:0006915//apoptotic process;GO:0042771//intrinsic apoptotic signaling pathway in response to DNA damage by p53 class mediator;GO:0043065//positive regulation of apoptotic process;GO:0051898//negative regulation of protein kinase B signaling	--
ENSMUSG00000023073	Slc10a2	0.502667	6.80233	3.75836	0.00882366	0.0358131	solute carrier family 10, member 2 [Source:MGI Symbol;Acc:MGI:1201406]	Organismal Systems	Digestive system	ko04976//Bile secretion	K14342	GO:0000502//proteasome complex;GO:0005634//nucleus;GO:0005902//microvillus;GO:0016020//membrane;GO:0016021//integral component of membrane;GO:0016324//apical plasma membrane	GO:0008508//bile acid:sodium symporter activity;GO:0015293//symporter activity	GO:0006811//ion transport;GO:0006814//sodium ion transport;GO:0006869//lipid transport;GO:0009617//response to bacterium;GO:0015721//bile acid and bile salt transport;GO:0055085//transmembrane transport	--
ENSMUSG00000036353	P2ry12	0.044	0.583	3.72792	1.00327e-05	0.000125829	purinergic receptor P2Y, G-protein coupled 12 [Source:MGI Symbol;Acc:MGI:1918089]	Organismal Systems	Immune system	ko04611//Platelet activation	K04298	GO:0005739//mitochondrion;GO:0005886//plasma membrane;GO:0005901//caveola;GO:0009897//external side of plasma membrane;GO:0009925//basal plasma membrane;GO:0016020//membrane;GO:0016021//integral component of membrane;GO:0031253//cell projection membrane;GO:0044298//cell body membrane	GO:0001609//G protein-coupled adenosine receptor activity;GO:0001621//G protein-coupled ADP receptor activity;GO:0004930//G protein-coupled receptor activity;GO:0045028//G protein-coupled purinergic nucleotide receptor activity	GO:0001973//G protein-coupled adenosine receptor signaling pathway;GO:0006811//ion transport;GO:0006930//substrate-dependent cell migration, cell extension;GO:0007165//signal transduction;GO:0007186//G protein-coupled receptor signaling pathway;GO:0007188//adenylate cyclase-modulating G protein-coupled receptor signaling pathway;GO:0007193//adenylate cyclase-inhibiting G protein-coupled receptor …	--
ENSMUSG00000018620	Mmp20	0.0126667	0.167667	3.72649	0.00292794	0.0147092	matrix metallopeptidase 20 (enamelysin) [Source:MGI Symbol;Acc:MGI:1353466]	-	-	-	-	GO:0005576//extracellular region;GO:0031012//extracellular matrix	GO:0004222//metalloendopeptidase activity;GO:0008233//peptidase activity;GO:0008237//metallopeptidase activity;GO:0008270//zinc ion binding;GO:0016787//hydrolase activity;GO:0046872//metal ion binding	GO:0006508//proteolysis;GO:0022617//extracellular matrix disassembly;GO:0030163//protein catabolic process;GO:0030198//extracellular matrix organization;GO:0030574//collagen catabolic process;GO:0097186//amelogenesis	--
ENSMUSG00000094993	Igkv4-51	0.140333	1.84533	3.71695	0.000826664	0.0052207	immunoglobulin kappa chain variable 4-51 [Source:MGI Symbol;Acc:MGI:5009829]	-	-	-	-	GO:0005615//extracellular space	-	GO:0006955//immune response	--
ENSMUSG00000038067	Csf3	0.0863333	1.12433	3.70301	1.08421e-05	0.000134279	colony stimulating factor 3 (granulocyte) [Source:MGI Symbol;Acc:MGI:1339751]	Environmental Information Processing;Human Diseases;Environmental Information Processing;Organismal Systems;Environmental Information Processing;Organismal Systems;Human Diseases	Signal transduction;Infectious disease: viral;Signaling molecules and interaction;Immune system;Signal transduction;Immune system;Infectious disease: parasitic	ko04151//PI3K-Akt signaling pathway;ko05171//Coronavirus disease - COVID-19;ko04060//Cytokine-cytokine receptor interaction;ko04640//Hematopoietic cell lineage;ko04630//JAK-STAT signaling pathway;ko04657//IL-17 signaling pathway;ko05144//Malaria	K05423;K05423;K05423;K05423;K05423;K05423;K05423	GO:0005576//extracellular region;GO:0005615//extracellular space;GO:0071682//endocytic vesicle lumen	GO:0005102//signaling receptor binding;GO:0005125//cytokine activity;GO:0005130//granulocyte colony-stimulating factor receptor binding;GO:0008083//growth factor activity;GO:0019899//enzyme binding	GO:0006955//immune response;GO:0007165//signal transduction;GO:0008284//positive regulation of cell population proliferation;GO:0014068//positive regulation of phosphatidylinositol 3-kinase signaling;GO:0030838//positive regulation of actin filament polymerization;GO:0030851//granulocyte differentiation;GO:0032092//positive regulation of protein binding;GO:0033138//positive regulation of peptidyl…	--
ENSMUSG00000063193	Cd300lb	0.0236667	0.306	3.6926	0.000664392	0.00436769	CD300 molecule like family member B [Source:MGI Symbol;Acc:MGI:2685099]	-	-	-	-	GO:0005886//plasma membrane;GO:0016020//membrane	GO:0004888//transmembrane signaling receptor activity;GO:0005515//protein binding;GO:0042802//identical protein binding	GO:0002376//immune system process;GO:0002446//neutrophil mediated immunity;GO:0033005//positive regulation of mast cell activation;GO:0071222//cellular response to lipopolysaccharide	--
ENSMUSG00000026872	Zeb2	0.375333	4.84833	3.69124	4.02345e-27	1.79265e-24	zinc finger E-box binding homeobox 2 [Source:MGI Symbol;Acc:MGI:1344407]	Human Diseases	Cancer: overview	ko05206//MicroRNAs in cancer	K23560	GO:0000785//chromatin;GO:0005634//nucleus;GO:0005654//nucleoplasm;GO:0005694//chromosome;GO:0005730//nucleolus;GO:0005829//cytosol	GO:0000978//RNA polymerase II cis-regulatory region sequence-specific DNA binding;GO:0000981//DNA-binding transcription factor activity, RNA polymerase II-specific;GO:0001227//DNA-binding transcription repressor activity, RNA polymerase II-specific;GO:0001228//DNA-binding transcription activator activity, RNA polymerase II-specific;GO:0003677//DNA binding;GO:0046872//metal ion binding;GO:0070412/…	GO:0000122//negative regulation of transcription by RNA polymerase II;GO:0001755//neural crest cell migration;GO:0001756//somitogenesis;GO:0001843//neural tube closure;GO:0006351//transcription, DNA-templated;GO:0006357//regulation of transcription by RNA polymerase II;GO:0006807//nitrogen compound metabolic process;GO:0007417//central nervous system development;GO:0021540//corpus callosum morpho…	zf-C2H2
ENSMUSG00000075122	Cd80	0.118	1.524	3.691	7.32692e-12	3.87479e-10	CD80 antigen [Source:MGI Symbol;Acc:MGI:101775]	Human Diseases;Human Diseases;Human Diseases;Human Diseases;Human Diseases;Environmental Information Processing;Organismal Systems;Organismal Systems;Human Diseases;Human Diseases	Immune disease;Immune disease;Cardiovascular disease;Immune disease;Immune disease;Signaling molecules and interaction;Immune system;Immune system;Endocrine and metabolic disease;Immune disease	ko05322//Systemic lupus erythematosus;ko05323//Rheumatoid arthritis;ko05416//Viral myocarditis;ko05320//Autoimmune thyroid disease;ko05330//Allograft rejection;ko04514//Cell adhesion molecules;ko04672//Intestinal immune network for IgA production;ko04620//Toll-like receptor signaling pathway;ko04940//Type I diabetes mellitus;ko05332//Graft-versus-host disease	K05412;K05412;K05412;K05412;K05412;K05412;K05412;K05412;K05412;K05412	GO:0009897//external side of plasma membrane;GO:0009986//cell surface;GO:0016020//membrane;GO:0098636//protein complex involved in cell adhesion	GO:0005515//protein binding;GO:0015026//coreceptor activity	GO:0006955//immune response;GO:0007166//cell surface receptor signaling pathway;GO:0031295//T cell costimulation;GO:0042102//positive regulation of T cell proliferation;GO:0042130//negative regulation of T cell proliferation;GO:0046641//positive regulation of alpha-beta T cell proliferation;GO:0050731//positive regulation of peptidyl-tyrosine phosphorylation;GO:0071222//cellular response to lipop…	--
ENSMUSG00000080115	Eef1akmt3	0.03	0.387	3.6893	4.61549e-05	0.000463944	EEF1A lysine methyltransferase 3 [Source:MGI Symbol;Acc:MGI:3645330]	-	-	-	-	GO:0005654//nucleoplasm;GO:0005694//chromosome;GO:0005737//cytoplasm;GO:0005813//centrosome;GO:0005815//microtubule organizing center;GO:0005829//cytosol;GO:0005856//cytoskeleton;GO:0032991//protein-containing complex	GO:0008168//methyltransferase activity;GO:0008276//protein methyltransferase activity;GO:0016279//protein-lysine N-methyltransferase activity;GO:0016740//transferase activity;GO:0018024//histone-lysine N-methyltransferase activity;GO:0031072//heat shock protein binding	GO:0016570//histone modification;GO:0018022//peptidyl-lysine methylation;GO:0032259//methylation	--
ENSMUSG00000011463	Cpb1	0.139	1.77367	3.67358	0.0039922	0.0188925	carboxypeptidase B1 (tissue) [Source:MGI Symbol;Acc:MGI:1923953]	Organismal Systems;Organismal Systems	Digestive system;Digestive system	ko04972//Pancreatic secretion;ko04974//Protein digestion and absorption	K01291;K01291	GO:0005615//extracellular space	GO:0004180//carboxypeptidase activity;GO:0004181//metallocarboxypeptidase activity;GO:0008237//metallopeptidase activity;GO:0008270//zinc ion binding;GO:0046872//metal ion binding	GO:0006508//proteolysis	--
ENSMUSG00000022122	Ednrb	0.535333	6.79267	3.66547	5.78677e-44	7.93322e-41	endothelin receptor type B [Source:MGI Symbol;Acc:MGI:102720]	Human Diseases;Environmental Information Processing;Environmental Information Processing;Environmental Information Processing;Organismal Systems;Organismal Systems	Cancer: overview;Signaling molecules and interaction;Signal transduction;Signal transduction;Endocrine system;Endocrine system	ko05200//Pathways in cancer;ko04080//Neuroactive ligand-receptor interaction;ko04020//Calcium signaling pathway;ko04022//cGMP-PKG signaling pathway;ko04926//Relaxin signaling pathway;ko04916//Melanogenesis	K04198;K04198;K04198;K04198;K04198;K04198	GO:0005886//plasma membrane;GO:0016020//membrane;GO:0016021//integral component of membrane;GO:0031965//nuclear membrane;GO:0045121//membrane raft	GO:0004930//G protein-coupled receptor activity;GO:0004962//endothelin receptor activity;GO:0005515//protein binding;GO:0017046//peptide hormone binding;GO:0031702//type 1 angiotensin receptor binding	GO:0000122//negative regulation of transcription by RNA polymerase II;GO:0001755//neural crest cell migration;GO:0001934//positive regulation of protein phosphorylation;GO:0002001//renin secretion into blood stream;GO:0002027//regulation of heart rate;GO:0006885//regulation of pH;GO:0007165//signal transduction;GO:0007186//G protein-coupled receptor signaling pathway;GO:0007200//phospholipase C-a…	--
ENSMUSG00000035004	Igsf6	0.114667	1.45067	3.6612	5.03167e-11	2.31717e-09	immunoglobulin superfamily, member 6 [Source:MGI Symbol;Acc:MGI:1891393]	-	-	-	-	GO:0005575//cellular_component;GO:0016020//membrane	GO:0003674//molecular_function	GO:0008150//biological_process	--
ENSMUSG00000028681	Ptch2	0.0346667	0.429333	3.63048	4.13277e-07	7.77764e-06	patched 2 [Source:MGI Symbol;Acc:MGI:1095405]	Human Diseases;Environmental Information Processing;Human Diseases	Cancer: overview;Signal transduction;Cancer: specific types	ko05200//Pathways in cancer;ko04340//Hedgehog signaling pathway;ko05217//Basal cell carcinoma	K11101;K11101;K11101	GO:0005886//plasma membrane;GO:0016020//membrane;GO:0016021//integral component of membrane	GO:0005119//smoothened binding;GO:0008158//hedgehog receptor activity;GO:0097108//hedgehog family protein binding	GO:0001558//regulation of cell growth;GO:0001709//cell fate determination;GO:0008544//epidermis development;GO:0009957//epidermal cell fate specification;GO:0042633//hair cycle;GO:0043588//skin development;GO:0045606//positive regulation of epidermal cell differentiation;GO:0045879//negative regulation of smoothened signaling pathway	--
ENSMUSG00000074852	Hpse2	0.183667	2.27233	3.62901	9.28074e-25	2.80341e-22	heparanase 2 [Source:MGI Symbol;Acc:MGI:2685814]	Metabolism;Human Diseases;Metabolism	Global and overview maps;Cancer: overview;Glycan biosynthesis and metabolism	ko01100//Metabolic pathways;ko05205//Proteoglycans in cancer;ko00531//Glycosaminoglycan degradation	K07965;K07965;K07965	GO:0005576//extracellular region;GO:0005615//extracellular space;GO:0016020//membrane;GO:0031012//extracellular matrix	GO:0016798//hydrolase activity, acting on glycosyl bonds;GO:0043395//heparan sulfate proteoglycan binding	GO:0008283//cell population proliferation;GO:0008284//positive regulation of cell population proliferation;GO:0030198//extracellular matrix organization	--
ENSMUSG00000036446	Lum	0.954667	11.6443	3.60849	5.02306e-39	5.26594e-36	lumican [Source:MGI Symbol;Acc:MGI:109347]	Human Diseases	Cancer: overview	ko05205//Proteoglycans in cancer	K08122	GO:0005576//extracellular region;GO:0005583//fibrillar collagen trimer;GO:0005615//extracellular space;GO:0031012//extracellular matrix;GO:0062023//collagen-containing extracellular matrix	GO:0005515//protein binding;GO:0005518//collagen binding;GO:0030021//extracellular matrix structural constituent conferring compression resistance	GO:0007601//visual perception;GO:0030199//collagen fibril organization;GO:0032914//positive regulation of transforming growth factor beta1 production;GO:0045944//positive regulation of transcription by RNA polymerase II	--
ENSMUSG00000027955	Gask1b	0.298333	3.61167	3.59767	3.39927e-42	4.32727e-39	golgi associated kinase 1B [Source:MGI Symbol;Acc:MGI:1915909]	-	-	-	-	GO:0000139//Golgi membrane;GO:0005794//Golgi apparatus;GO:0016020//membrane	GO:0003674//molecular_function	GO:0008150//biological_process	--
ENSMUSG00000062593	Gm49339	0.294	3.49433	3.57113	7.59886e-11	3.40269e-09	predicted gene, 49339 [Source:MGI Symbol;Acc:MGI:6121530]	Organismal Systems;Organismal Systems	Immune system;Development and regeneration	ko04662//B cell receptor signaling pathway;ko04380//Osteoclast differentiation	K06512;K06512	GO:0005886//plasma membrane;GO:0009897//external side of plasma membrane;GO:0009986//cell surface;GO:0016020//membrane	GO:0001968//fibronectin binding;GO:0005178//integrin binding;GO:0019902//phosphatase binding;GO:0019903//protein phosphatase binding;GO:0030293//transmembrane receptor protein tyrosine kinase inhibitor activity;GO:0030547//signaling receptor inhibitor activity;GO:0034185//apolipoprotein binding	GO:0001780//neutrophil homeostasis;GO:0002250//adaptive immune response;GO:0002376//immune system process;GO:0002437//inflammatory response to antigenic stimulus;GO:0002507//tolerance induction;GO:0002638//negative regulation of immunoglobulin production;GO:0002669//positive regulation of T cell anergy;GO:0002725//negative regulation of T cell cytokine production;GO:0002774//Fc receptor mediated …	--
ENSMUSG00000026180	Cxcr2	0.0173333	0.204667	3.56166	0.0034646	0.0168475	chemokine (C-X-C motif) receptor 2 [Source:MGI Symbol;Acc:MGI:105303]	Environmental Information Processing;Environmental Information Processing;Cellular Processes;Human Diseases;Organismal Systems;Environmental Information Processing;Human Diseases	Signaling molecules and interaction;Signal transduction;Transport and catabolism;Infectious disease: viral;Immune system;Signaling molecules and interaction;Infectious disease: bacterial	ko04060//Cytokine-cytokine receptor interaction;ko04072//Phospholipase D signaling pathway;ko04144//Endocytosis;ko05163//Human cytomegalovirus infection;ko04062//Chemokine signaling pathway;ko04061//Viral protein interaction with cytokine and cytokine receptor;ko05120//Epithelial cell signaling in Helicobacter pylori infection	K05050;K05050;K05050;K05050;K05050;K05050;K05050	GO:0005654//nucleoplasm;GO:0005886//plasma membrane;GO:0009897//external side of plasma membrane;GO:0009986//cell surface;GO:0015630//microtubule cytoskeleton;GO:0016020//membrane;GO:0016021//integral component of membrane;GO:0042629//mast cell granule;GO:0072686//mitotic spindle	GO:0004918//interleukin-8 receptor activity;GO:0004930//G protein-coupled receptor activity;GO:0004950//chemokine receptor activity;GO:0005515//protein binding;GO:0016493//C-C chemokine receptor activity;GO:0016494//C-X-C chemokine receptor activity;GO:0019957//C-C chemokine binding;GO:0019959//interleukin-8 binding	GO:0002438//acute inflammatory response to antigenic stimulus;GO:0002690//positive regulation of leukocyte chemotaxis;GO:0006935//chemotaxis;GO:0006955//immune response;GO:0006968//cellular defense response;GO:0007165//signal transduction;GO:0007166//cell surface receptor signaling pathway;GO:0007186//G protein-coupled receptor signaling pathway;GO:0007200//phospholipase C-activating G protein-co…	--
ENSMUSG00000025789	St8sia2	0.00733333	0.0863333	3.55738	0.00768801	0.032103	ST8 alpha-N-acetyl-neuraminide alpha-2,8-sialyltransferase 2 [Source:MGI Symbol;Acc:MGI:106020]	-	-	-	-	GO:0000139//Golgi membrane;GO:0005769//early endosome;GO:0005794//Golgi apparatus;GO:0005886//plasma membrane;GO:0016020//membrane;GO:0048471//perinuclear region of cytoplasm;GO:0055037//recycling endosome	GO:0003828//alpha-N-acetylneuraminate alpha-2,8-sialyltransferase activity;GO:0005515//protein binding;GO:0008373//sialyltransferase activity;GO:0016740//transferase activity;GO:0016757//glycosyltransferase activity	GO:0001574//ganglioside biosynthetic process;GO:0006486//protein glycosylation;GO:0006491//N-glycan processing;GO:0009311//oligosaccharide metabolic process;GO:0030182//neuron differentiation;GO:0042220//response to cocaine;GO:0051965//positive regulation of synapse assembly;GO:0097503//sialylation;GO:1901216//positive regulation of neuron death;GO:1990138//neuron projection extension	--
ENSMUSG00000031740	Mmp2	2.47033	28.833	3.54494	2.58181e-48	5.11256e-45	matrix metallopeptidase 2 [Source:MGI Symbol;Acc:MGI:97009]	Human Diseases;Human Diseases;Human Diseases;Human Diseases;Organismal Systems;Organismal Systems;Organismal Systems;Human Diseases;Human Diseases;Organismal Systems;Human Diseases	Cancer: overview;Cardiovascular disease;Cancer: overview;Cardiovascular disease;Endocrine system;Endocrine system;Immune system;Endocrine and metabolic disease;Drug resistance: antineoplastic;Endocrine system;Cancer: specific types	ko05200//Pathways in cancer;ko05415//Diabetic cardiomyopathy;ko05205//Proteoglycans in cancer;ko05418//Fluid shear stress and atherosclerosis;ko04915//Estrogen signaling pathway;ko04926//Relaxin signaling pathway;ko04670//Leukocyte transendothelial migration;ko04933//AGE-RAGE signaling pathway in diabetic complications;ko01522//Endocrine resistance;ko04912//GnRH signaling pathway;ko05219//Bladder…	K01398;K01398;K01398;K01398;K01398;K01398;K01398;K01398;K01398;K01398;K01398	GO:0005576//extracellular region;GO:0005615//extracellular space;GO:0005634//nucleus;GO:0005737//cytoplasm;GO:0005739//mitochondrion;GO:0005886//plasma membrane;GO:0016020//membrane;GO:0030017//sarcomere;GO:0031012//extracellular matrix	GO:0001968//fibronectin binding;GO:0004175//endopeptidase activity;GO:0004222//metalloendopeptidase activity;GO:0004252//serine-type endopeptidase activity;GO:0008233//peptidase activity;GO:0008237//metallopeptidase activity;GO:0008270//zinc ion binding;GO:0016787//hydrolase activity;GO:0046872//metal ion binding	GO:0001525//angiogenesis;GO:0001541//ovarian follicle development;GO:0001542//ovulation from ovarian follicle;GO:0001553//luteinization;GO:0001666//response to hypoxia;GO:0001955//blood vessel maturation;GO:0001957//intramembranous ossification;GO:0006508//proteolysis;GO:0006979//response to oxidative stress;GO:0007162//negative regulation of cell adhesion;GO:0007507//heart development;GO:0007565…	--
ENSMUSG00000039497	Dse	0.121333	1.414	3.54273	5.36617e-16	5.03347e-14	dermatan sulfate epimerase [Source:MGI Symbol;Acc:MGI:2443455]	Metabolism;Metabolism	Global and overview maps;Glycan biosynthesis and metabolism	ko01100//Metabolic pathways;ko00532//Glycosaminoglycan biosynthesis - chondroitin sulfate / dermatan sulfate	K01794;K01794	GO:0000139//Golgi membrane;GO:0005783//endoplasmic reticulum;GO:0005789//endoplasmic reticulum membrane;GO:0005794//Golgi apparatus;GO:0016020//membrane;GO:0030659//cytoplasmic vesicle membrane;GO:0031410//cytoplasmic vesicle;GO:0043231//intracellular membrane-bounded organelle	GO:0016853//isomerase activity;GO:0046872//metal ion binding;GO:0047757//chondroitin-glucuronate 5-epimerase activity	GO:0015012//heparan sulfate proteoglycan biosynthetic process;GO:0030204//chondroitin sulfate metabolic process;GO:0030205//dermatan sulfate metabolic process;GO:0030206//chondroitin sulfate biosynthetic process;GO:0030208//dermatan sulfate biosynthetic process	--
ENSMUSG00000044313	Mab21l3	0.06	0.695667	3.53536	1.90828e-07	3.86031e-06	mab-21-like 3 [Source:MGI Symbol;Acc:MGI:2446273]	-	-	-	-	GO:0005575//cellular_component	GO:0003674//molecular_function	GO:0008150//biological_process	--
ENSMUSG00000079419	Ms4a6c	0.408	4.717	3.53123	3.91391e-23	1.0411e-20	membrane-spanning 4-domains, subfamily A, member 6C [Source:MGI Symbol;Acc:MGI:2385644]	-	-	-	-	GO:0005802//trans-Golgi network;GO:0005886//plasma membrane;GO:0016020//membrane;GO:0016021//integral component of membrane	-	GO:0007166//cell surface receptor signaling pathway	--
ENSMUSG00000026173	Plcd4	0.0346667	0.400333	3.52958	2.60821e-05	0.00028729	phospholipase C, delta 4 [Source:MGI Symbol;Acc:MGI:107469]	Metabolism;Environmental Information Processing;Human Diseases;Organismal Systems;Human Diseases;Environmental Information Processing;Metabolism	Global and overview maps;Signal transduction;Infectious disease: bacterial;Endocrine system;Endocrine and metabolic disease;Signal transduction;Carbohydrate metabolism	ko01100//Metabolic pathways;ko04020//Calcium signaling pathway;ko05131//Shigellosis;ko04919//Thyroid hormone signaling pathway;ko04933//AGE-RAGE signaling pathway in diabetic complications;ko04070//Phosphatidylinositol signaling system;ko00562//Inositol phosphate metabolism	K05857;K05857;K05857;K05857;K05857;K05857;K05857	GO:0005634//nucleus;GO:0005737//cytoplasm;GO:0005783//endoplasmic reticulum;GO:0005829//cytosol;GO:0005886//plasma membrane;GO:0016020//membrane	GO:0001965//G-protein alpha-subunit binding;GO:0004435//phosphatidylinositol phospholipase C activity;GO:0004629//phospholipase C activity;GO:0005085//guanyl-nucleotide exchange factor activity;GO:0005509//calcium ion binding;GO:0008081//phosphoric diester hydrolase activity;GO:0016787//hydrolase activity;GO:0046872//metal ion binding	GO:0006629//lipid metabolic process;GO:0007165//signal transduction;GO:0007264//small GTPase mediated signal transduction;GO:0007340//acrosome reaction;GO:0016042//lipid catabolic process;GO:0035556//intracellular signal transduction;GO:0046488//phosphatidylinositol metabolic process;GO:0048015//phosphatidylinositol-mediated signaling	--
ENSMUSG00000052336	Cx3cr1	0.387333	4.43167	3.5162	5.84779e-26	2.17124e-23	chemokine (C-X3-C motif) receptor 1 [Source:MGI Symbol;Acc:MGI:1333815]	Environmental Information Processing;Organismal Systems;Environmental Information Processing	Signaling molecules and interaction;Immune system;Signaling molecules and interaction	ko04060//Cytokine-cytokine receptor interaction;ko04062//Chemokine signaling pathway;ko04061//Viral protein interaction with cytokine and cytokine receptor	K04192;K04192;K04192	GO:0005886//plasma membrane;GO:0009897//external side of plasma membrane;GO:0009986//cell surface;GO:0016020//membrane;GO:0016021//integral component of membrane;GO:0032809//neuronal cell body membrane;GO:0043005//neuron projection;GO:0048471//perinuclear region of cytoplasm;GO:0097447//dendritic tree	GO:0004896//cytokine receptor activity;GO:0004930//G protein-coupled receptor activity;GO:0004950//chemokine receptor activity;GO:0016493//C-C chemokine receptor activity;GO:0016495//C-X3-C chemokine receptor activity;GO:0019957//C-C chemokine binding;GO:0019960//C-X3-C chemokine binding;GO:0031737//CX3C chemokine receptor binding	GO:0001774//microglial cell activation;GO:0002052//positive regulation of neuroblast proliferation;GO:0002250//adaptive immune response;GO:0002282//microglial cell activation involved in immune response;GO:0002376//immune system process;GO:0002881//negative regulation of chronic inflammatory response to non-antigenic stimulus;GO:0002931//response to ischemia;GO:0006935//chemotaxis;GO:0006954//inf…	--
ENSMUSG00000074796	Slc4a11	0.312667	3.516	3.49124	2.67211e-19	4.2903e-17	solute carrier family 4, sodium bicarbonate transporter-like, member 11 [Source:MGI Symbol;Acc:MGI:2138987]	-	-	-	-	GO:0005886//plasma membrane;GO:0012506//vesicle membrane;GO:0016020//membrane;GO:0016021//integral component of membrane;GO:0016323//basolateral plasma membrane;GO:0016324//apical plasma membrane	GO:0005272//sodium channel activity;GO:0005372//water transmembrane transporter activity;GO:0005452//inorganic anion exchanger activity;GO:0015078//proton transmembrane transporter activity;GO:0015106//bicarbonate transmembrane transporter activity;GO:0015252//proton channel activity;GO:0015293//symporter activity;GO:0022857//transmembrane transporter activity;GO:0046715//active borate transmembr…	GO:0006811//ion transport;GO:0006814//sodium ion transport;GO:0006820//anion transport;GO:0006833//water transport;GO:0015701//bicarbonate transport;GO:0030003//cellular cation homeostasis;GO:0034599//cellular response to oxidative stress;GO:0035445//borate transmembrane transport;GO:0035725//sodium ion transmembrane transport;GO:0042044//fluid transport;GO:0046713//borate transport;GO:0050801//i…	--
ENSMUSG00000066842	Hmcn1	0.062	0.696	3.48875	1.07808e-18	1.57489e-16	hemicentin 1 [Source:MGI Symbol;Acc:MGI:2685047]	-	-	-	-	GO:0005576//extracellular region;GO:0005604//basement membrane;GO:0005737//cytoplasm;GO:0005912//adherens junction;GO:0005927//muscle tendon junction;GO:0005938//cell cortex;GO:0030054//cell junction;GO:0031012//extracellular matrix;GO:0032154//cleavage furrow;GO:0062023//collagen-containing extracellular matrix;GO:0070161//anchoring junction	GO:0005201//extracellular matrix structural constituent;GO:0005509//calcium ion binding	GO:0007049//cell cycle;GO:0007156//homophilic cell adhesion via plasma membrane adhesion molecules;GO:0007157//heterophilic cell-cell adhesion via plasma membrane cell adhesion molecules;GO:0009617//response to bacterium;GO:0051301//cell division;GO:0071711//basement membrane organization;GO:0090527//actin filament reorganization	--
ENSMUSG00000029915	Clec5a	0.0533333	0.598333	3.48784	8.33168e-06	0.000106979	C-type lectin domain family 5, member a [Source:MGI Symbol;Acc:MGI:1345151]	-	-	-	-	GO:0005829//cytosol;GO:0005886//plasma membrane;GO:0009986//cell surface;GO:0016020//membrane	GO:0001618//virus receptor activity;GO:0005515//protein binding;GO:0030246//carbohydrate binding	GO:0001819//positive regulation of cytokine production;GO:0002076//osteoblast development;GO:0002376//immune system process;GO:0030099//myeloid cell differentiation;GO:0033033//negative regulation of myeloid cell apoptotic process;GO:0043066//negative regulation of apoptotic process;GO:0045087//innate immune response;GO:0046718//viral entry into host cell	--
ENSMUSG00000094362	Defa33	163	1828.47	3.4877	0.00661993	0.0284882	defensin, alpha, 33 [Source:MGI Symbol;Acc:MGI:5434357]	Human Diseases;Human Diseases;Organismal Systems	Cancer: overview;Infectious disease: bacterial;Immune system	ko05202//Transcriptional misregulation in cancer;ko05150//Staphylococcus aureus infection;ko04621//NOD-like receptor signaling pathway	K05230;K05230;K05230	GO:0005576//extracellular region;GO:0005615//extracellular space	-	GO:0006952//defense response;GO:0042742//defense response to bacterium	--
ENSMUSG00000058427	Cxcl2	0.426	4.77333	3.48607	1.4631e-10	6.19368e-09	chemokine (C-X-C motif) ligand 2 [Source:MGI Symbol;Acc:MGI:1340094]	Environmental Information Processing;Human Diseases;Environmental Information Processing;Human Diseases;Human Diseases;Organismal Systems;Human Diseases;Organismal Systems;Human Diseases;Environmental Information Processing;Organismal Systems;Environmental Information Processing;Human Diseases;Human Diseases	Signaling molecules and interaction;Infectious disease: parasitic;Signal transduction;Infectious disease: viral;Cardiovascular disease;Immune system;Immune disease;Immune system;Endocrine and metabolic disease;Signal transduction;Immune system;Signaling molecules and interaction;Infectious disease: bacterial;Infectious disease: bacterial	ko04060//Cytokine-cytokine receptor interaction;ko05146//Amoebiasis;ko04064//NF-kappa B signaling pathway;ko05167//Kaposi sarcoma-associated herpesvirus infection;ko05417//Lipid and atherosclerosis;ko04621//NOD-like receptor signaling pathway;ko05323//Rheumatoid arthritis;ko04062//Chemokine signaling pathway;ko04936//Alcoholic liver disease;ko04668//TNF signaling pathway;ko04657//IL-17 signaling …	K05505;K05505;K05505;K05505;K05505;K05505;K05505;K05505;K05505;K05505;K05505;K05505;K05505;K05505	GO:0005576//extracellular region;GO:0005615//extracellular space	GO:0005125//cytokine activity;GO:0008009//chemokine activity;GO:0045236//CXCR chemokine receptor binding	GO:0001975//response to amphetamine;GO:0002237//response to molecule of bacterial origin;GO:0006935//chemotaxis;GO:0006952//defense response;GO:0006954//inflammatory response;GO:0006955//immune response;GO:0007165//signal transduction;GO:0007204//positive regulation of cytosolic calcium ion concentration;GO:0009408//response to heat;GO:0010332//response to gamma radiation;GO:0030593//neutrophil c…	--
ENSMUSG00000000982	Ccl3	1.84267	20.5977	3.48261	5.70244e-19	8.61262e-17	chemokine (C-C motif) ligand 3 [Source:MGI Symbol;Acc:MGI:98260]	Environmental Information Processing;Human Diseases;Human Diseases;Human Diseases;Organismal Systems;Human Diseases;Organismal Systems;Environmental Information Processing	Signaling molecules and interaction;Infectious disease: viral;Cardiovascular disease;Immune disease;Immune system;Infectious disease: parasitic;Immune system;Signaling molecules and interaction	ko04060//Cytokine-cytokine receptor interaction;ko05163//Human cytomegalovirus infection;ko05417//Lipid and atherosclerosis;ko05323//Rheumatoid arthritis;ko04062//Chemokine signaling pathway;ko05142//Chagas disease;ko04620//Toll-like receptor signaling pathway;ko04061//Viral protein interaction with cytokine and cytokine receptor	K05408;K05408;K05408;K05408;K05408;K05408;K05408;K05408	GO:0005576//extracellular region;GO:0005615//extracellular space;GO:0005737//cytoplasm;GO:0005829//cytosol	GO:0004672//protein kinase activity;GO:0004698//calcium-dependent protein kinase C activity;GO:0005125//cytokine activity;GO:0005515//protein binding;GO:0008009//chemokine activity;GO:0016004//phospholipase activator activity;GO:0016301//kinase activity;GO:0031726//CCR1 chemokine receptor binding;GO:0031730//CCR5 chemokine receptor binding;GO:0042056//chemoattractant activity;GO:0042802//identica…	GO:0000165//MAPK cascade;GO:0001649//osteoblast differentiation;GO:0001775//cell activation;GO:0002548//monocyte chemotaxis;GO:0006468//protein phosphorylation;GO:0006816//calcium ion transport;GO:0006874//cellular calcium ion homeostasis;GO:0006887//exocytosis;GO:0006935//chemotaxis;GO:0006954//inflammatory response;GO:0006955//immune response;GO:0007010//cytoskeleton organization;GO:0007165//si…	--
ENSMUSG00000073490	Ifi207	0.235667	2.63333	3.48207	3.29674e-17	3.62682e-15	interferon activated gene 207 [Source:MGI Symbol;Acc:MGI:2138302]	Organismal Systems	Immune system	ko04621//NOD-like receptor signaling pathway	K20914	GO:0005634//nucleus;GO:0005654//nucleoplasm;GO:0005730//nucleolus;GO:0005829//cytosol	GO:0003690//double-stranded DNA binding;GO:0042802//identical protein binding	GO:0000122//negative regulation of transcription by RNA polymerase II;GO:0002218//activation of innate immune response;GO:0030224//monocyte differentiation;GO:0032731//positive regulation of interleukin-1 beta production;GO:0035458//cellular response to interferon-beta;GO:0040029//regulation of gene expression, epigenetic;GO:0042149//cellular response to glucose starvation;GO:0043392//negative re…	--
ENSMUSG00000026712	Mrc1	0.248333	2.75433	3.47135	1.54239e-34	1.30898e-31	mannose receptor, C type 1 [Source:MGI Symbol;Acc:MGI:97142]	Human Diseases;Cellular Processes	Infectious disease: bacterial;Transport and catabolism	ko05152//Tuberculosis;ko04145//Phagosome	K06560;K06560	GO:0005768//endosome;GO:0005886//plasma membrane;GO:0009986//cell surface;GO:0010008//endosome membrane;GO:0016020//membrane	GO:0004888//transmembrane signaling receptor activity;GO:0005515//protein binding;GO:0005537//mannose binding;GO:0030246//carbohydrate binding;GO:0038023//signaling receptor activity;GO:0038024//cargo receptor activity	GO:0006897//endocytosis;GO:0006898//receptor-mediated endocytosis;GO:0071222//cellular response to lipopolysaccharide;GO:0071346//cellular response to interferon-gamma;GO:0071353//cellular response to interleukin-4	--
ENSMUSG00000024534	Sncaip	0.0933333	1.02567	3.45803	2.02236e-09	6.55318e-08	synuclein, alpha interacting protein (synphilin) [Source:MGI Symbol;Acc:MGI:1915097]	Human Diseases;Human Diseases	Neurodegenerative disease;Neurodegenerative disease	ko05022//Pathways of neurodegeneration - multiple diseases;ko05012//Parkinson disease	K04558;K04558	GO:0005654//nucleoplasm;GO:0005737//cytoplasm;GO:0036464//cytoplasmic ribonucleoprotein granule	GO:0005515//protein binding;GO:0031625//ubiquitin protein ligase binding;GO:0042802//identical protein binding	GO:0008219//cell death;GO:0042417//dopamine metabolic process;GO:0046928//regulation of neurotransmitter secretion;GO:0090083//regulation of inclusion body assembly	--
ENSMUSG00000068614	Actc1	0.058	0.635333	3.45339	0.000379629	0.00276153	actin, alpha, cardiac muscle 1 [Source:MGI Symbol;Acc:MGI:87905]	Human Diseases;Organismal Systems;Human Diseases;Organismal Systems	Cardiovascular disease;Circulatory system;Cardiovascular disease;Circulatory system	ko05414//Dilated cardiomyopathy;ko04261//Adrenergic signaling in cardiomyocytes;ko05410//Hypertrophic cardiomyopathy;ko04260//Cardiac muscle contraction	K12314;K12314;K12314;K12314	GO:0005737//cytoplasm;GO:0005856//cytoskeleton;GO:0005869//dynactin complex;GO:0005884//actin filament;GO:0030017//sarcomere;GO:0030027//lamellipodium;GO:0030175//filopodium;GO:0031674//I band;GO:0044297//cell body;GO:0045202//synapse;GO:0098978//glutamatergic synapse	GO:0000146//microfilament motor activity;GO:0000166//nucleotide binding;GO:0005515//protein binding;GO:0005524//ATP binding;GO:0016787//hydrolase activity;GO:0017022//myosin binding	GO:0007015//actin filament organization;GO:0009410//response to xenobiotic stimulus;GO:0010628//positive regulation of gene expression;GO:0030048//actin filament-based movement;GO:0030240//skeletal muscle thin filament assembly;GO:0031032//actomyosin structure organization;GO:0033275//actin-myosin filament sliding;GO:0043066//negative regulation of apoptotic process;GO:0045471//response to ethano…	--
ENSMUSG00000089942	Pira2	0.096	1.02633	3.41832	1.45659e-08	3.85155e-07	paired-Ig-like receptor A2 [Source:MGI Symbol;Acc:MGI:1195970]	Organismal Systems;Organismal Systems	Immune system;Development and regeneration	ko04662//B cell receptor signaling pathway;ko04380//Osteoclast differentiation	K06512;K06512	GO:0005886//plasma membrane;GO:0032998//Fc-epsilon receptor I complex	GO:0001791//IgM binding;GO:0005102//signaling receptor binding;GO:0015026//coreceptor activity;GO:0032396//inhibitory MHC class I receptor activity	GO:0019221//cytokine-mediated signaling pathway;GO:0045671//negative regulation of osteoclast differentiation	--
ENSMUSG00000025746	Il6	0.0746667	0.794667	3.41181	0.00469704	0.0215139	interleukin 6 [Source:MGI Symbol;Acc:MGI:96559]	Human Diseases;Human Diseases;Environmental Information Processing;Human Diseases;Human Diseases;Human Diseases;Human Diseases;Human Diseases;Human Diseases;Human Diseases;Environmental Information Processing;Human Diseases;Human Diseases;Human Diseases;Human Diseases;Human Diseases;Human Diseases;Human Diseases;Human Diseases;Organismal Systems;Organismal Systems;Human Diseases;Human Diseases;En…	Infectious disease: viral;Cancer: overview;Signal transduction;Neurodegenerative disease;Neurodegenerative disease;Infectious disease: viral;Infectious disease: viral;Cancer: overview;Infectious disease: bacterial;Infectious disease: bacterial;Signaling molecules and interaction;Neurodegenerative disease;Infectious disease: bacterial;Infectious disease: bacterial;Infectious disease: viral;Infecti…	ko05168//Herpes simplex virus 1 infection;ko05200//Pathways in cancer;ko04151//PI3K-Akt signaling pathway;ko05022//Pathways of neurodegeneration - multiple diseases;ko05010//Alzheimer disease;ko05171//Coronavirus disease - COVID-19;ko05169//Epstein-Barr virus infection;ko05202//Transcriptional misregulation in cancer;ko05130//Pathogenic Escherichia coli infection;ko05152//Tuberculosis;ko04060//Cy…	K05405;K05405;K05405;K05405;K05405;K05405;K05405;K05405;K05405;K05405;K05405;K05405;K05405;K05405;K05405;K05405;K05405;K05405;K05405;K05405;K05405;K05405;K05405;K05405;K05405;K05405;K05405;K05405;K05405;K05405;K05405;K05405;K05405;K05405;K05405;K05405;K05405;K05405;K05405;K05405;K05405;K05405;K05405;K05405;K05405;K05405;K05405;K05405;K05405;K05405;K05405	GO:0005576//extracellular region;GO:0005615//extracellular space;GO:0005737//cytoplasm;GO:0005896//interleukin-6 receptor complex;GO:0009897//external side of plasma membrane	GO:0005102//signaling receptor binding;GO:0005125//cytokine activity;GO:0005138//interleukin-6 receptor binding;GO:0005515//protein binding;GO:0008083//growth factor activity	GO:0001781//neutrophil apoptotic process;GO:0002262//myeloid cell homeostasis;GO:0002314//germinal center B cell differentiation;GO:0002384//hepatic immune response;GO:0002639//positive regulation of immunoglobulin production;GO:0002675//positive regulation of acute inflammatory response;GO:0006469//negative regulation of protein kinase activity;GO:0006953//acute-phase response;GO:0006954//inflam…	--
ENSMUSG00000036334	Igsf10	0.121333	1.287	3.40696	3.02525e-18	3.90696e-16	immunoglobulin superfamily, member 10 [Source:MGI Symbol;Acc:MGI:1923481]	-	-	-	-	GO:0005576//extracellular region	GO:0003674//molecular_function;GO:0005515//protein binding	GO:0001503//ossification;GO:0042246//tissue regeneration;GO:2001222//regulation of neuron migration	--
ENSMUSG00000095571	Ighv5-17	4.40067	46.0153	3.38632	0.00176644	0.0097587	immunoglobulin heavy variable 5-17 [Source:MGI Symbol;Acc:MGI:4439533]	Environmental Information Processing;Human Diseases;Environmental Information Processing;Human Diseases;Human Diseases;Human Diseases;Organismal Systems;Human Diseases;Cellular Processes;Environmental Information Processing;Human Diseases;Human Diseases;Human Diseases;Organismal Systems;Human Diseases;Environmental Information Processing;Organismal Systems;Organismal Systems;Human Diseases;Human …	Signal transduction;Infectious disease: viral;Signal transduction;Infectious disease: viral;Cancer: overview;Infectious disease: bacterial;Immune system;Infectious disease: bacterial;Transport and catabolism;Signal transduction;Immune disease;Infectious disease: bacterial;Infectious disease: bacterial;Immune system;Infectious disease: parasitic;Signal transduction;Immune system;Immune system;Card…	ko04151//PI3K-Akt signaling pathway;ko05171//Coronavirus disease - COVID-19;ko04020//Calcium signaling pathway;ko05169//Epstein-Barr virus infection;ko05202//Transcriptional misregulation in cancer;ko05130//Pathogenic Escherichia coli infection;ko04613//Neutrophil extracellular trap formation;ko05152//Tuberculosis;ko04145//Phagosome;ko04072//Phospholipase D signaling pathway;ko05322//Systemic lup…	K06856;K06856;K06856;K06856;K06856;K06856;K06856;K06856;K06856;K06856;K06856;K06856;K06856;K06856;K06856;K06856;K06856;K06856;K06856;K06856;K06856;K06856;K06856;K06856;K06856;K06856;K06856;K06856;K06856;K06856	GO:0009897//external side of plasma membrane;GO:0042571//immunoglobulin complex, circulating	GO:0003823//antigen binding;GO:0034987//immunoglobulin receptor binding	GO:0006910//phagocytosis, recognition;GO:0006911//phagocytosis, engulfment;GO:0006958//complement activation, classical pathway;GO:0042742//defense response to bacterium;GO:0045087//innate immune response;GO:0050853//B cell receptor signaling pathway;GO:0050871//positive regulation of B cell activation	--
ENSMUSG00000074570	Cass4	0.0266667	0.278333	3.3837	0.000611451	0.00408597	Cas scaffolding protein family member 4 [Source:MGI Symbol;Acc:MGI:2444482]	-	-	-	-	GO:0005737//cytoplasm;GO:0005856//cytoskeleton;GO:0005886//plasma membrane;GO:0005925//focal adhesion;GO:0070161//anchoring junction	GO:0005515//protein binding;GO:1990782//protein tyrosine kinase binding	GO:0007155//cell adhesion;GO:0007169//transmembrane receptor protein tyrosine kinase signaling pathway;GO:0016477//cell migration;GO:0030335//positive regulation of cell migration;GO:0051897//positive regulation of protein kinase B signaling;GO:0061098//positive regulation of protein tyrosine kinase activity;GO:0090527//actin filament reorganization;GO:1900026//positive regulation of substrate ad…	--
ENSMUSG00000031343	Gabra3	0.191	1.98833	3.37992	7.73206e-19	1.14834e-16	gamma-aminobutyric acid (GABA) A receptor, subunit alpha 3 [Source:MGI Symbol;Acc:MGI:95615]	Environmental Information Processing;Organismal Systems;Human Diseases;Organismal Systems;Organismal Systems;Human Diseases	Signaling molecules and interaction;Nervous system;Substance dependence;Sensory system;Nervous system;Substance dependence	ko04080//Neuroactive ligand-receptor interaction;ko04723//Retrograde endocannabinoid signaling;ko05032//Morphine addiction;ko04742//Taste transduction;ko04727//GABAergic synapse;ko05033//Nicotine addiction	K05175;K05175;K05175;K05175;K05175;K05175	GO:0005886//plasma membrane;GO:0016020//membrane;GO:0016021//integral component of membrane;GO:0032590//dendrite membrane;GO:0034707//chloride channel complex;GO:0043005//neuron projection;GO:0045202//synapse;GO:0045211//postsynaptic membrane;GO:0048787//presynaptic active zone membrane;GO:0097060//synaptic membrane;GO:0098794//postsynapse;GO:0098982//GABA-ergic synapse;GO:0099634//postsynaptic s…	GO:0004888//transmembrane signaling receptor activity;GO:0004890//GABA-A receptor activity;GO:0005216//ion channel activity;GO:0005230//extracellular ligand-gated ion channel activity;GO:0005231//excitatory extracellular ligand-gated ion channel activity;GO:0005237//inhibitory extracellular ligand-gated ion channel activity;GO:0005254//chloride channel activity;GO:0008503//benzodiazepine receptor…	GO:0006811//ion transport;GO:0006821//chloride transport;GO:0007165//signal transduction;GO:0007214//gamma-aminobutyric acid signaling pathway;GO:0007268//chemical synaptic transmission;GO:0034220//ion transmembrane transport;GO:0042391//regulation of membrane potential;GO:0050877//nervous system process;GO:0051932//synaptic transmission, GABAergic;GO:0060078//regulation of postsynaptic membrane …	--
ENSMUSG00000036381	P2ry14	0.537333	5.59367	3.37991	5.54415e-24	1.56838e-21	purinergic receptor P2Y, G-protein coupled, 14 [Source:MGI Symbol;Acc:MGI:2155705]	Environmental Information Processing	Signaling molecules and interaction	ko04080//Neuroactive ligand-receptor interaction	K04299	GO:0005886//plasma membrane;GO:0016020//membrane;GO:0016021//integral component of membrane	GO:0004930//G protein-coupled receptor activity;GO:0045028//G protein-coupled purinergic nucleotide receptor activity	GO:0006955//immune response;GO:0007165//signal transduction;GO:0007186//G protein-coupled receptor signaling pathway;GO:0035589//G protein-coupled purinergic nucleotide receptor signaling pathway;GO:0061484//hematopoietic stem cell homeostasis	--
ENSMUSG00000034460	Six4	0.00666667	0.0693333	3.37851	0.010496	0.0411538	sine oculis-related homeobox 4 [Source:MGI Symbol;Acc:MGI:106034]	Human Diseases	Cancer: overview	ko05202//Transcriptional misregulation in cancer	K15615	GO:0005634//nucleus;GO:0005667//transcription regulator complex;GO:0005737//cytoplasm	GO:0000978//RNA polymerase II cis-regulatory region sequence-specific DNA binding;GO:0000981//DNA-binding transcription factor activity, RNA polymerase II-specific;GO:0001228//DNA-binding transcription activator activity, RNA polymerase II-specific;GO:0003677//DNA binding;GO:0003700//DNA-binding transcription factor activity;GO:0005515//protein binding;GO:0043565//sequence-specific DNA binding;GO…	GO:0006355//regulation of transcription, DNA-templated;GO:0006357//regulation of transcription by RNA polymerase II;GO:0007519//skeletal muscle tissue development;GO:0008582//regulation of synaptic assembly at neuromuscular junction;GO:0008584//male gonad development;GO:0010468//regulation of gene expression;GO:0030238//male sex determination;GO:0030910//olfactory placode formation;GO:0032880//re…	Homeobox
ENSMUSG00000079293	Clec7a	0.170333	1.77033	3.37759	4.20295e-05	0.000430333	C-type lectin domain family 7, member a [Source:MGI Symbol;Acc:MGI:1861431]	Organismal Systems;Human Diseases;Cellular Processes;Organismal Systems	Immune system;Infectious disease: bacterial;Transport and catabolism;Immune system	ko04613//Neutrophil extracellular trap formation;ko05152//Tuberculosis;ko04145//Phagosome;ko04625//C-type lectin receptor signaling pathway	K10074;K10074;K10074;K10074	GO:0016020//membrane	GO:0001872//(1->3)-beta-D-glucan binding	GO:0071226//cellular response to molecule of fungal origin	--
ENSMUSG00000024678	Ms4a4d	0.843667	8.652	3.35829	6.20384e-27	2.57128e-24	membrane-spanning 4-domains, subfamily A, member 4D [Source:MGI Symbol;Acc:MGI:1913857]	-	-	-	-	GO:0005886//plasma membrane;GO:0016020//membrane;GO:0016021//integral component of membrane	GO:0003674//molecular_function	GO:0008150//biological_process	--
ENSMUSG00000061845	Defa35	14.0913	144.344	3.35663	0.000534132	0.00365705	defensin, alpha, 35 [Source:MGI Symbol;Acc:MGI:3711900]	Human Diseases;Human Diseases;Organismal Systems	Cancer: overview;Infectious disease: bacterial;Immune system	ko05202//Transcriptional misregulation in cancer;ko05150//Staphylococcus aureus infection;ko04621//NOD-like receptor signaling pathway	K05230;K05230;K05230	GO:0005576//extracellular region;GO:0005615//extracellular space;GO:0030141//secretory granule;GO:0030496//midbody;GO:0043231//intracellular membrane-bounded organelle	GO:0042803//protein homodimerization activity	GO:0002227//innate immune response in mucosa;GO:0006952//defense response;GO:0019731//antibacterial humoral response;GO:0042742//defense response to bacterium;GO:0050829//defense response to Gram-negative bacterium;GO:0050830//defense response to Gram-positive bacterium;GO:0061844//antimicrobial humoral immune response mediated by antimicrobial peptide;GO:0071222//cellular response to lipopolysac…	--
ENSMUSG00000031548	Sfrp1	1.36667	13.9767	3.35429	2.39513e-40	2.84574e-37	secreted frizzled-related protein 1 [Source:MGI Symbol;Acc:MGI:892014]	Environmental Information Processing	Signal transduction	ko04310//Wnt signaling pathway	K02166	GO:0005576//extracellular region;GO:0005615//extracellular space;GO:0005829//cytosol;GO:0005886//plasma membrane;GO:0009986//cell surface;GO:0062023//collagen-containing extracellular matrix	GO:0004197//cysteine-type endopeptidase activity;GO:0005109//frizzled binding;GO:0005515//protein binding;GO:0008201//heparin binding;GO:0017147//Wnt-protein binding;GO:0042802//identical protein binding	GO:0001649//osteoblast differentiation;GO:0001657//ureteric bud development;GO:0001756//somitogenesis;GO:0001843//neural tube closure;GO:0002244//hematopoietic progenitor cell differentiation;GO:0003402//planar cell polarity pathway involved in axis elongation;GO:0008284//positive regulation of cell population proliferation;GO:0008285//negative regulation of cell population proliferation;GO:00085…	--
ENSMUSG00000043832	Clec4a3	0.116667	1.17167	3.3281	4.84849e-06	6.75077e-05	C-type lectin domain family 4, member a3 [Source:MGI Symbol;Acc:MGI:1920399]	-	-	-	-	GO:0009897//external side of plasma membrane;GO:0016020//membrane	GO:0004190//aspartic-type endopeptidase activity;GO:0005509//calcium ion binding;GO:0005537//mannose binding;GO:0030246//carbohydrate binding	GO:0006508//proteolysis;GO:0006955//immune response;GO:0061760//antifungal innate immune response	--
ENSMUSG00000051242	Pcdhb9	0.0316667	0.317667	3.32648	0.00013911	0.00117889	protocadherin beta 9 [Source:MGI Symbol;Acc:MGI:2136744]	-	-	-	-	GO:0005886//plasma membrane;GO:0016020//membrane	GO:0005509//calcium ion binding	GO:0007155//cell adhesion;GO:0007156//homophilic cell adhesion via plasma membrane adhesion molecules	--
ENSMUSG00000068744	Psrc1	1.51967	15.2307	3.32515	5.11327e-46	9.11287e-43	proline/serine-rich coiled-coil 1 [Source:MGI Symbol;Acc:MGI:1913099]	-	-	-	-	GO:0000922//spindle pole;GO:0005654//nucleoplasm;GO:0005737//cytoplasm;GO:0005819//spindle;GO:0005829//cytosol;GO:0005856//cytoskeleton;GO:0005876//spindle microtubule;GO:0015630//microtubule cytoskeleton;GO:0030496//midbody	GO:0005515//protein binding;GO:0008017//microtubule binding	GO:0001578//microtubule bundle formation;GO:0007049//cell cycle;GO:0007080//mitotic metaphase plate congression;GO:0030308//negative regulation of cell growth;GO:0031116//positive regulation of microtubule polymerization;GO:0045737//positive regulation of cyclin-dependent protein serine/threonine kinase activity;GO:0045893//positive regulation of transcription, DNA-templated;GO:0051301//cell divi…	--
ENSMUSG00000020839	Tmigd1	9.75933	97.7413	3.32411	0.00220158	0.011681	transmembrane and immunoglobulin domain containing 1 [Source:MGI Symbol;Acc:MGI:1913851]	-	-	-	-	GO:0005737//cytoplasm;GO:0005886//plasma membrane;GO:0005912//adherens junction;GO:0009986//cell surface;GO:0016020//membrane;GO:0043005//neuron projection	GO:0042803//protein homodimerization activity;GO:0098631//cell adhesion mediator activity;GO:0098632//cell-cell adhesion mediator activity	GO:0007584//response to nutrient;GO:0008104//protein localization;GO:0016477//cell migration;GO:0030334//regulation of cell migration;GO:0042127//regulation of cell population proliferation;GO:0043066//negative regulation of apoptotic process;GO:0045216//cell-cell junction organization;GO:0050680//negative regulation of epithelial cell proliferation;GO:0060574//intestinal epithelial cell maturati…	--
ENSMUSG00000032487	Ptgs2	0.6	5.99633	3.32105	1.94297e-06	3.05089e-05	prostaglandin-endoperoxide synthase 2 [Source:MGI Symbol;Acc:MGI:97798]	Metabolism;Human Diseases;Human Diseases;Human Diseases;Human Diseases;Human Diseases;Environmental Information Processing;Human Diseases;Human Diseases;Human Diseases;Organismal Systems;Organismal Systems;Organismal Systems;Environmental Information Processing;Organismal Systems;Organismal Systems;Human Diseases;Human Diseases;Metabolism;Organismal Systems;Environmental Information Processing;Or…	Global and overview maps;Cancer: overview;Neurodegenerative disease;Neurodegenerative disease;Infectious disease: viral;Infectious disease: viral;Signal transduction;Infectious disease: viral;Infectious disease: parasitic;Cancer: overview;Endocrine system;Nervous system;Nervous system;Signal transduction;Immune system;Immune system;Cancer: specific types;Cancer: overview;Lipid metabolism;Endocrin…	ko01100//Metabolic pathways;ko05200//Pathways in cancer;ko05022//Pathways of neurodegeneration - multiple diseases;ko05010//Alzheimer disease;ko05165//Human papillomavirus infection;ko05163//Human cytomegalovirus infection;ko04064//NF-kappa B signaling pathway;ko05167//Kaposi sarcoma-associated herpesvirus infection;ko05140//Leishmaniasis;ko05206//MicroRNAs in cancer;ko04921//Oxytocin signaling p…	K11987;K11987;K11987;K11987;K11987;K11987;K11987;K11987;K11987;K11987;K11987;K11987;K11987;K11987;K11987;K11987;K11987;K11987;K11987;K11987;K11987;K11987	GO:0005634//nucleus;GO:0005637//nuclear inner membrane;GO:0005640//nuclear outer membrane;GO:0005737//cytoplasm;GO:0005783//endoplasmic reticulum;GO:0005789//endoplasmic reticulum membrane;GO:0005901//caveola;GO:0016020//membrane;GO:0032991//protein-containing complex;GO:0043005//neuron projection;GO:0043231//intracellular membrane-bounded organelle	GO:0004601//peroxidase activity;GO:0004666//prostaglandin-endoperoxide synthase activity;GO:0005515//protein binding;GO:0016491//oxidoreductase activity;GO:0016702//oxidoreductase activity, acting on single donors with incorporation of molecular oxygen, incorporation of two atoms of oxygen;GO:0019899//enzyme binding;GO:0020037//heme binding;GO:0042803//protein homodimerization activity;GO:0046872…	GO:0001516//prostaglandin biosynthetic process;GO:0001525//angiogenesis;GO:0006629//lipid metabolic process;GO:0006631//fatty acid metabolic process;GO:0006633//fatty acid biosynthetic process;GO:0006693//prostaglandin metabolic process;GO:0006954//inflammatory response;GO:0006979//response to oxidative stress;GO:0007566//embryo implantation;GO:0007568//aging;GO:0007612//learning;GO:0007613//memo…	--
ENSMUSG00000007908	Hmgcll1	0.0413333	0.413	3.32076	1.25869e-05	0.000152394	3-hydroxymethyl-3-methylglutaryl-Coenzyme A lyase-like 1 [Source:MGI Symbol;Acc:MGI:2446108]	Metabolism;Cellular Processes;Metabolism;Metabolism	Global and overview maps;Transport and catabolism;Amino acid metabolism;Carbohydrate metabolism	ko01100//Metabolic pathways;ko04146//Peroxisome;ko00280//Valine, leucine and isoleucine degradation;ko00650//Butanoate metabolism	K01640;K01640;K01640;K01640	GO:0005737//cytoplasm;GO:0005783//endoplasmic reticulum;GO:0005789//endoplasmic reticulum membrane;GO:0005829//cytosol;GO:0016020//membrane;GO:0048471//perinuclear region of cytoplasm	GO:0003824//catalytic activity;GO:0004419//hydroxymethylglutaryl-CoA lyase activity;GO:0016829//lyase activity;GO:0016833//oxo-acid-lyase activity;GO:0046872//metal ion binding	GO:0006552//leucine catabolic process;GO:0006629//lipid metabolic process;GO:0046951//ketone body biosynthetic process	--
ENSMUSG00000025044	Msr1	0.247	2.46667	3.31998	3.07973e-15	2.58901e-13	macrophage scavenger receptor 1 [Source:MGI Symbol;Acc:MGI:98257]	Cellular Processes	Transport and catabolism	ko04145//Phagosome	K06558	GO:0005581//collagen trimer;GO:0005829//cytosol;GO:0005886//plasma membrane;GO:0009897//external side of plasma membrane;GO:0016020//membrane;GO:0031410//cytoplasmic vesicle;GO:0034362//low-density lipoprotein particle	GO:0001540//amyloid-beta binding;GO:0005044//scavenger receptor activity;GO:0030169//low-density lipoprotein particle binding;GO:0038024//cargo receptor activity	GO:0006897//endocytosis;GO:0006898//receptor-mediated endocytosis;GO:0006911//phagocytosis, engulfment;GO:0010629//negative regulation of gene expression;GO:0010744//positive regulation of macrophage derived foam cell differentiation;GO:0010886//positive regulation of cholesterol storage;GO:0030301//cholesterol transport;GO:0034381//plasma lipoprotein particle clearance;GO:0042953//lipoprotein tr…	--
ENSMUSG00000029304	Spp1	3.681	36.311	3.30224	3.4247e-05	0.000361449	secreted phosphoprotein 1 [Source:MGI Symbol;Acc:MGI:98389]	Environmental Information Processing;Human Diseases;Cellular Processes;Environmental Information Processing;Organismal Systems;Environmental Information Processing;Organismal Systems	Signal transduction;Infectious disease: viral;Cellular community - eukaryotes;Signal transduction;Immune system;Signaling molecules and interaction;Endocrine system	ko04151//PI3K-Akt signaling pathway;ko05165//Human papillomavirus infection;ko04510//Focal adhesion;ko04371//Apelin signaling pathway;ko04620//Toll-like receptor signaling pathway;ko04512//ECM-receptor interaction;ko04929//GnRH secretion	K06250;K06250;K06250;K06250;K06250;K06250;K06250	GO:0005576//extracellular region;GO:0005615//extracellular space;GO:0005737//cytoplasm;GO:0005794//Golgi apparatus;GO:0031982//vesicle;GO:0042995//cell projection;GO:0045177//apical part of cell;GO:0048471//perinuclear region of cytoplasm	GO:0005125//cytokine activity;GO:0005178//integrin binding;GO:0036094//small molecule binding;GO:0043167//ion binding;GO:0050840//extracellular matrix binding	GO:0001503//ossification;GO:0001649//osteoblast differentiation;GO:0006710//androgen catabolic process;GO:0006874//cellular calcium ion homeostasis;GO:0006883//cellular sodium ion homeostasis;GO:0007155//cell adhesion;GO:0007165//signal transduction;GO:0010033//response to organic substance;GO:0010811//positive regulation of cell-substrate adhesion;GO:0030282//bone mineralization;GO:0030593//neut…	--
ENSMUSG00000053441	Adamts19	0.0186667	0.184	3.30117	0.000302274	0.00227882	a disintegrin-like and metallopeptidase (reprolysin type) with thrombospondin type 1 motif, 19 [Source:MGI Symbol;Acc:MGI:2442875]	-	-	-	-	GO:0005576//extracellular region;GO:0031012//extracellular matrix	GO:0004222//metalloendopeptidase activity;GO:0008233//peptidase activity;GO:0008237//metallopeptidase activity;GO:0016787//hydrolase activity;GO:0046872//metal ion binding	GO:0006508//proteolysis;GO:0030198//extracellular matrix organization	--
ENSMUSG00000021701	Plk2	1.54567	15.185	3.29635	1.74228e-53	6.2102e-50	polo like kinase 2 [Source:MGI Symbol;Acc:MGI:1099790]	Environmental Information Processing	Signal transduction	ko04068//FoxO signaling pathway	K08861	GO:0000785//chromatin;GO:0000922//spindle pole;GO:0005634//nucleus;GO:0005654//nucleoplasm;GO:0005737//cytoplasm;GO:0005813//centrosome;GO:0005814//centriole;GO:0005856//cytoskeleton;GO:0030425//dendrite;GO:0042995//cell projection;GO:0045202//synapse	GO:0000166//nucleotide binding;GO:0004672//protein kinase activity;GO:0004674//protein serine/threonine kinase activity;GO:0005515//protein binding;GO:0005524//ATP binding;GO:0016301//kinase activity;GO:0016740//transferase activity;GO:0019901//protein kinase binding;GO:0032050//clathrin heavy chain binding;GO:0043008//ATP-dependent protein binding;GO:0044877//protein-containing complex binding;G…	GO:0000082//G1/S transition of mitotic cell cycle;GO:0000278//mitotic cell cycle;GO:0002092//positive regulation of receptor internalization;GO:0006468//protein phosphorylation;GO:0007052//mitotic spindle organization;GO:0007265//Ras protein signal transduction;GO:0007613//memory;GO:0010508//positive regulation of autophagy;GO:0016310//phosphorylation;GO:0016525//negative regulation of angiogenes…	--
ENSMUSG00000073555	Gm4951	0.046	0.451667	3.29555	9.71793e-05	0.000876039	predicted gene 4951 [Source:MGI Symbol;Acc:MGI:3644953]	Environmental Information Processing	Signal transduction	ko04668//TNF signaling pathway	K17072	GO:0005789//endoplasmic reticulum membrane;GO:0016020//membrane	GO:0003924//GTPase activity;GO:0005525//GTP binding	GO:0006952//defense response;GO:0035458//cellular response to interferon-beta	--
ENSMUSG00000095633	Igkv4-58	0.587667	5.75133	3.29083	8.00698e-06	0.00010398	immunoglobulin kappa variable 4-58 [Source:MGI Symbol;Acc:MGI:2685923]	-	-	-	-	GO:0005615//extracellular space	-	GO:0006955//immune response	--
ENSMUSG00000039167	Adgrl4	0.210333	2.02433	3.2667	1.27759e-12	7.39258e-11	adhesion G protein-coupled receptor L4 [Source:MGI Symbol;Acc:MGI:2655562]	-	-	-	-	GO:0005886//plasma membrane;GO:0016020//membrane;GO:0016021//integral component of membrane;GO:0031410//cytoplasmic vesicle	GO:0004888//transmembrane signaling receptor activity;GO:0004930//G protein-coupled receptor activity;GO:0005509//calcium ion binding	GO:0007165//signal transduction;GO:0007166//cell surface receptor signaling pathway;GO:0007186//G protein-coupled receptor signaling pathway;GO:0007189//adenylate cyclase-activating G protein-coupled receptor signaling pathway;GO:0065003//protein-containing complex assembly	--
ENSMUSG00000070942	Il1rl2	0.209667	2.01633	3.26556	2.51064e-13	1.62554e-11	interleukin 1 receptor-like 2 [Source:MGI Symbol;Acc:MGI:1913107]	Environmental Information Processing	Signaling molecules and interaction	ko04060//Cytokine-cytokine receptor interaction	K05172	GO:0005575//cellular_component;GO:0016020//membrane	GO:0003953//NAD+ nucleosidase activity;GO:0004896//cytokine receptor activity;GO:0004908//interleukin-1 receptor activity;GO:0004909//interleukin-1, type I, activating receptor activity;GO:0016787//hydrolase activity;GO:0050135//NAD(P)+ nucleosidase activity;GO:0061809//NAD+ nucleotidase, cyclic ADP-ribose generating	GO:0002376//immune system process;GO:0006954//inflammatory response;GO:0007165//signal transduction;GO:0019221//cytokine-mediated signaling pathway;GO:0032755//positive regulation of interleukin-6 production;GO:0045087//innate immune response;GO:0045582//positive regulation of T cell differentiation;GO:0050727//regulation of inflammatory response;GO:0070498//interleukin-1-mediated signaling pathw…	--
ENSMUSG00000027171	Prrg4	0.179333	1.723	3.26421	2.1341e-11	1.04777e-09	proline rich Gla (G-carboxyglutamic acid) 4 (transmembrane) [Source:MGI Symbol;Acc:MGI:2442211]	-	-	-	-	GO:0005576//extracellular region;GO:0005886//plasma membrane;GO:0016020//membrane;GO:0033116//endoplasmic reticulum-Golgi intermediate compartment membrane	GO:0003674//molecular_function;GO:0005509//calcium ion binding;GO:0050699//WW domain binding	GO:0008150//biological_process	--
ENSMUSG00000061322	Dnai1	0.122	1.16667	3.25744	0.00692662	0.0294973	dynein axonemal intermediate chain 1 [Source:MGI Symbol;Acc:MGI:1916172]	Human Diseases;Human Diseases;Human Diseases	Neurodegenerative disease;Neurodegenerative disease;Neurodegenerative disease	ko05022//Pathways of neurodegeneration - multiple diseases;ko05014//Amyotrophic lateral sclerosis;ko05016//Huntington disease	K10409;K10409;K10409	GO:0005576//extracellular region;GO:0005737//cytoplasm;GO:0005813//centrosome;GO:0005856//cytoskeleton;GO:0005874//microtubule;GO:0005929//cilium;GO:0030286//dynein complex;GO:0036157//outer dynein arm;GO:0042995//cell projection;GO:0097729//9+2 motile cilium	GO:0005515//protein binding;GO:0045503//dynein light chain binding;GO:0045504//dynein heavy chain binding	GO:0003341//cilium movement;GO:0003351//epithelial cilium movement involved in extracellular fluid movement;GO:0007018//microtubule-based movement;GO:0007368//determination of left/right symmetry;GO:0007507//heart development;GO:0008286//insulin receptor signaling pathway;GO:0030317//flagellated sperm motility;GO:0036158//outer dynein arm assembly	--
ENSMUSG00000024679	Ms4a6d	0.511333	4.88333	3.25553	4.10377e-17	4.48696e-15	membrane-spanning 4-domains, subfamily A, member 6D [Source:MGI Symbol;Acc:MGI:1916024]	-	-	-	-	GO:0016020//membrane;GO:0016021//integral component of membrane	-	-	--
ENSMUSG00000054203	Ifi205	0.151667	1.41633	3.22318	5.59812e-08	1.27746e-06	interferon activated gene 205 [Source:MGI Symbol;Acc:MGI:101847]	Organismal Systems	Immune system	ko04621//NOD-like receptor signaling pathway	K20914	GO:0005634//nucleus;GO:0005654//nucleoplasm;GO:0005730//nucleolus;GO:0005829//cytosol;GO:0032991//protein-containing complex;GO:0043231//intracellular membrane-bounded organelle	GO:0003690//double-stranded DNA binding;GO:0031625//ubiquitin protein ligase binding;GO:0042802//identical protein binding	GO:0000122//negative regulation of transcription by RNA polymerase II;GO:0002218//activation of innate immune response;GO:0009617//response to bacterium;GO:0030224//monocyte differentiation;GO:0032731//positive regulation of interleukin-1 beta production;GO:0035458//cellular response to interferon-beta;GO:0040029//regulation of gene expression, epigenetic;GO:0042149//cellular response to glucose …	--
ENSMUSG00000028970	Abcb1b	0.280333	2.61733	3.22288	1.66324e-21	3.36843e-19	ATP-binding cassette, sub-family B (MDR/TAP), member 1B [Source:MGI Symbol;Acc:MGI:97568]	Human Diseases;Human Diseases;Organismal Systems;Environmental Information Processing	Cancer: overview;Cancer: specific types;Digestive system;Membrane transport	ko05206//MicroRNAs in cancer;ko05226//Gastric cancer;ko04976//Bile secretion;ko02010//ABC transporters	K05658;K05658;K05658;K05658	GO:0000139//Golgi membrane;GO:0005654//nucleoplasm;GO:0005737//cytoplasm;GO:0005739//mitochondrion;GO:0005886//plasma membrane;GO:0009986//cell surface;GO:0016020//membrane;GO:0016021//integral component of membrane;GO:0016324//apical plasma membrane;GO:0046581//intercellular canaliculus;GO:0098591//external side of apical plasma membrane	GO:0000166//nucleotide binding;GO:0005524//ATP binding;GO:0008559//ABC-type xenobiotic transporter activity;GO:0015562//efflux transmembrane transporter activity;GO:0016887//ATP hydrolysis activity;GO:0031625//ubiquitin protein ligase binding;GO:0042626//ATPase-coupled transmembrane transporter activity;GO:0042910//xenobiotic transmembrane transporter activity;GO:0046943//carboxylic acid transmem…	GO:0000086//G2/M transition of mitotic cell cycle;GO:0006869//lipid transport;GO:0009410//response to xenobiotic stimulus;GO:0014045//establishment of endothelial blood-brain barrier;GO:0045332//phospholipid translocation;GO:0047484//regulation of response to osmotic stress;GO:0055085//transmembrane transport;GO:0061843//Sertoli cell barrier remodeling;GO:0070633//transepithelial transport;GO:007…	--
ENSMUSG00000022057	Adamdec1	17.7057	165.057	3.22068	1.13262e-29	6.51145e-27	ADAM-like, decysin 1 [Source:MGI Symbol;Acc:MGI:1917650]	-	-	-	-	GO:0005575//cellular_component;GO:0005576//extracellular region	GO:0004222//metalloendopeptidase activity;GO:0008233//peptidase activity;GO:0008237//metallopeptidase activity;GO:0016787//hydrolase activity;GO:0046872//metal ion binding	GO:0006508//proteolysis	--
ENSMUSG00000038508	Gdf15	0.513667	4.76867	3.21468	3.93301e-19	6.14861e-17	growth differentiation factor 15 [Source:MGI Symbol;Acc:MGI:1346047]	Environmental Information Processing	Signaling molecules and interaction	ko04060//Cytokine-cytokine receptor interaction	K05504	GO:0005576//extracellular region;GO:0005615//extracellular space;GO:0005634//nucleus;GO:0005737//cytoplasm;GO:0005794//Golgi apparatus	GO:0005125//cytokine activity;GO:0008083//growth factor activity;GO:0042803//protein homodimerization activity;GO:0070700//BMP receptor binding	GO:0002023//reduction of food intake in response to dietary excess;GO:0010862//positive regulation of pathway-restricted SMAD protein phosphorylation;GO:0030509//BMP signaling pathway;GO:0035860//glial cell-derived neurotrophic factor receptor signaling pathway;GO:0040015//negative regulation of multicellular organism growth;GO:0043410//positive regulation of MAPK cascade;GO:0051897//positive reg…	--
ENSMUSG00000047497	Adamts12	0.052	0.481	3.20945	1.4975e-09	4.98851e-08	a disintegrin-like and metallopeptidase (reprolysin type) with thrombospondin type 1 motif, 12 [Source:MGI Symbol;Acc:MGI:2146046]	-	-	-	-	GO:0005576//extracellular region;GO:0031012//extracellular matrix	GO:0004222//metalloendopeptidase activity;GO:0008233//peptidase activity;GO:0008237//metallopeptidase activity;GO:0016787//hydrolase activity;GO:0046872//metal ion binding	GO:0001503//ossification;GO:0002062//chondrocyte differentiation;GO:0006029//proteoglycan metabolic process;GO:0006508//proteolysis;GO:0007160//cell-matrix adhesion;GO:0016477//cell migration;GO:0030167//proteoglycan catabolic process;GO:0030198//extracellular matrix organization;GO:0030199//collagen fibril organization;GO:0032331//negative regulation of chondrocyte differentiation;GO:0043931//os…	--
ENSMUSG00000095127	Ighv1-82	5.53733	50.6803	3.19416	4.50499e-07	8.37205e-06	immunoglobulin heavy variable 1-82 [Source:MGI Symbol;Acc:MGI:4439671]	Environmental Information Processing;Human Diseases;Environmental Information Processing;Human Diseases;Human Diseases;Human Diseases;Organismal Systems;Human Diseases;Cellular Processes;Environmental Information Processing;Human Diseases;Human Diseases;Human Diseases;Organismal Systems;Human Diseases;Environmental Information Processing;Organismal Systems;Organismal Systems;Human Diseases;Human …	Signal transduction;Infectious disease: viral;Signal transduction;Infectious disease: viral;Cancer: overview;Infectious disease: bacterial;Immune system;Infectious disease: bacterial;Transport and catabolism;Signal transduction;Immune disease;Infectious disease: bacterial;Infectious disease: bacterial;Immune system;Infectious disease: parasitic;Signal transduction;Immune system;Immune system;Card…	ko04151//PI3K-Akt signaling pathway;ko05171//Coronavirus disease - COVID-19;ko04020//Calcium signaling pathway;ko05169//Epstein-Barr virus infection;ko05202//Transcriptional misregulation in cancer;ko05130//Pathogenic Escherichia coli infection;ko04613//Neutrophil extracellular trap formation;ko05152//Tuberculosis;ko04145//Phagosome;ko04072//Phospholipase D signaling pathway;ko05322//Systemic lup…	K06856;K06856;K06856;K06856;K06856;K06856;K06856;K06856;K06856;K06856;K06856;K06856;K06856;K06856;K06856;K06856;K06856;K06856;K06856;K06856;K06856;K06856;K06856;K06856;K06856;K06856;K06856;K06856;K06856;K06856	GO:0009897//external side of plasma membrane;GO:0042571//immunoglobulin complex, circulating	GO:0003823//antigen binding;GO:0034987//immunoglobulin receptor binding	GO:0006910//phagocytosis, recognition;GO:0006911//phagocytosis, engulfment;GO:0006958//complement activation, classical pathway;GO:0042742//defense response to bacterium;GO:0045087//innate immune response;GO:0050853//B cell receptor signaling pathway;GO:0050871//positive regulation of B cell activation	--
ENSMUSG00000040264	Gbp2b	0.281667	2.56833	3.18877	8.33615e-16	7.54146e-14	guanylate binding protein 2b [Source:MGI Symbol;Acc:MGI:95666]	Organismal Systems	Immune system	ko04621//NOD-like receptor signaling pathway	K20897	GO:0031410//cytoplasmic vesicle	GO:0003924//GTPase activity;GO:0005525//GTP binding	GO:0009617//response to bacterium;GO:0071346//cellular response to interferon-gamma	--
ENSMUSG00000025128	Bhlhe22	0.0353333	0.322	3.18796	0.000920877	0.00566513	basic helix-loop-helix family, member e22 [Source:MGI Symbol;Acc:MGI:1930001]	-	-	-	-	GO:0005634//nucleus	GO:0000981//DNA-binding transcription factor activity, RNA polymerase II-specific;GO:0046983//protein dimerization activity;GO:1990837//sequence-specific double-stranded DNA binding	GO:0006355//regulation of transcription, DNA-templated;GO:0022008//neurogenesis	bHLH
ENSMUSG00000090698	Apold1	0.0566667	0.515667	3.18587	4.9956e-07	9.13145e-06	apolipoprotein L domain containing 1 [Source:MGI Symbol;Acc:MGI:2685921]	-	-	-	-	GO:0005576//extracellular region;GO:0016020//membrane	GO:0008289//lipid binding	GO:0001525//angiogenesis;GO:0006869//lipid transport;GO:0042157//lipoprotein metabolic process;GO:0045601//regulation of endothelial cell differentiation	--
ENSMUSG00000040732	Erg	0.150333	1.359	3.17631	5.12633e-09	1.49773e-07	ETS transcription factor [Source:MGI Symbol;Acc:MGI:95415]	Human Diseases;Human Diseases	Cancer: overview;Cancer: specific types	ko05202//Transcriptional misregulation in cancer;ko05215//Prostate cancer	K09435;K09435	GO:0005634//nucleus;GO:0005737//cytoplasm;GO:1990904//ribonucleoprotein complex	GO:0000978//RNA polymerase II cis-regulatory region sequence-specific DNA binding;GO:0000981//DNA-binding transcription factor activity, RNA polymerase II-specific;GO:0001228//DNA-binding transcription activator activity, RNA polymerase II-specific;GO:0003677//DNA binding;GO:0003682//chromatin binding;GO:0003700//DNA-binding transcription factor activity;GO:0005515//protein binding;GO:0043565//se…	GO:0006355//regulation of transcription, DNA-templated;GO:0006357//regulation of transcription by RNA polymerase II;GO:0030154//cell differentiation;GO:0045944//positive regulation of transcription by RNA polymerase II	ETS
ENSMUSG00000050370	Ch25h	0.187333	1.684	3.16821	1.67822e-08	4.35995e-07	cholesterol 25-hydroxylase [Source:MGI Symbol;Acc:MGI:1333869]	Metabolism	Lipid metabolism	ko00120//Primary bile acid biosynthesis	K10223	GO:0005783//endoplasmic reticulum;GO:0005789//endoplasmic reticulum membrane;GO:0016020//membrane	GO:0000254//C-4 methylsterol oxidase activity;GO:0001567//cholesterol 25-hydroxylase activity;GO:0004497//monooxygenase activity;GO:0005506//iron ion binding;GO:0008395//steroid hydroxylase activity;GO:0016491//oxidoreductase activity;GO:0046872//metal ion binding	GO:0006629//lipid metabolic process;GO:0006694//steroid biosynthetic process;GO:0008202//steroid metabolic process;GO:0008203//cholesterol metabolic process;GO:0008610//lipid biosynthetic process;GO:0016126//sterol biosynthetic process;GO:0034340//response to type I interferon;GO:0035754//B cell chemotaxis;GO:1903914//negative regulation of fusion of virus membrane with host plasma membrane	--
ENSMUSG00000043943	Naalad2	0.0743333	0.667667	3.16705	6.1198e-06	8.2564e-05	N-acetylated alpha-linked acidic dipeptidase 2 [Source:MGI Symbol;Acc:MGI:1919810]	-	-	-	-	GO:0005886//plasma membrane;GO:0016020//membrane	GO:0003824//catalytic activity;GO:0004180//carboxypeptidase activity;GO:0004181//metallocarboxypeptidase activity;GO:0008233//peptidase activity;GO:0008237//metallopeptidase activity;GO:0016787//hydrolase activity;GO:0016805//dipeptidase activity;GO:0046872//metal ion binding;GO:0050129//N-formylglutamate deformylase activity	GO:0006508//proteolysis;GO:0008152//metabolic process;GO:0042135//neurotransmitter catabolic process	--
ENSMUSG00000024810	Il33	2.453	21.9663	3.16267	3.05313e-34	2.36578e-31	interleukin 33 [Source:MGI Symbol;Acc:MGI:1924375]	Environmental Information Processing;Human Diseases;Cellular Processes;Organismal Systems	Signaling molecules and interaction;Infectious disease: viral;Cell growth and death;Immune system	ko04060//Cytokine-cytokine receptor interaction;ko05164//Influenza A;ko04217//Necroptosis;ko04623//Cytosolic DNA-sensing pathway	K12967;K12967;K12967;K12967	GO:0005576//extracellular region;GO:0005615//extracellular space;GO:0005634//nucleus;GO:0005654//nucleoplasm;GO:0005694//chromosome;GO:0005737//cytoplasm;GO:0030133//transport vesicle;GO:0031410//cytoplasmic vesicle;GO:0043231//intracellular membrane-bounded organelle	GO:0002112//interleukin-33 receptor binding;GO:0005125//cytokine activity;GO:0005515//protein binding	GO:0000122//negative regulation of transcription by RNA polymerase II;GO:0001819//positive regulation of cytokine production;GO:0002281//macrophage activation involved in immune response;GO:0002282//microglial cell activation involved in immune response;GO:0002638//negative regulation of immunoglobulin production;GO:0002639//positive regulation of immunoglobulin production;GO:0002686//negative re…	--
ENSMUSG00000021091	Serpina3n	3.416	30.4273	3.15499	9.05475e-27	3.66759e-24	serine (or cysteine) peptidase inhibitor, clade A, member 3N [Source:MGI Symbol;Acc:MGI:105045]	-	-	-	-	GO:0005615//extracellular space	GO:0004867//serine-type endopeptidase inhibitor activity	-	--
ENSMUSG00000019899	Lama2	0.290667	2.574	3.14657	2.45553e-25	8.25708e-23	laminin, alpha 2 [Source:MGI Symbol;Acc:MGI:99912]	Human Diseases;Environmental Information Processing;Human Diseases;Human Diseases;Human Diseases;Human Diseases;Cellular Processes;Human Diseases;Human Diseases;Human Diseases;Environmental Information Processing;Human Diseases	Cancer: overview;Signal transduction;Infectious disease: viral;Infectious disease: parasitic;Cardiovascular disease;Cardiovascular disease;Cellular community - eukaryotes;Infectious disease: parasitic;Cancer: specific types;Cardiovascular disease;Signaling molecules and interaction;Cardiovascular disease	ko05200//Pathways in cancer;ko04151//PI3K-Akt signaling pathway;ko05165//Human papillomavirus infection;ko05146//Amoebiasis;ko05414//Dilated cardiomyopathy;ko05416//Viral myocarditis;ko04510//Focal adhesion;ko05145//Toxoplasmosis;ko05222//Small cell lung cancer;ko05410//Hypertrophic cardiomyopathy;ko04512//ECM-receptor interaction;ko05412//Arrhythmogenic right ventricular cardiomyopathy	K05637;K05637;K05637;K05637;K05637;K05637;K05637;K05637;K05637;K05637;K05637;K05637	GO:0005576//extracellular region;GO:0005604//basement membrane;GO:0031594//neuromuscular junction;GO:0042383//sarcolemma;GO:0043083//synaptic cleft;GO:0043197//dendritic spine;GO:0062023//collagen-containing extracellular matrix;GO:0098637//protein complex involved in cell-matrix adhesion	GO:0005102//signaling receptor binding;GO:0005201//extracellular matrix structural constituent	GO:0007155//cell adhesion;GO:0007411//axon guidance;GO:0009887//animal organ morphogenesis;GO:0009888//tissue development;GO:0030155//regulation of cell adhesion;GO:0030334//regulation of cell migration;GO:0032224//positive regulation of synaptic transmission, cholinergic;GO:0045785//positive regulation of cell adhesion;GO:0045995//regulation of embryonic development;GO:0051149//positive regulati…	--
ENSMUSG00000053399	Adamts18	0.034	0.3	3.14136	2.4772e-06	3.7734e-05	a disintegrin-like and metallopeptidase (reprolysin type) with thrombospondin type 1 motif, 18 [Source:MGI Symbol;Acc:MGI:2442600]	-	-	-	-	GO:0005576//extracellular region;GO:0005634//nucleus;GO:0031012//extracellular matrix	GO:0004222//metalloendopeptidase activity;GO:0008233//peptidase activity;GO:0008237//metallopeptidase activity;GO:0016787//hydrolase activity;GO:0046872//metal ion binding	GO:0001654//eye development;GO:0006508//proteolysis;GO:0030198//extracellular matrix organization;GO:0090331//negative regulation of platelet aggregation	--
ENSMUSG00000078776	9530053A07Rik	0.015	0.132	3.1375	0.000119156	0.00104285	RIKEN cDNA 9530053A07 gene [Source:MGI Symbol;Acc:MGI:2442118]	-	-	-	-	GO:0005615//extracellular space;GO:0031012//extracellular matrix	GO:0003674//molecular_function;GO:0005515//protein binding	GO:0008150//biological_process	--
ENSMUSG00000052821	Cysltr1	0.055	0.483333	3.13551	3.27454e-06	4.76011e-05	cysteinyl leukotriene receptor 1 [Source:MGI Symbol;Acc:MGI:1926218]	Environmental Information Processing;Environmental Information Processing	Signaling molecules and interaction;Signal transduction	ko04080//Neuroactive ligand-receptor interaction;ko04020//Calcium signaling pathway	K04322;K04322	GO:0005886//plasma membrane;GO:0016020//membrane;GO:0016021//integral component of membrane	GO:0001631//cysteinyl leukotriene receptor activity;GO:0004930//G protein-coupled receptor activity;GO:0004974//leukotriene receptor activity;GO:0005515//protein binding;GO:0008528//G protein-coupled peptide receptor activity	GO:0002437//inflammatory response to antigenic stimulus;GO:0006816//calcium ion transport;GO:0006935//chemotaxis;GO:0006954//inflammatory response;GO:0007165//signal transduction;GO:0007166//cell surface receptor signaling pathway;GO:0007186//G protein-coupled receptor signaling pathway;GO:0007218//neuropeptide signaling pathway;GO:0045766//positive regulation of angiogenesis;GO:0045907//positive…	--
ENSMUSG00000059588	Calcrl	0.206	1.81	3.13527	6.38212e-17	6.77036e-15	calcitonin receptor-like [Source:MGI Symbol;Acc:MGI:1926944]	Environmental Information Processing;Organismal Systems	Signaling molecules and interaction;Circulatory system	ko04080//Neuroactive ligand-receptor interaction;ko04270//Vascular smooth muscle contraction	K04577;K04577	GO:0005737//cytoplasm;GO:0005764//lysosome;GO:0005768//endosome;GO:0005783//endoplasmic reticulum;GO:0005886//plasma membrane;GO:0016020//membrane;GO:0016021//integral component of membrane;GO:0098992//neuronal dense core vesicle;GO:1903143//adrenomedullin receptor complex;GO:1990406//CGRP receptor complex	GO:0001605//adrenomedullin receptor activity;GO:0001635//calcitonin gene-related peptide receptor activity;GO:0004888//transmembrane signaling receptor activity;GO:0004930//G protein-coupled receptor activity;GO:0004948//calcitonin receptor activity;GO:0008528//G protein-coupled peptide receptor activity;GO:1990409//adrenomedullin binding	GO:0001525//angiogenesis;GO:0006816//calcium ion transport;GO:0007165//signal transduction;GO:0007166//cell surface receptor signaling pathway;GO:0007186//G protein-coupled receptor signaling pathway;GO:0007188//adenylate cyclase-modulating G protein-coupled receptor signaling pathway;GO:0007189//adenylate cyclase-activating G protein-coupled receptor signaling pathway;GO:0007507//heart developme…	--
ENSMUSG00000057722	Lepr	0.234333	2.05433	3.13204	2.59549e-20	4.57988e-18	leptin receptor [Source:MGI Symbol;Acc:MGI:104993]	Environmental Information Processing;Environmental Information Processing;Environmental Information Processing;Human Diseases;Environmental Information Processing;Organismal Systems	Signaling molecules and interaction;Signaling molecules and interaction;Signal transduction;Endocrine and metabolic disease;Signal transduction;Endocrine system	ko04080//Neuroactive ligand-receptor interaction;ko04060//Cytokine-cytokine receptor interaction;ko04630//JAK-STAT signaling pathway;ko04932//Non-alcoholic fatty liver disease;ko04152//AMPK signaling pathway;ko04920//Adipocytokine signaling pathway	K05062;K05062;K05062;K05062;K05062;K05062	GO:0005576//extracellular region;GO:0005615//extracellular space;GO:0005886//plasma membrane;GO:0009897//external side of plasma membrane;GO:0016020//membrane;GO:0016323//basolateral plasma membrane;GO:0016328//lateral plasma membrane;GO:0043235//receptor complex	GO:0004888//transmembrane signaling receptor activity;GO:0004896//cytokine receptor activity;GO:0005515//protein binding;GO:0016500//protein-hormone receptor activity;GO:0017046//peptide hormone binding;GO:0019955//cytokine binding;GO:0038021//leptin receptor activity;GO:0042802//identical protein binding	GO:0001525//angiogenesis;GO:0001934//positive regulation of protein phosphorylation;GO:0005977//glycogen metabolic process;GO:0006094//gluconeogenesis;GO:0006909//phagocytosis;GO:0007165//signal transduction;GO:0008203//cholesterol metabolic process;GO:0010507//negative regulation of autophagy;GO:0014009//glial cell proliferation;GO:0019221//cytokine-mediated signaling pathway;GO:0019222//regulat…	--
ENSMUSG00000022146	Osmr	0.357	3.129	3.13171	4.33167e-30	2.5733e-27	oncostatin M receptor [Source:MGI Symbol;Acc:MGI:1330819]	Environmental Information Processing;Environmental Information Processing;Environmental Information Processing	Signal transduction;Signaling molecules and interaction;Signal transduction	ko04151//PI3K-Akt signaling pathway;ko04060//Cytokine-cytokine receptor interaction;ko04630//JAK-STAT signaling pathway	K05057;K05057;K05057	GO:0005900//oncostatin-M receptor complex;GO:0016020//membrane;GO:0016324//apical plasma membrane	GO:0004896//cytokine receptor activity;GO:0004924//oncostatin-M receptor activity;GO:0005515//protein binding;GO:0019838//growth factor binding	GO:0008284//positive regulation of cell population proliferation;GO:0019221//cytokine-mediated signaling pathway;GO:0034097//response to cytokine;GO:0038165//oncostatin-M-mediated signaling pathway	--
ENSMUSG00000034792	Gna15	0.2	1.74733	3.12708	9.16434e-11	4.03276e-09	guanine nucleotide binding protein, alpha 15 [Source:MGI Symbol;Acc:MGI:95770]	Environmental Information Processing;Human Diseases;Organismal Systems;Human Diseases	Signal transduction;Infectious disease: parasitic;Endocrine system;Infectious disease: parasitic	ko04020//Calcium signaling pathway;ko05146//Amoebiasis;ko04926//Relaxin signaling pathway;ko05142//Chagas disease	K04637;K04637;K04637;K04637	GO:0005834//heterotrimeric G-protein complex;GO:0016020//membrane	GO:0000166//nucleotide binding;GO:0001664//G protein-coupled receptor binding;GO:0003924//GTPase activity;GO:0005525//GTP binding;GO:0019001//guanyl nucleotide binding;GO:0031683//G-protein beta/gamma-subunit complex binding;GO:0046872//metal ion binding	GO:0001508//action potential;GO:0007165//signal transduction;GO:0007186//G protein-coupled receptor signaling pathway;GO:0007188//adenylate cyclase-modulating G protein-coupled receptor signaling pathway;GO:0007200//phospholipase C-activating G protein-coupled receptor signaling pathway;GO:0051482//positive regulation of cytosolic calcium ion concentration involved in phospholipase C-activating G…	--
ENSMUSG00000038732	Mboat1	1.087	9.35233	3.10497	3.12121e-28	1.58932e-25	membrane bound O-acyltransferase domain containing 1 [Source:MGI Symbol;Acc:MGI:2387184]	Metabolism;Metabolism;Metabolism	Global and overview maps;Lipid metabolism;Lipid metabolism	ko01100//Metabolic pathways;ko00564//Glycerophospholipid metabolism;ko00561//Glycerolipid metabolism	K13517;K13517;K13517	GO:0005783//endoplasmic reticulum;GO:0005789//endoplasmic reticulum membrane;GO:0016020//membrane	GO:0016740//transferase activity;GO:0016746//acyltransferase activity;GO:0047184//1-acylglycerophosphocholine O-acyltransferase activity;GO:0106262//1-acylglycerophosphoethanolamine O-acyltransferase activity;GO:0106263//1-acylglycerophosphoserine O-acyltransferase activity	GO:0006629//lipid metabolic process;GO:0006644//phospholipid metabolic process;GO:0008654//phospholipid biosynthetic process;GO:0010975//regulation of neuron projection development;GO:0030258//lipid modification;GO:0036150//phosphatidylserine acyl-chain remodeling;GO:0036152//phosphatidylethanolamine acyl-chain remodeling	--
ENSMUSG00000040552	C3ar1	0.303667	2.61267	3.10496	1.11292e-24	3.30575e-22	complement component 3a receptor 1 [Source:MGI Symbol;Acc:MGI:1097680]	Environmental Information Processing;Human Diseases;Human Diseases;Human Diseases;Organismal Systems	Signaling molecules and interaction;Infectious disease: viral;Infectious disease: bacterial;Endocrine and metabolic disease;Immune system	ko04080//Neuroactive ligand-receptor interaction;ko05171//Coronavirus disease - COVID-19;ko05150//Staphylococcus aureus infection;ko04936//Alcoholic liver disease;ko04610//Complement and coagulation cascades	K04009;K04009;K04009;K04009;K04009	GO:0005886//plasma membrane;GO:0016020//membrane;GO:0016021//integral component of membrane	GO:0001850//complement component C3a binding;GO:0004875//complement receptor activity;GO:0004876//complement component C3a receptor activity;GO:0004930//G protein-coupled receptor activity	GO:0002430//complement receptor mediated signaling pathway;GO:0002462//tolerance induction to nonself antigen;GO:0002684//positive regulation of immune system process;GO:0006935//chemotaxis;GO:0006954//inflammatory response;GO:0007165//signal transduction;GO:0007186//G protein-coupled receptor signaling pathway;GO:0007200//phospholipase C-activating G protein-coupled receptor signaling pathway;GO…	--
ENSMUSG00000017737	Mmp9	0.802	6.895	3.10388	4.15133e-25	1.34518e-22	matrix metallopeptidase 9 [Source:MGI Symbol;Acc:MGI:97011]	Human Diseases;Human Diseases;Human Diseases;Human Diseases;Human Diseases;Human Diseases;Human Diseases;Human Diseases;Organismal Systems;Organismal Systems;Organismal Systems;Environmental Information Processing;Human Diseases;Organismal Systems;Human Diseases;Human Diseases	Cancer: overview;Cancer: overview;Cardiovascular disease;Cardiovascular disease;Cancer: overview;Infectious disease: viral;Cancer: overview;Cardiovascular disease;Endocrine system;Endocrine system;Immune system;Signal transduction;Cancer: specific types;Immune system;Drug resistance: antineoplastic;Cancer: specific types	ko05200//Pathways in cancer;ko05202//Transcriptional misregulation in cancer;ko05417//Lipid and atherosclerosis;ko05415//Diabetic cardiomyopathy;ko05205//Proteoglycans in cancer;ko05161//Hepatitis B;ko05206//MicroRNAs in cancer;ko05418//Fluid shear stress and atherosclerosis;ko04915//Estrogen signaling pathway;ko04926//Relaxin signaling pathway;ko04670//Leukocyte transendothelial migration;ko0466…	K01403;K01403;K01403;K01403;K01403;K01403;K01403;K01403;K01403;K01403;K01403;K01403;K01403;K01403;K01403;K01403	GO:0005576//extracellular region;GO:0005615//extracellular space;GO:0031012//extracellular matrix;GO:0032991//protein-containing complex;GO:0062023//collagen-containing extracellular matrix	GO:0001968//fibronectin binding;GO:0004175//endopeptidase activity;GO:0004222//metalloendopeptidase activity;GO:0004252//serine-type endopeptidase activity;GO:0008233//peptidase activity;GO:0008237//metallopeptidase activity;GO:0008270//zinc ion binding;GO:0016787//hydrolase activity;GO:0042802//identical protein binding;GO:0044877//protein-containing complex binding;GO:0046872//metal ion binding	GO:0001501//skeletal system development;GO:0001503//ossification;GO:0001934//positive regulation of protein phosphorylation;GO:0002687//positive regulation of leukocyte migration;GO:0006508//proteolysis;GO:0006915//apoptotic process;GO:0006979//response to oxidative stress;GO:0007507//heart development;GO:0007566//embryo implantation;GO:0007568//aging;GO:0009410//response to xenobiotic stimulus;G…	--
ENSMUSG00000041445	Mmrn2	0.628	5.35667	3.0925	8.78222e-18	1.07203e-15	multimerin 2 [Source:MGI Symbol;Acc:MGI:2385618]	-	-	-	-	GO:0005576//extracellular region;GO:0005604//basement membrane;GO:0005615//extracellular space;GO:0031012//extracellular matrix;GO:0062023//collagen-containing extracellular matrix;GO:1990972//multimerin complex	GO:0005201//extracellular matrix structural constituent;GO:0005515//protein binding	GO:0001525//angiogenesis;GO:0002042//cell migration involved in sprouting angiogenesis;GO:0007155//cell adhesion;GO:0008285//negative regulation of cell population proliferation;GO:0030336//negative regulation of cell migration;GO:0030948//negative regulation of vascular endothelial growth factor receptor signaling pathway;GO:0048583//regulation of response to stimulus;GO:0090051//negative regula…	--
ENSMUSG00000079105	C7	0.297667	2.522	3.0828	1.34774e-15	1.18908e-13	complement component 7 [Source:MGI Symbol;Acc:MGI:88235]	Human Diseases;Human Diseases;Human Diseases;Organismal Systems	Infectious disease: viral;Neurodegenerative disease;Immune disease;Immune system	ko05171//Coronavirus disease - COVID-19;ko05020//Prion disease;ko05322//Systemic lupus erythematosus;ko04610//Complement and coagulation cascades	K03996;K03996;K03996;K03996	GO:0005576//extracellular region;GO:0005579//membrane attack complex;GO:0005615//extracellular space	GO:0005515//protein binding	GO:0002376//immune system process;GO:0006883//cellular sodium ion homeostasis;GO:0006955//immune response;GO:0006956//complement activation;GO:0006958//complement activation, classical pathway;GO:0019835//cytolysis;GO:0045087//innate immune response;GO:0050778//positive regulation of immune response	--
ENSMUSG00000014329	Bicc1	0.379667	3.21633	3.08261	8.9887e-21	1.70422e-18	BicC family RNA binding protein 1 [Source:MGI Symbol;Acc:MGI:1933388]	-	-	-	-	GO:0005737//cytoplasm	GO:0003676//nucleic acid binding;GO:0003723//RNA binding;GO:0005515//protein binding	GO:0001822//kidney development;GO:0007368//determination of left/right symmetry;GO:0007507//heart development;GO:0090090//negative regulation of canonical Wnt signaling pathway	--
ENSMUSG00000070423	Or51e1	0.022	0.185333	3.07455	0.00484106	0.0220602	olfactory receptor family 51 subfamily E member 1 [Source:MGI Symbol;Acc:MGI:3030392]	Organismal Systems	Sensory system	ko04740//Olfactory transduction	K04257	GO:0005886//plasma membrane;GO:0016020//membrane;GO:0016021//integral component of membrane	GO:0004930//G protein-coupled receptor activity;GO:0004984//olfactory receptor activity	GO:0007165//signal transduction;GO:0007186//G protein-coupled receptor signaling pathway;GO:0007608//sensory perception of smell;GO:0050896//response to stimulus;GO:0050911//detection of chemical stimulus involved in sensory perception of smell	--
ENSMUSG00000027399	Il1a	0.0613333	0.516667	3.07449	0.000338777	0.0025124	interleukin 1 alpha [Source:MGI Symbol;Acc:MGI:96542]	Human Diseases;Human Diseases;Human Diseases;Environmental Information Processing;Environmental Information Processing;Human Diseases;Organismal Systems;Human Diseases;Human Diseases;Human Diseases;Cellular Processes;Cellular Processes;Human Diseases;Human Diseases;Human Diseases;Organismal Systems;Human Diseases;Human Diseases;Human Diseases;Human Diseases;Human Diseases	Neurodegenerative disease;Neurodegenerative disease;Infectious disease: bacterial;Signaling molecules and interaction;Signal transduction;Neurodegenerative disease;Immune system;Immune disease;Infectious disease: parasitic;Infectious disease: viral;Cell growth and death;Cell growth and death;Endocrine and metabolic disease;Infectious disease: viral;Cardiovascular disease;Development and regenerat…	ko05022//Pathways of neurodegeneration - multiple diseases;ko05010//Alzheimer disease;ko05152//Tuberculosis;ko04060//Cytokine-cytokine receptor interaction;ko04010//MAPK signaling pathway;ko05020//Prion disease;ko04640//Hematopoietic cell lineage;ko05323//Rheumatoid arthritis;ko05140//Leishmaniasis;ko05164//Influenza A;ko04218//Cellular senescence;ko04217//Necroptosis;ko04932//Non-alcoholic fatty…	K04383;K04383;K04383;K04383;K04383;K04383;K04383;K04383;K04383;K04383;K04383;K04383;K04383;K04383;K04383;K04383;K04383;K04383;K04383;K04383;K04383	GO:0005576//extracellular region;GO:0005615//extracellular space;GO:0005634//nucleus;GO:0005737//cytoplasm;GO:0005829//cytosol;GO:0005886//plasma membrane;GO:0009986//cell surface	GO:0005125//cytokine activity;GO:0005149//interleukin-1 receptor binding;GO:0005507//copper ion binding	GO:0001660//fever generation;GO:0001666//response to hypoxia;GO:0001819//positive regulation of cytokine production;GO:0002248//connective tissue replacement involved in inflammatory response wound healing;GO:0002526//acute inflammatory response;GO:0006883//cellular sodium ion homeostasis;GO:0006954//inflammatory response;GO:0006955//immune response;GO:0007283//spermatogenesis;GO:0007507//heart d…	--
ENSMUSG00000032179	Bmp5	0.422333	3.54867	3.07082	3.60281e-21	6.97927e-19	bone morphogenetic protein 5 [Source:MGI Symbol;Acc:MGI:88181]	Environmental Information Processing;Environmental Information Processing;Environmental Information Processing	Signaling molecules and interaction;Signal transduction;Signal transduction	ko04060//Cytokine-cytokine receptor interaction;ko04390//Hippo signaling pathway;ko04350//TGF-beta signaling pathway	K04663;K04663;K04663	GO:0005576//extracellular region;GO:0005615//extracellular space;GO:0031982//vesicle	GO:0005125//cytokine activity;GO:0005515//protein binding;GO:0008083//growth factor activity;GO:0070700//BMP receptor binding	GO:0001501//skeletal system development;GO:0001503//ossification;GO:0003272//endocardial cushion formation;GO:0003323//type B pancreatic cell development;GO:0003344//pericardium morphogenesis;GO:0007389//pattern specification process;GO:0008284//positive regulation of cell population proliferation;GO:0008285//negative regulation of cell population proliferation;GO:0010862//positive regulation of …	--
ENSMUSG00000076543	Igkv4-74	2.62067	21.9463	3.06597	0.000525801	0.00360694	immunoglobulin kappa variable 4-74 [Source:MGI Symbol;Acc:MGI:3779447]	-	-	-	-	GO:0005615//extracellular space	-	GO:0006955//immune response	--
ENSMUSG00000032915	Adgre4	0.048	0.4	3.05889	3.91369e-05	0.000405758	adhesion G protein-coupled receptor E4 [Source:MGI Symbol;Acc:MGI:1196464]	-	-	-	-	GO:0005886//plasma membrane;GO:0009986//cell surface;GO:0016020//membrane;GO:0016021//integral component of membrane	GO:0004888//transmembrane signaling receptor activity;GO:0004930//G protein-coupled receptor activity;GO:0005509//calcium ion binding	GO:0007165//signal transduction;GO:0007166//cell surface receptor signaling pathway;GO:0007173//epidermal growth factor receptor signaling pathway;GO:0007186//G protein-coupled receptor signaling pathway;GO:0007189//adenylate cyclase-activating G protein-coupled receptor signaling pathway	--
ENSMUSG00000024774	Ankrd22	0.0823333	0.680667	3.0474	8.67902e-07	1.49159e-05	ankyrin repeat domain 22 [Source:MGI Symbol;Acc:MGI:1277101]	-	-	-	-	GO:0005575//cellular_component	GO:0003674//molecular_function;GO:0005515//protein binding	GO:0008150//biological_process	--
ENSMUSG00000022181	C6	0.520667	4.30333	3.04702	3.44029e-21	6.81254e-19	complement component 6 [Source:MGI Symbol;Acc:MGI:88233]	Human Diseases;Human Diseases;Human Diseases;Organismal Systems	Infectious disease: viral;Neurodegenerative disease;Immune disease;Immune system	ko05171//Coronavirus disease - COVID-19;ko05020//Prion disease;ko05322//Systemic lupus erythematosus;ko04610//Complement and coagulation cascades	K03995;K03995;K03995;K03995	GO:0005576//extracellular region;GO:0005579//membrane attack complex;GO:0005615//extracellular space	GO:0005515//protein binding	GO:0001701//in utero embryonic development;GO:0001970//positive regulation of activation of membrane attack complex;GO:0002376//immune system process;GO:0006955//immune response;GO:0006956//complement activation;GO:0006958//complement activation, classical pathway;GO:0019835//cytolysis;GO:0043065//positive regulation of apoptotic process;GO:0045087//innate immune response;GO:0045766//positive reg…	--
ENSMUSG00000095066	Defa20	406.737	3356.22	3.04467	0.0106048	0.0415018	defensin, alpha, 20 [Source:MGI Symbol;Acc:MGI:1915259]	Human Diseases;Human Diseases;Organismal Systems	Cancer: overview;Infectious disease: bacterial;Immune system	ko05202//Transcriptional misregulation in cancer;ko05150//Staphylococcus aureus infection;ko04621//NOD-like receptor signaling pathway	K05230;K05230;K05230	GO:0005576//extracellular region;GO:0005615//extracellular space;GO:0042582//azurophil granule	GO:0003674//molecular_function;GO:0042803//protein homodimerization activity	GO:0002227//innate immune response in mucosa;GO:0006952//defense response;GO:0019731//antibacterial humoral response;GO:0042742//defense response to bacterium;GO:0050829//defense response to Gram-negative bacterium;GO:0050830//defense response to Gram-positive bacterium;GO:0051873//killing by host of symbiont cells;GO:0061844//antimicrobial humoral immune response mediated by antimicrobial peptid…	--
ENSMUSG00000103254	Ighv1-15	0.851333	6.99733	3.03901	1.9739e-06	3.09401e-05	immunoglobulin heavy variable 1-15 [Source:MGI Symbol;Acc:MGI:4439782]	Environmental Information Processing;Human Diseases;Environmental Information Processing;Human Diseases;Human Diseases;Human Diseases;Organismal Systems;Human Diseases;Cellular Processes;Environmental Information Processing;Human Diseases;Human Diseases;Human Diseases;Organismal Systems;Human Diseases;Environmental Information Processing;Organismal Systems;Organismal Systems;Human Diseases;Human …	Signal transduction;Infectious disease: viral;Signal transduction;Infectious disease: viral;Cancer: overview;Infectious disease: bacterial;Immune system;Infectious disease: bacterial;Transport and catabolism;Signal transduction;Immune disease;Infectious disease: bacterial;Infectious disease: bacterial;Immune system;Infectious disease: parasitic;Signal transduction;Immune system;Immune system;Card…	ko04151//PI3K-Akt signaling pathway;ko05171//Coronavirus disease - COVID-19;ko04020//Calcium signaling pathway;ko05169//Epstein-Barr virus infection;ko05202//Transcriptional misregulation in cancer;ko05130//Pathogenic Escherichia coli infection;ko04613//Neutrophil extracellular trap formation;ko05152//Tuberculosis;ko04145//Phagosome;ko04072//Phospholipase D signaling pathway;ko05322//Systemic lup…	K06856;K06856;K06856;K06856;K06856;K06856;K06856;K06856;K06856;K06856;K06856;K06856;K06856;K06856;K06856;K06856;K06856;K06856;K06856;K06856;K06856;K06856;K06856;K06856;K06856;K06856;K06856;K06856;K06856;K06856	GO:0009897//external side of plasma membrane;GO:0042571//immunoglobulin complex, circulating	GO:0003823//antigen binding;GO:0034987//immunoglobulin receptor binding	GO:0006910//phagocytosis, recognition;GO:0006911//phagocytosis, engulfment;GO:0006958//complement activation, classical pathway;GO:0042742//defense response to bacterium;GO:0045087//innate immune response;GO:0050853//B cell receptor signaling pathway;GO:0050871//positive regulation of B cell activation	--
ENSMUSG00000105096	Gbp10	0.0276667	0.225333	3.02584	0.0014094	0.00811317	guanylate-binding protein 10 [Source:MGI Symbol;Acc:MGI:4359647]	-	-	-	-	GO:0031410//cytoplasmic vesicle	GO:0003924//GTPase activity;GO:0005525//GTP binding	GO:0009617//response to bacterium;GO:0042832//defense response to protozoan;GO:0050830//defense response to Gram-positive bacterium;GO:0071222//cellular response to lipopolysaccharide;GO:0071346//cellular response to interferon-gamma	--
ENSMUSG00000101389	Ms4a4a	0.389	3.16767	3.02558	3.08045e-08	7.51023e-07	membrane-spanning 4-domains, subfamily A, member 4A [Source:MGI Symbol;Acc:MGI:3643932]	-	-	-	-	GO:0005783//endoplasmic reticulum;GO:0005794//Golgi apparatus;GO:0005886//plasma membrane;GO:0016020//membrane;GO:0016021//integral component of membrane;GO:0044853//plasma membrane raft	GO:0003674//molecular_function	GO:0008150//biological_process	--
ENSMUSG00000020326	Ccng1	6.67133	53.5973	3.00611	2.1735e-49	4.84201e-46	cyclin G1 [Source:MGI Symbol;Acc:MGI:102890]	Human Diseases;Cellular Processes	Cancer: overview;Cell growth and death	ko05206//MicroRNAs in cancer;ko04115//p53 signaling pathway	K10145;K10145	GO:0000307//cyclin-dependent protein kinase holoenzyme complex;GO:0005634//nucleus;GO:0005737//cytoplasm;GO:0030425//dendrite;GO:0043025//neuronal cell body;GO:0048471//perinuclear region of cytoplasm	GO:0016538//cyclin-dependent protein serine/threonine kinase regulator activity	GO:0000079//regulation of cyclin-dependent protein serine/threonine kinase activity;GO:0006949//syncytium formation;GO:0007049//cell cycle;GO:0007095//mitotic G2 DNA damage checkpoint signaling;GO:0007420//brain development;GO:0009629//response to gravity;GO:0010243//response to organonitrogen compound;GO:0043066//negative regulation of apoptotic process;GO:0044772//mitotic cell cycle phase trans…	--
ENSMUSG00000022126	Acod1	0.383667	3.078	3.00407	0.0117154	0.0449596	aconitate decarboxylase 1 [Source:MGI Symbol;Acc:MGI:103206]	Metabolism;Metabolism	Global and overview maps;Carbohydrate metabolism	ko01100//Metabolic pathways;ko00660//C5-Branched dibasic acid metabolism	K17724;K17724	-	GO:0016829//lyase activity;GO:0042803//protein homodimerization activity;GO:0047613//aconitate decarboxylase activity	GO:0002760//positive regulation of antimicrobial humoral response;GO:0006952//defense response;GO:0071222//cellular response to lipopolysaccharide;GO:0072573//tolerance induction to lipopolysaccharide	--
ENSMUSG00000112023	Lilrb4b	0.311667	2.48333	2.9942	5.90435e-10	2.18314e-08	leukocyte immunoglobulin-like receptor, subfamily B, member 4B [Source:MGI Symbol;Acc:MGI:102702]	Organismal Systems;Organismal Systems	Immune system;Development and regeneration	ko04662//B cell receptor signaling pathway;ko04380//Osteoclast differentiation	K06512;K06512	GO:0005886//plasma membrane;GO:0009986//cell surface;GO:0016020//membrane	GO:0001968//fibronectin binding;GO:0019903//protein phosphatase binding;GO:0030293//transmembrane receptor protein tyrosine kinase inhibitor activity;GO:0030547//signaling receptor inhibitor activity;GO:0034185//apolipoprotein binding	GO:0002376//immune system process;GO:0002507//tolerance induction;GO:0002669//positive regulation of T cell anergy;GO:0002725//negative regulation of T cell cytokine production;GO:0002774//Fc receptor mediated inhibitory signaling pathway;GO:0031623//receptor internalization;GO:0032682//negative regulation of chemokine production;GO:0032689//negative regulation of interferon-gamma production;GO:0…	--
ENSMUSG00000019929	Dcn	7.88933	62.6713	2.98983	6.83175e-52	2.02926e-48	decorin [Source:MGI Symbol;Acc:MGI:94872]	Human Diseases;Environmental Information Processing	Cancer: overview;Signal transduction	ko05205//Proteoglycans in cancer;ko04350//TGF-beta signaling pathway	K04660;K04660	GO:0005576//extracellular region;GO:0005589//collagen type VI trimer;GO:0005615//extracellular space;GO:0031012//extracellular matrix;GO:0062023//collagen-containing extracellular matrix	GO:0005515//protein binding;GO:0005518//collagen binding;GO:0005539//glycosaminoglycan binding;GO:0030021//extracellular matrix structural constituent conferring compression resistance;GO:0047485//protein N-terminus binding;GO:0050840//extracellular matrix binding	GO:0010508//positive regulation of autophagy;GO:0010596//negative regulation of endothelial cell migration;GO:0014068//positive regulation of phosphatidylinositol 3-kinase signaling;GO:0016239//positive regulation of macroautophagy;GO:0016525//negative regulation of angiogenesis;GO:0019800//peptide cross-linking via chondroitin 4-sulfate glycosaminoglycan;GO:0045944//positive regulation of transc…	--
ENSMUSG00000068196	Col8a1	0.046	0.364667	2.98687	5.65756e-05	0.000549477	collagen, type VIII, alpha 1 [Source:MGI Symbol;Acc:MGI:88463]	Organismal Systems	Digestive system	ko04974//Protein digestion and absorption	K23455	GO:0005576//extracellular region;GO:0005581//collagen trimer;GO:0005604//basement membrane;GO:0005615//extracellular space;GO:0031012//extracellular matrix;GO:0062023//collagen-containing extracellular matrix	GO:0005201//extracellular matrix structural constituent;GO:0005515//protein binding;GO:0030020//extracellular matrix structural constituent conferring tensile strength	GO:0001525//angiogenesis;GO:0007155//cell adhesion;GO:0010811//positive regulation of cell-substrate adhesion;GO:0030198//extracellular matrix organization;GO:0035987//endodermal cell differentiation;GO:0048593//camera-type eye morphogenesis;GO:0050673//epithelial cell proliferation	--
ENSMUSG00000001986	Gria3	0.078	0.615333	2.97982	9.70873e-08	2.08972e-06	glutamate receptor, ionotropic, AMPA3 (alpha 3) [Source:MGI Symbol;Acc:MGI:95810]	Human Diseases;Environmental Information Processing;Human Diseases;Human Diseases;Environmental Information Processing;Organismal Systems;Human Diseases;Organismal Systems;Organismal Systems;Organismal Systems;Human Diseases;Organismal Systems;Human Diseases	Neurodegenerative disease;Signaling molecules and interaction;Cancer: overview;Neurodegenerative disease;Signal transduction;Nervous system;Neurodegenerative disease;Nervous system;Nervous system;Environmental adaptation;Substance dependence;Nervous system;Substance dependence	ko05022//Pathways of neurodegeneration - multiple diseases;ko04080//Neuroactive ligand-receptor interaction;ko05202//Transcriptional misregulation in cancer;ko05016//Huntington disease;ko04024//cAMP signaling pathway;ko04723//Retrograde endocannabinoid signaling;ko05017//Spinocerebellar ataxia;ko04728//Dopaminergic synapse;ko04724//Glutamatergic synapse;ko04713//Circadian entrainment;ko05031//Amp…	K05199;K05199;K05199;K05199;K05199;K05199;K05199;K05199;K05199;K05199;K05199;K05199;K05199	GO:0005886//plasma membrane;GO:0014069//postsynaptic density;GO:0016020//membrane;GO:0030425//dendrite;GO:0032279//asymmetric synapse;GO:0032281//AMPA glutamate receptor complex;GO:0032991//protein-containing complex;GO:0042734//presynaptic membrane;GO:0043025//neuronal cell body;GO:0043083//synaptic cleft;GO:0043195//terminal bouton;GO:0043197//dendritic spine;GO:0043198//dendritic shaft;GO:0043…	GO:0001540//amyloid-beta binding;GO:0004970//ionotropic glutamate receptor activity;GO:0004971//AMPA glutamate receptor activity;GO:0005216//ion channel activity;GO:0005515//protein binding;GO:0015276//ligand-gated ion channel activity;GO:0030165//PDZ domain binding;GO:0038023//signaling receptor activity;GO:0099507//ligand-gated ion channel activity involved in regulation of presynaptic membrane…	GO:0001919//regulation of receptor recycling;GO:0006811//ion transport;GO:0034220//ion transmembrane transport;GO:0035235//ionotropic glutamate receptor signaling pathway;GO:0060078//regulation of postsynaptic membrane potential;GO:0099505//regulation of presynaptic membrane potential	--
ENSMUSG00000025355	Mmp19	0.27	2.12433	2.97598	3.55827e-15	2.96334e-13	matrix metallopeptidase 19 [Source:MGI Symbol;Acc:MGI:1927899]	-	-	-	-	GO:0005576//extracellular region;GO:0005615//extracellular space;GO:0005886//plasma membrane;GO:0016020//membrane;GO:0031012//extracellular matrix	GO:0004222//metalloendopeptidase activity;GO:0008233//peptidase activity;GO:0008237//metallopeptidase activity;GO:0008270//zinc ion binding;GO:0016787//hydrolase activity;GO:0046872//metal ion binding	GO:0001525//angiogenesis;GO:0001541//ovarian follicle development;GO:0001542//ovulation from ovarian follicle;GO:0001554//luteolysis;GO:0006508//proteolysis;GO:0009725//response to hormone;GO:0030154//cell differentiation;GO:0030198//extracellular matrix organization;GO:0030574//collagen catabolic process;GO:0051591//response to cAMP	--
ENSMUSG00000041797	Abca9	0.103667	0.81	2.96597	8.58114e-12	4.45869e-10	ATP-binding cassette, sub-family A (ABC1), member 9 [Source:MGI Symbol;Acc:MGI:2386796]	Environmental Information Processing	Membrane transport	ko02010//ABC transporters	K05651	GO:0005739//mitochondrion;GO:0016020//membrane;GO:0016021//integral component of membrane;GO:0043231//intracellular membrane-bounded organelle	GO:0000166//nucleotide binding;GO:0005319//lipid transporter activity;GO:0005524//ATP binding;GO:0016887//ATP hydrolysis activity;GO:0042626//ATPase-coupled transmembrane transporter activity;GO:0140359//ABC-type transporter activity	GO:0006869//lipid transport;GO:0055085//transmembrane transport	--
ENSMUSG00000028194	Ddah1	2.33967	18.2577	2.96413	1.24124e-18	1.78399e-16	dimethylarginine dimethylaminohydrolase 1 [Source:MGI Symbol;Acc:MGI:1916469]	-	-	-	-	GO:0005739//mitochondrion	GO:0008270//zinc ion binding;GO:0016403//dimethylargininase activity;GO:0016597//amino acid binding;GO:0016787//hydrolase activity;GO:0046872//metal ion binding	GO:0000052//citrulline metabolic process;GO:0003073//regulation of systemic arterial blood pressure;GO:0006525//arginine metabolic process;GO:0006527//arginine catabolic process;GO:0006809//nitric oxide biosynthetic process;GO:0008285//negative regulation of cell population proliferation;GO:0017014//protein nitrosylation;GO:0043116//negative regulation of vascular permeability;GO:0045429//positiv…	--
ENSMUSG00000039883	Lrrc17	0.148333	1.15167	2.95681	1.67157e-07	3.4203e-06	leucine rich repeat containing 17 [Source:MGI Symbol;Acc:MGI:1921761]	-	-	-	-	GO:0005576//extracellular region;GO:0005615//extracellular space;GO:0031012//extracellular matrix	GO:0003674//molecular_function;GO:0005515//protein binding	GO:0001503//ossification;GO:0045671//negative regulation of osteoclast differentiation;GO:0048539//bone marrow development	--
ENSMUSG00000050010	Shisa3	0.079	0.612333	2.95439	2.58614e-06	3.90926e-05	shisa family member 3 [Source:MGI Symbol;Acc:MGI:3041225]	-	-	-	-	GO:0005783//endoplasmic reticulum;GO:0005789//endoplasmic reticulum membrane;GO:0016020//membrane	-	GO:0090090//negative regulation of canonical Wnt signaling pathway	--
ENSMUSG00000053765	Oas1f	0.164333	1.27267	2.95316	6.84705e-08	1.53109e-06	2'-5' oligoadenylate synthetase 1F [Source:MGI Symbol;Acc:MGI:2180855]	Human Diseases;Human Diseases;Human Diseases;Organismal Systems;Human Diseases;Human Diseases;Human Diseases	Infectious disease: viral;Infectious disease: viral;Infectious disease: viral;Immune system;Infectious disease: viral;Infectious disease: viral;Infectious disease: viral	ko05168//Herpes simplex virus 1 infection;ko05171//Coronavirus disease - COVID-19;ko05169//Epstein-Barr virus infection;ko04621//NOD-like receptor signaling pathway;ko05164//Influenza A;ko05160//Hepatitis C;ko05162//Measles	K14216;K14216;K14216;K14216;K14216;K14216;K14216	GO:0005634//nucleus;GO:0005654//nucleoplasm;GO:0005737//cytoplasm;GO:0005739//mitochondrion;GO:0005829//cytosol;GO:0005840//ribosome;GO:0016020//membrane	GO:0001730//2'-5'-oligoadenylate synthetase activity;GO:0003725//double-stranded RNA binding;GO:0016779//nucleotidyltransferase activity	GO:0002376//immune system process;GO:0006006//glucose metabolic process;GO:0009615//response to virus;GO:0032728//positive regulation of interferon-beta production;GO:0032760//positive regulation of tumor necrosis factor production;GO:0034138//toll-like receptor 3 signaling pathway;GO:0034142//toll-like receptor 4 signaling pathway;GO:0035457//cellular response to interferon-alpha;GO:0035458//cel…	--
ENSMUSG00000049605	Or10j2	0.0496667	0.383	2.94699	8.71735e-05	0.000800415	olfactory receptor family 10 subfamily J member 2 [Source:MGI Symbol;Acc:MGI:3030252]	Organismal Systems	Sensory system	ko04740//Olfactory transduction	K04257	GO:0005886//plasma membrane;GO:0016020//membrane;GO:0016021//integral component of membrane	GO:0004930//G protein-coupled receptor activity;GO:0004984//olfactory receptor activity	GO:0007165//signal transduction;GO:0007186//G protein-coupled receptor signaling pathway;GO:0007608//sensory perception of smell;GO:0050896//response to stimulus;GO:0050911//detection of chemical stimulus involved in sensory perception of smell	--
ENSMUSG00000040026	Saa3	0.858	6.59167	2.94159	3.48223e-09	1.05366e-07	serum amyloid A 3 [Source:MGI Symbol;Acc:MGI:98223]	-	-	-	-	GO:0005576//extracellular region;GO:0005615//extracellular space;GO:0034364//high-density lipoprotein particle	GO:0035662//Toll-like receptor 4 binding;GO:0042056//chemoattractant activity	GO:0006953//acute-phase response;GO:0007252//I-kappaB phosphorylation;GO:0009617//response to bacterium;GO:0035634//response to stilbenoid;GO:0050918//positive chemotaxis;GO:0060326//cell chemotaxis;GO:0071347//cellular response to interleukin-1	--
ENSMUSG00000076655	Ighv4-1	3.193	24.396	2.93366	0.00558036	0.0248198	immunoglobulin heavy variable 4-1 [Source:MGI Symbol;Acc:MGI:4439536]	Environmental Information Processing;Human Diseases;Environmental Information Processing;Human Diseases;Human Diseases;Human Diseases;Organismal Systems;Human Diseases;Cellular Processes;Environmental Information Processing;Human Diseases;Human Diseases;Human Diseases;Organismal Systems;Human Diseases;Environmental Information Processing;Organismal Systems;Organismal Systems;Human Diseases;Human …	Signal transduction;Infectious disease: viral;Signal transduction;Infectious disease: viral;Cancer: overview;Infectious disease: bacterial;Immune system;Infectious disease: bacterial;Transport and catabolism;Signal transduction;Immune disease;Infectious disease: bacterial;Infectious disease: bacterial;Immune system;Infectious disease: parasitic;Signal transduction;Immune system;Immune system;Card…	ko04151//PI3K-Akt signaling pathway;ko05171//Coronavirus disease - COVID-19;ko04020//Calcium signaling pathway;ko05169//Epstein-Barr virus infection;ko05202//Transcriptional misregulation in cancer;ko05130//Pathogenic Escherichia coli infection;ko04613//Neutrophil extracellular trap formation;ko05152//Tuberculosis;ko04145//Phagosome;ko04072//Phospholipase D signaling pathway;ko05322//Systemic lup…	K06856;K06856;K06856;K06856;K06856;K06856;K06856;K06856;K06856;K06856;K06856;K06856;K06856;K06856;K06856;K06856;K06856;K06856;K06856;K06856;K06856;K06856;K06856;K06856;K06856;K06856;K06856;K06856;K06856;K06856	GO:0009897//external side of plasma membrane;GO:0042571//immunoglobulin complex, circulating	GO:0003823//antigen binding;GO:0034987//immunoglobulin receptor binding	GO:0006910//phagocytosis, recognition;GO:0006911//phagocytosis, engulfment;GO:0006958//complement activation, classical pathway;GO:0042742//defense response to bacterium;GO:0045087//innate immune response;GO:0050853//B cell receptor signaling pathway;GO:0050871//positive regulation of B cell activation	--
ENSMUSG00000052942	Glis3	0.0626667	0.475667	2.92418	2.69625e-08	6.72065e-07	GLIS family zinc finger 3 [Source:MGI Symbol;Acc:MGI:2444289]	-	-	-	-	GO:0005634//nucleus	GO:0000977//RNA polymerase II transcription regulatory region sequence-specific DNA binding;GO:0000978//RNA polymerase II cis-regulatory region sequence-specific DNA binding;GO:0000981//DNA-binding transcription factor activity, RNA polymerase II-specific;GO:0001227//DNA-binding transcription repressor activity, RNA polymerase II-specific;GO:0001228//DNA-binding transcription activator activity, …	GO:0000122//negative regulation of transcription by RNA polymerase II;GO:0006357//regulation of transcription by RNA polymerase II;GO:0006366//transcription by RNA polymerase II;GO:0010604//positive regulation of macromolecule metabolic process;GO:0045944//positive regulation of transcription by RNA polymerase II	zf-C2H2
ENSMUSG00000067780	Pi15	0.013	0.0986667	2.92405	0.00573282	0.0253461	peptidase inhibitor 15 [Source:MGI Symbol;Acc:MGI:1934659]	-	-	-	-	GO:0005576//extracellular region	-	-	--
ENSMUSG00000021596	Mctp1	0.031	0.235	2.92232	0.0039292	0.0186737	multiple C2 domains, transmembrane 1 [Source:MGI Symbol;Acc:MGI:1926021]	-	-	-	-	GO:0005768//endosome;GO:0005783//endoplasmic reticulum;GO:0005789//endoplasmic reticulum membrane;GO:0016020//membrane;GO:0030672//synaptic vesicle membrane;GO:0031410//cytoplasmic vesicle;GO:0045202//synapse;GO:0055037//recycling endosome	GO:0005509//calcium ion binding;GO:0046872//metal ion binding	GO:0030336//negative regulation of cell migration;GO:0045806//negative regulation of endocytosis;GO:0046928//regulation of neurotransmitter secretion;GO:1902883//negative regulation of response to oxidative stress	--
ENSMUSG00000049811	Fam161a	0.0906667	0.686667	2.92097	0.00351516	0.0170376	family with sequence similarity 161, member A [Source:MGI Symbol;Acc:MGI:1921123]	-	-	-	-	GO:0000235//astral microtubule;GO:0001917//photoreceptor inner segment;GO:0005737//cytoplasm;GO:0005813//centrosome;GO:0005814//centriole;GO:0005856//cytoskeleton;GO:0005876//spindle microtubule;GO:0005929//cilium;GO:0032391//photoreceptor connecting cilium;GO:0036064//ciliary basal body;GO:0042995//cell projection;GO:0072686//mitotic spindle;GO:0097431//mitotic spindle pole;GO:0097733//photorece…	GO:0008017//microtubule binding;GO:0042802//identical protein binding	GO:0030030//cell projection organization;GO:0044782//cilium organization;GO:0060271//cilium assembly;GO:1901985//positive regulation of protein acetylation	--
ENSMUSG00000023078	Cxcl13	2.80233	21.202	2.9195	2.88691e-05	0.000312015	chemokine (C-X-C motif) ligand 13 [Source:MGI Symbol;Acc:MGI:1888499]	Environmental Information Processing;Organismal Systems;Environmental Information Processing	Signaling molecules and interaction;Immune system;Signaling molecules and interaction	ko04060//Cytokine-cytokine receptor interaction;ko04062//Chemokine signaling pathway;ko04061//Viral protein interaction with cytokine and cytokine receptor	K10032;K10032;K10032	GO:0005576//extracellular region;GO:0005615//extracellular space	GO:0005125//cytokine activity;GO:0008009//chemokine activity;GO:0008201//heparin binding;GO:0017134//fibroblast growth factor binding;GO:0031724//CXCR5 chemokine receptor binding;GO:0031735//CCR10 chemokine receptor binding;GO:0045236//CXCR chemokine receptor binding;GO:0048018//receptor ligand activity;GO:0048248//CXCR3 chemokine receptor binding	GO:0002518//lymphocyte chemotaxis across high endothelial venule;GO:0006935//chemotaxis;GO:0006952//defense response;GO:0006954//inflammatory response;GO:0006955//immune response;GO:0007165//signal transduction;GO:0007166//cell surface receptor signaling pathway;GO:0007204//positive regulation of cytosolic calcium ion concentration;GO:0007267//cell-cell signaling;GO:0010820//positive regulation o…	--
ENSMUSG00000047562	Mmp10	2.19967	16.4713	2.9046	1.31643e-18	1.87692e-16	matrix metallopeptidase 10 [Source:MGI Symbol;Acc:MGI:97007]	-	-	-	-	GO:0005576//extracellular region;GO:0031012//extracellular matrix	GO:0004222//metalloendopeptidase activity;GO:0008233//peptidase activity;GO:0008237//metallopeptidase activity;GO:0008270//zinc ion binding;GO:0016787//hydrolase activity;GO:0046872//metal ion binding	GO:0006508//proteolysis;GO:0030198//extracellular matrix organization;GO:0030334//regulation of cell migration;GO:0030574//collagen catabolic process	--
ENSMUSG00000000058	Cav2	0.224667	1.679	2.90174	2.74702e-11	1.32676e-09	caveolin 2 [Source:MGI Symbol;Acc:MGI:107571]	Human Diseases;Cellular Processes;Human Diseases;Cellular Processes;Human Diseases;Human Diseases	Neurodegenerative disease;Transport and catabolism;Cancer: overview;Cellular community - eukaryotes;Cardiovascular disease;Infectious disease: bacterial	ko05020//Prion disease;ko04144//Endocytosis;ko05205//Proteoglycans in cancer;ko04510//Focal adhesion;ko05418//Fluid shear stress and atherosclerosis;ko05100//Bacterial invasion of epithelial cells	K12958;K12958;K12958;K12958;K12958;K12958	GO:0000139//Golgi membrane;GO:0002080//acrosomal membrane;GO:0002095//caveolar macromolecular signaling complex;GO:0005634//nucleus;GO:0005635//nuclear envelope;GO:0005637//nuclear inner membrane;GO:0005737//cytoplasm;GO:0005783//endoplasmic reticulum;GO:0005794//Golgi apparatus;GO:0005811//lipid droplet;GO:0005829//cytosol;GO:0005886//plasma membrane;GO:0005901//caveola;GO:0005925//focal adhesio…	GO:0000149//SNARE binding;GO:0005515//protein binding;GO:0019901//protein kinase binding;GO:0019905//syntaxin binding;GO:0030674//protein-macromolecule adaptor activity;GO:0031435//mitogen-activated protein kinase kinase kinase binding;GO:0031748//D1 dopamine receptor binding;GO:0042803//protein homodimerization activity;GO:0046982//protein heterodimerization activity;GO:0051219//phosphoprotein b…	GO:0001935//endothelial cell proliferation;GO:0001937//negative regulation of endothelial cell proliferation;GO:0001938//positive regulation of endothelial cell proliferation;GO:0006897//endocytosis;GO:0006906//vesicle fusion;GO:0007005//mitochondrion organization;GO:0007029//endoplasmic reticulum organization;GO:0007088//regulation of mitotic nuclear division;GO:0007179//transforming growth fact…	--
ENSMUSG00000029231	Pdgfra	1.65633	12.3713	2.90094	7.77745e-34	5.7754e-31	platelet derived growth factor receptor, alpha polypeptide [Source:MGI Symbol;Acc:MGI:97530]	Human Diseases;Environmental Information Processing;Environmental Information Processing;Environmental Information Processing;Environmental Information Processing;Cellular Processes;Human Diseases;Environmental Information Processing;Cellular Processes;Environmental Information Processing;Cellular Processes;Environmental Information Processing;Human Diseases;Human Diseases;Human Diseases;Cellular…	Cancer: overview;Signal transduction;Signal transduction;Signal transduction;Signal transduction;Transport and catabolism;Infectious disease: viral;Signal transduction;Cell motility;Signal transduction;Cellular community - eukaryotes;Signal transduction;Cancer: overview;Cancer: specific types;Cancer: overview;Cellular community - eukaryotes;Drug resistance: antineoplastic;Cancer: specific types;C…	ko05200//Pathways in cancer;ko04151//PI3K-Akt signaling pathway;ko04020//Calcium signaling pathway;ko04010//MAPK signaling pathway;ko04072//Phospholipase D signaling pathway;ko04144//Endocytosis;ko05163//Human cytomegalovirus infection;ko04014//Ras signaling pathway;ko04810//Regulation of actin cytoskeleton;ko04015//Rap1 signaling pathway;ko04510//Focal adhesion;ko04630//JAK-STAT signaling pathwa…	K04363;K04363;K04363;K04363;K04363;K04363;K04363;K04363;K04363;K04363;K04363;K04363;K04363;K04363;K04363;K04363;K04363;K04363;K04363;K04363	GO:0005634//nucleus;GO:0005654//nucleoplasm;GO:0005737//cytoplasm;GO:0005794//Golgi apparatus;GO:0005886//plasma membrane;GO:0005902//microvillus;GO:0005929//cilium;GO:0009897//external side of plasma membrane;GO:0009986//cell surface;GO:0016020//membrane;GO:0030054//cell junction;GO:0030424//axon;GO:0032991//protein-containing complex;GO:0042995//cell projection;GO:0043235//receptor complex	GO:0000166//nucleotide binding;GO:0004672//protein kinase activity;GO:0004713//protein tyrosine kinase activity;GO:0004714//transmembrane receptor protein tyrosine kinase activity;GO:0005018//platelet-derived growth factor alpha-receptor activity;GO:0005021//vascular endothelial growth factor-activated receptor activity;GO:0005161//platelet-derived growth factor receptor binding;GO:0005524//ATP b…	GO:0001553//luteinization;GO:0001701//in utero embryonic development;GO:0002244//hematopoietic progenitor cell differentiation;GO:0006468//protein phosphorylation;GO:0006935//chemotaxis;GO:0007169//transmembrane receptor protein tyrosine kinase signaling pathway;GO:0007204//positive regulation of cytosolic calcium ion concentration;GO:0008210//estrogen metabolic process;GO:0008284//positive regul…	--
ENSMUSG00000069607	Cd300ld3	0.103333	0.771667	2.90067	0.00736522	0.0310315	CD300 molecule like family member D3 [Source:MGI Symbol;Acc:MGI:2687214]	-	-	-	-	GO:0005764//lysosome;GO:0005768//endosome;GO:0005769//early endosome;GO:0005886//plasma membrane;GO:0016020//membrane	GO:0004888//transmembrane signaling receptor activity;GO:0005515//protein binding	GO:0002376//immune system process;GO:0031398//positive regulation of protein ubiquitination;GO:0034162//toll-like receptor 9 signaling pathway;GO:0034165//positive regulation of toll-like receptor 9 signaling pathway	--
ENSMUSG00000062991	Nrg1	0.365333	2.72233	2.89756	3.10173e-15	2.59526e-13	neuregulin 1 [Source:MGI Symbol;Acc:MGI:96083]	Human Diseases;Environmental Information Processing;Human Diseases	Neurodegenerative disease;Signal transduction;Drug resistance: antineoplastic	ko05014//Amyotrophic lateral sclerosis;ko04012//ErbB signaling pathway;ko01521//EGFR tyrosine kinase inhibitor resistance	K05455;K05455;K05455	GO:0005576//extracellular region;GO:0005615//extracellular space;GO:0005654//nucleoplasm;GO:0005737//cytoplasm;GO:0005886//plasma membrane;GO:0016020//membrane;GO:0016324//apical plasma membrane;GO:0030424//axon;GO:0031594//neuromuscular junction;GO:0045202//synapse;GO:0048787//presynaptic active zone membrane;GO:0097471//mossy fiber rosette;GO:0098794//postsynapse;GO:0098839//postsynaptic densit…	GO:0003712//transcription coregulator activity;GO:0005102//signaling receptor binding;GO:0005176//ErbB-2 class receptor binding;GO:0005178//integrin binding;GO:0005515//protein binding;GO:0008083//growth factor activity;GO:0030296//protein tyrosine kinase activator activity;GO:0030971//receptor tyrosine kinase binding;GO:0043125//ErbB-3 class receptor binding;GO:0045499//chemorepellent activity;G…	GO:0000165//MAPK cascade;GO:0000902//cell morphogenesis;GO:0001764//neuron migration;GO:0003161//cardiac conduction system development;GO:0003222//ventricular trabecula myocardium morphogenesis;GO:0006351//transcription, DNA-templated;GO:0007165//signal transduction;GO:0007169//transmembrane receptor protein tyrosine kinase signaling pathway;GO:0007171//activation of transmembrane receptor protei…	--
ENSMUSG00000038143	Stox2	0.177333	1.31833	2.89418	1.57836e-14	1.1869e-12	storkhead box 2 [Source:MGI Symbol;Acc:MGI:1918319]	-	-	-	-	GO:0005575//cellular_component;GO:0005634//nucleus;GO:0005737//cytoplasm	GO:0000977//RNA polymerase II transcription regulatory region sequence-specific DNA binding;GO:0001228//DNA-binding transcription activator activity, RNA polymerase II-specific;GO:0003674//molecular_function	GO:0001893//maternal placenta development;GO:0006357//regulation of transcription by RNA polymerase II;GO:0009617//response to bacterium;GO:0009792//embryo development ending in birth or egg hatching;GO:0045944//positive regulation of transcription by RNA polymerase II	--
ENSMUSG00000078612	Fyb2	0.213333	1.58533	2.8936	1.30088e-07	2.71478e-06	FYN binding protein 2 [Source:MGI Symbol;Acc:MGI:2685466]	-	-	-	-	GO:0001772//immunological synapse;GO:0005886//plasma membrane;GO:0016020//membrane;GO:0045121//membrane raft	GO:0003674//molecular_function;GO:0005515//protein binding	GO:0007229//integrin-mediated signaling pathway;GO:0033627//cell adhesion mediated by integrin;GO:0050852//T cell receptor signaling pathway;GO:0072659//protein localization to plasma membrane	--
ENSMUSG00000053475	Tnfaip6	0.071	0.526667	2.891	0.000612343	0.00408823	tumor necrosis factor alpha induced protein 6 [Source:MGI Symbol;Acc:MGI:1195266]	-	-	-	-	GO:0005576//extracellular region;GO:0005615//extracellular space	GO:0001968//fibronectin binding;GO:0005509//calcium ion binding;GO:0005540//hyaluronic acid binding;GO:0016787//hydrolase activity;GO:0046872//metal ion binding;GO:0052689//carboxylic ester hydrolase activity	GO:0001550//ovarian cumulus expansion;GO:0007155//cell adhesion;GO:0030212//hyaluronan metabolic process;GO:0030335//positive regulation of cell migration;GO:0030514//negative regulation of BMP signaling pathway;GO:0030728//ovulation;GO:0045668//negative regulation of osteoblast differentiation;GO:0045671//negative regulation of osteoclast differentiation;GO:0050728//negative regulation of inflam…	--
ENSMUSG00000023992	Trem2	0.108333	0.803333	2.89052	0.00213827	0.0114062	triggering receptor expressed on myeloid cells 2 [Source:MGI Symbol;Acc:MGI:1913150]	Organismal Systems	Development and regeneration	ko04380//Osteoclast differentiation	K14378	GO:0005576//extracellular region;GO:0005886//plasma membrane;GO:0016020//membrane;GO:0044853//plasma membrane raft	GO:0001530//lipopolysaccharide binding;GO:0001540//amyloid-beta binding;GO:0001786//phosphatidylserine binding;GO:0004888//transmembrane signaling receptor activity;GO:0005515//protein binding;GO:0005543//phospholipid binding;GO:0008035//high-density lipoprotein particle binding;GO:0008289//lipid binding;GO:0008429//phosphatidylethanolamine binding;GO:0019209//kinase activator activity;GO:0030169…	GO:0001774//microglial cell activation;GO:0001934//positive regulation of protein phosphorylation;GO:0002282//microglial cell activation involved in immune response;GO:0002588//positive regulation of antigen processing and presentation of peptide antigen via MHC class II;GO:0002862//negative regulation of inflammatory response to antigenic stimulus;GO:0002931//response to ischemia;GO:0006910//pha…	--
ENSMUSG00000079116	Defa41	105.415	780.674	2.88864	0.00162341	0.00910363	defensin, alpha, 41 [Source:MGI Symbol;Acc:MGI:3705230]	Human Diseases;Human Diseases;Organismal Systems	Cancer: overview;Infectious disease: bacterial;Immune system	ko05202//Transcriptional misregulation in cancer;ko05150//Staphylococcus aureus infection;ko04621//NOD-like receptor signaling pathway	K05230;K05230;K05230	GO:0005576//extracellular region;GO:0005615//extracellular space;GO:0030141//secretory granule;GO:0030496//midbody;GO:0043231//intracellular membrane-bounded organelle	GO:0042803//protein homodimerization activity	GO:0002227//innate immune response in mucosa;GO:0006952//defense response;GO:0019731//antibacterial humoral response;GO:0042742//defense response to bacterium;GO:0050829//defense response to Gram-negative bacterium;GO:0050830//defense response to Gram-positive bacterium;GO:0061844//antimicrobial humoral immune response mediated by antimicrobial peptide;GO:0071222//cellular response to lipopolysac…	--
ENSMUSG00000040187	Arntl2	0.096	0.709667	2.88604	2.27501e-06	3.51643e-05	aryl hydrocarbon receptor nuclear translocator-like 2 [Source:MGI Symbol;Acc:MGI:2684845]	-	-	-	-	GO:0005634//nucleus;GO:0005654//nucleoplasm;GO:0005667//transcription regulator complex;GO:0005730//nucleolus;GO:0005737//cytoplasm;GO:0034751//aryl hydrocarbon receptor complex;GO:1990513//CLOCK-BMAL transcription complex	GO:0000978//RNA polymerase II cis-regulatory region sequence-specific DNA binding;GO:0000981//DNA-binding transcription factor activity, RNA polymerase II-specific;GO:0003677//DNA binding;GO:0003700//DNA-binding transcription factor activity;GO:0005515//protein binding;GO:0046983//protein dimerization activity;GO:0070888//E-box binding	GO:0006355//regulation of transcription, DNA-templated;GO:0006357//regulation of transcription by RNA polymerase II;GO:0007623//circadian rhythm;GO:0032922//circadian regulation of gene expression;GO:0042753//positive regulation of circadian rhythm;GO:0045893//positive regulation of transcription, DNA-templated;GO:0045944//positive regulation of transcription by RNA polymerase II;GO:0048511//rhyt…	bHLH
ENSMUSG00000053626	Tll1	0.0363333	0.268333	2.88466	0.000130406	0.00112095	tolloid-like [Source:MGI Symbol;Acc:MGI:106923]	-	-	-	-	-	GO:0004222//metalloendopeptidase activity;GO:0005509//calcium ion binding;GO:0008233//peptidase activity;GO:0008237//metallopeptidase activity;GO:0008270//zinc ion binding;GO:0016787//hydrolase activity;GO:0046872//metal ion binding	GO:0006508//proteolysis	--
ENSMUSG00000018986	Slfn3	0.039	0.286333	2.87615	0.00860536	0.0351673	schlafen 3 [Source:MGI Symbol;Acc:MGI:1329005]	-	-	-	-	GO:0005634//nucleus;GO:0005829//cytosol	GO:0004540//ribonuclease activity;GO:0043022//ribosome binding	GO:0008285//negative regulation of cell population proliferation;GO:0090501//RNA phosphodiester bond hydrolysis	--
ENSMUSG00000031616	Ednra	0.385	2.80367	2.86438	1.52114e-18	2.13462e-16	endothelin receptor type A [Source:MGI Symbol;Acc:MGI:105923]	Human Diseases;Environmental Information Processing;Environmental Information Processing;Environmental Information Processing;Environmental Information Processing;Organismal Systems;Organismal Systems	Cancer: overview;Signaling molecules and interaction;Signal transduction;Signal transduction;Signal transduction;Circulatory system;Endocrine system	ko05200//Pathways in cancer;ko04080//Neuroactive ligand-receptor interaction;ko04020//Calcium signaling pathway;ko04024//cAMP signaling pathway;ko04022//cGMP-PKG signaling pathway;ko04270//Vascular smooth muscle contraction;ko04924//Renin secretion	K04197;K04197;K04197;K04197;K04197;K04197;K04197	GO:0005886//plasma membrane;GO:0016020//membrane;GO:0016021//integral component of membrane;GO:0030315//T-tubule;GO:0031965//nuclear membrane;GO:0045121//membrane raft;GO:0071944//cell periphery	GO:0004930//G protein-coupled receptor activity;GO:0004962//endothelin receptor activity;GO:0005515//protein binding	GO:0000278//mitotic cell cycle;GO:0001525//angiogenesis;GO:0001569//branching involved in blood vessel morphogenesis;GO:0001666//response to hypoxia;GO:0001701//in utero embryonic development;GO:0001821//histamine secretion;GO:0001934//positive regulation of protein phosphorylation;GO:0001974//blood vessel remodeling;GO:0001975//response to amphetamine;GO:0002027//regulation of heart rate;GO:0003…	--
ENSMUSG00000052688	Rab7b	0.268	1.94967	2.86292	2.21093e-13	1.45399e-11	RAB7B, member RAS oncogene family [Source:MGI Symbol;Acc:MGI:2442295]	Cellular Processes;Human Diseases;Human Diseases;Cellular Processes;Cellular Processes	Transport and catabolism;Infectious disease: bacterial;Infectious disease: parasitic;Transport and catabolism;Transport and catabolism	ko04145//Phagosome;ko05132//Salmonella infection;ko05146//Amoebiasis;ko04140//Autophagy - animal;ko04137//Mitophagy - animal	K07898;K07898;K07898;K07898;K07898	GO:0005764//lysosome;GO:0005768//endosome;GO:0005770//late endosome;GO:0005794//Golgi apparatus;GO:0005802//trans-Golgi network;GO:0016020//membrane;GO:0030670//phagocytic vesicle membrane;GO:0031410//cytoplasmic vesicle;GO:0045335//phagocytic vesicle	GO:0000166//nucleotide binding;GO:0003924//GTPase activity;GO:0005525//GTP binding	GO:0008333//endosome to lysosome transport;GO:0015031//protein transport;GO:0032755//positive regulation of interleukin-6 production;GO:0034144//negative regulation of toll-like receptor 4 signaling pathway;GO:0034164//negative regulation of toll-like receptor 9 signaling pathway;GO:0034499//late endosome to Golgi transport;GO:0045654//positive regulation of megakaryocyte differentiation;GO:00510…	--
ENSMUSG00000037953	A4gnt	0.0886667	0.640667	2.85311	0.000175795	0.00144131	alpha-1,4-N-acetylglucosaminyltransferase [Source:MGI Symbol;Acc:MGI:2143261]	-	-	-	-	GO:0000139//Golgi membrane;GO:0005575//cellular_component;GO:0005794//Golgi apparatus;GO:0016020//membrane	GO:0008375//acetylglucosaminyltransferase activity;GO:0016740//transferase activity;GO:0016757//glycosyltransferase activity;GO:0016758//hexosyltransferase activity	GO:0006486//protein glycosylation;GO:0006493//protein O-linked glycosylation;GO:0009101//glycoprotein biosynthetic process;GO:0050673//epithelial cell proliferation;GO:0050680//negative regulation of epithelial cell proliferation	--
ENSMUSG00000025473	Adam8	0.320667	2.312	2.85	1.61084e-12	9.23097e-11	a disintegrin and metallopeptidase domain 8 [Source:MGI Symbol;Acc:MGI:107825]	-	-	-	-	GO:0002102//podosome;GO:0005737//cytoplasm;GO:0005886//plasma membrane;GO:0009986//cell surface;GO:0016020//membrane;GO:0032010//phagolysosome;GO:0032127//dense core granule membrane;GO:0042581//specific granule;GO:0070820//tertiary granule;GO:0071133//alpha9-beta1 integrin-ADAM8 complex	GO:0004222//metalloendopeptidase activity;GO:0005178//integrin binding;GO:0005509//calcium ion binding;GO:0005515//protein binding;GO:0008233//peptidase activity;GO:0008237//metallopeptidase activity;GO:0008270//zinc ion binding;GO:0016787//hydrolase activity;GO:0046872//metal ion binding;GO:0050839//cell adhesion molecule binding	GO:0000902//cell morphogenesis;GO:0001525//angiogenesis;GO:0002523//leukocyte migration involved in inflammatory response;GO:0002675//positive regulation of acute inflammatory response;GO:0002693//positive regulation of cellular extravasation;GO:0006508//proteolysis;GO:0006954//inflammatory response;GO:0007160//cell-matrix adhesion;GO:0022407//regulation of cell-cell adhesion;GO:0033089//positive…	--
ENSMUSG00000041828	Abca8a	0.400333	2.88467	2.84913	1.11914e-20	2.07764e-18	ATP-binding cassette, sub-family A (ABC1), member 8a [Source:MGI Symbol;Acc:MGI:2386846]	Environmental Information Processing	Membrane transport	ko02010//ABC transporters	K05650	GO:0005783//endoplasmic reticulum;GO:0005886//plasma membrane;GO:0016020//membrane;GO:0016021//integral component of membrane;GO:0016323//basolateral plasma membrane;GO:0043231//intracellular membrane-bounded organelle	GO:0000166//nucleotide binding;GO:0005319//lipid transporter activity;GO:0005524//ATP binding;GO:0008559//ABC-type xenobiotic transporter activity;GO:0016887//ATP hydrolysis activity;GO:0042626//ATPase-coupled transmembrane transporter activity;GO:0140359//ABC-type transporter activity	GO:0006686//sphingomyelin biosynthetic process;GO:0006869//lipid transport;GO:0010874//regulation of cholesterol efflux;GO:0010875//positive regulation of cholesterol efflux;GO:0030301//cholesterol transport;GO:0033344//cholesterol efflux;GO:0042908//xenobiotic transport;GO:0055085//transmembrane transport	--
ENSMUSG00000063727	Tnfrsf11b	0.244	1.75467	2.84624	3.75243e-11	1.77389e-09	tumor necrosis factor receptor superfamily, member 11b (osteoprotegerin) [Source:MGI Symbol;Acc:MGI:109587]	Environmental Information Processing;Organismal Systems	Signaling molecules and interaction;Development and regeneration	ko04060//Cytokine-cytokine receptor interaction;ko04380//Osteoclast differentiation	K05148;K05148	GO:0005576//extracellular region;GO:0005615//extracellular space;GO:0031012//extracellular matrix;GO:0043235//receptor complex;GO:0110165//cellular anatomical entity	GO:0005515//protein binding	GO:0006915//apoptotic process;GO:0007165//signal transduction;GO:0007584//response to nutrient;GO:0009410//response to xenobiotic stimulus;GO:0010035//response to inorganic substance;GO:0030198//extracellular matrix organization;GO:0032026//response to magnesium ion;GO:0042489//negative regulation of odontogenesis of dentin-containing tooth;GO:0043627//response to estrogen;GO:0045671//negative re…	--
ENSMUSG00000054988	Agtr1b	0.047	0.337667	2.84487	0.00199309	0.0107606	angiotensin II receptor, type 1b [Source:MGI Symbol;Acc:MGI:87965]	Human Diseases;Environmental Information Processing;Human Diseases;Environmental Information Processing;Environmental Information Processing;Human Diseases;Environmental Information Processing;Human Diseases;Organismal Systems;Organismal Systems;Environmental Information Processing;Organismal Systems;Human Diseases;Organismal Systems;Organismal Systems;Organismal Systems	Cancer: overview;Signaling molecules and interaction;Infectious disease: viral;Signal transduction;Signal transduction;Cardiovascular disease;Signal transduction;Endocrine and metabolic disease;Circulatory system;Circulatory system;Signal transduction;Endocrine system;Endocrine and metabolic disease;Endocrine system;Endocrine system;Endocrine system	ko05200//Pathways in cancer;ko04080//Neuroactive ligand-receptor interaction;ko05171//Coronavirus disease - COVID-19;ko04020//Calcium signaling pathway;ko04072//Phospholipase D signaling pathway;ko05415//Diabetic cardiomyopathy;ko04022//cGMP-PKG signaling pathway;ko04934//Cushing syndrome;ko04261//Adrenergic signaling in cardiomyocytes;ko04270//Vascular smooth muscle contraction;ko04371//Apelin s…	K04166;K04166;K04166;K04166;K04166;K04166;K04166;K04166;K04166;K04166;K04166;K04166;K04166;K04166;K04166;K04166	GO:0005886//plasma membrane;GO:0016020//membrane;GO:0016021//integral component of membrane	GO:0001596//angiotensin type I receptor activity;GO:0004930//G protein-coupled receptor activity;GO:0004945//angiotensin type II receptor activity;GO:0031711//bradykinin receptor binding;GO:0046982//protein heterodimerization activity	GO:0001568//blood vessel development;GO:0001666//response to hypoxia;GO:0001822//kidney development;GO:0001991//regulation of systemic arterial blood pressure by circulatory renin-angiotensin;GO:0002034//maintenance of blood vessel diameter homeostasis by renin-angiotensin;GO:0006954//inflammatory response;GO:0007165//signal transduction;GO:0007186//G protein-coupled receptor signaling pathway;GO…	--
ENSMUSG00000015947	Fcgr1	0.503	3.60633	2.8419	5.79784e-16	5.4099e-14	Fc receptor, IgG, high affinity I [Source:MGI Symbol;Acc:MGI:95498]	Human Diseases;Organismal Systems;Human Diseases;Cellular Processes;Human Diseases;Human Diseases;Organismal Systems;Organismal Systems;Human Diseases;Organismal Systems;Human Diseases	Cancer: overview;Immune system;Infectious disease: bacterial;Transport and catabolism;Immune disease;Infectious disease: bacterial;Immune system;Immune system;Infectious disease: parasitic;Development and regeneration;Cancer: specific types	ko05202//Transcriptional misregulation in cancer;ko04613//Neutrophil extracellular trap formation;ko05152//Tuberculosis;ko04145//Phagosome;ko05322//Systemic lupus erythematosus;ko05150//Staphylococcus aureus infection;ko04666//Fc gamma R-mediated phagocytosis;ko04640//Hematopoietic cell lineage;ko05140//Leishmaniasis;ko04380//Osteoclast differentiation;ko05221//Acute myeloid leukemia	K06498;K06498;K06498;K06498;K06498;K06498;K06498;K06498;K06498;K06498;K06498	GO:0005886//plasma membrane;GO:0009897//external side of plasma membrane;GO:0016020//membrane;GO:0045121//membrane raft	GO:0004888//transmembrane signaling receptor activity;GO:0019770//IgG receptor activity;GO:0019771//high-affinity IgG receptor activity;GO:0019864//IgG binding;GO:0031774//leukotriene receptor binding	GO:0001788//antibody-dependent cellular cytotoxicity;GO:0001798//positive regulation of type IIa hypersensitivity;GO:0001805//positive regulation of type III hypersensitivity;GO:0002376//immune system process;GO:0006898//receptor-mediated endocytosis;GO:0006910//phagocytosis, recognition;GO:0006911//phagocytosis, engulfment;GO:0007166//cell surface receptor signaling pathway;GO:0009617//response …	--
ENSMUSG00000002900	Lamb1	1.65967	11.892	2.84103	3.17598e-35	2.83012e-32	laminin B1 [Source:MGI Symbol;Acc:MGI:96743]	Human Diseases;Environmental Information Processing;Human Diseases;Human Diseases;Cellular Processes;Human Diseases;Human Diseases;Environmental Information Processing	Cancer: overview;Signal transduction;Infectious disease: viral;Infectious disease: parasitic;Cellular community - eukaryotes;Infectious disease: parasitic;Cancer: specific types;Signaling molecules and interaction	ko05200//Pathways in cancer;ko04151//PI3K-Akt signaling pathway;ko05165//Human papillomavirus infection;ko05146//Amoebiasis;ko04510//Focal adhesion;ko05145//Toxoplasmosis;ko05222//Small cell lung cancer;ko04512//ECM-receptor interaction	K05636;K05636;K05636;K05636;K05636;K05636;K05636;K05636	GO:0005576//extracellular region;GO:0005604//basement membrane;GO:0005606//laminin-1 complex;GO:0005607//laminin-2 complex;GO:0005615//extracellular space;GO:0005634//nucleus;GO:0016020//membrane;GO:0031012//extracellular matrix;GO:0043256//laminin complex;GO:0043257//laminin-8 complex;GO:0043259//laminin-10 complex;GO:0048471//perinuclear region of cytoplasm;GO:0062023//collagen-containing extra…	GO:0005178//integrin binding;GO:0005201//extracellular matrix structural constituent;GO:0005515//protein binding;GO:0019899//enzyme binding;GO:0043208//glycosphingolipid binding	GO:0007155//cell adhesion;GO:0007162//negative regulation of cell adhesion;GO:0007566//embryo implantation;GO:0007611//learning or memory;GO:0009887//animal organ morphogenesis;GO:0009888//tissue development;GO:0016477//cell migration;GO:0021812//neuronal-glial interaction involved in cerebral cortex radial glia guided migration;GO:0030335//positive regulation of cell migration;GO:0031175//neuron…	--
ENSMUSG00000054612	Mgmt	0.363	2.59567	2.83806	2.33432e-13	1.52949e-11	O-6-methylguanine-DNA methyltransferase [Source:MGI Symbol;Acc:MGI:96977]	-	-	-	-	GO:0005634//nucleus;GO:0005654//nucleoplasm	GO:0003677//DNA binding;GO:0003824//catalytic activity;GO:0003908//methylated-DNA-[protein]-cysteine S-methyltransferase activity;GO:0005509//calcium ion binding;GO:0008168//methyltransferase activity;GO:0016740//transferase activity;GO:0046872//metal ion binding	GO:0006281//DNA repair;GO:0006304//DNA modification;GO:0006307//DNA dealkylation involved in DNA repair;GO:0006974//cellular response to DNA damage stimulus;GO:0032259//methylation;GO:0043066//negative regulation of apoptotic process;GO:0043281//regulation of cysteine-type endopeptidase activity involved in apoptotic process;GO:0045739//positive regulation of DNA repair;GO:0060548//negative regul…	--
ENSMUSG00000029299	Abcg3	0.241667	1.72533	2.83578	4.64596e-09	1.37086e-07	ATP binding cassette subfamily G member 3 [Source:MGI Symbol;Acc:MGI:1351624]	Environmental Information Processing	Membrane transport	ko02010//ABC transporters	K05682	GO:0005654//nucleoplasm;GO:0005886//plasma membrane;GO:0016020//membrane;GO:0031526//brush border membrane;GO:0045121//membrane raft	GO:0005524//ATP binding;GO:0008559//ABC-type xenobiotic transporter activity;GO:0015143//urate transmembrane transporter activity;GO:0015562//efflux transmembrane transporter activity;GO:0032217//riboflavin transmembrane transporter activity;GO:0042626//ATPase-coupled transmembrane transporter activity;GO:0042802//identical protein binding;GO:0042803//protein homodimerization activity;GO:0140359/…	GO:0015747//urate transport;GO:0032218//riboflavin transport;GO:0046415//urate metabolic process;GO:0055085//transmembrane transport;GO:0070633//transepithelial transport;GO:0071702//organic substance transport;GO:0097744//urate salt excretion;GO:1990748//cellular detoxification;GO:1990962//xenobiotic transport across blood-brain barrier	--
ENSMUSG00000054072	Iigp1	0.591	4.21667	2.83487	1.67418e-15	1.43448e-13	interferon inducible GTPase 1 [Source:MGI Symbol;Acc:MGI:1926259]	Environmental Information Processing	Signal transduction	ko04668//TNF signaling pathway	K17072	GO:0005634//nucleus;GO:0005737//cytoplasm;GO:0005783//endoplasmic reticulum;GO:0005789//endoplasmic reticulum membrane;GO:0005794//Golgi apparatus;GO:0016020//membrane;GO:0020005//symbiont-containing vacuole membrane;GO:0031965//nuclear membrane;GO:0032580//Golgi cisterna membrane	GO:0000166//nucleotide binding;GO:0003924//GTPase activity;GO:0005515//protein binding;GO:0005525//GTP binding;GO:0016787//hydrolase activity;GO:0019003//GDP binding;GO:0042802//identical protein binding	GO:0002376//immune system process;GO:0006952//defense response;GO:0009617//response to bacterium;GO:0010506//regulation of autophagy;GO:0019221//cytokine-mediated signaling pathway;GO:0035458//cellular response to interferon-beta;GO:0042832//defense response to protozoan;GO:0045087//innate immune response;GO:0050829//defense response to Gram-negative bacterium	--
ENSMUSG00000047910	Pcdhb16	0.0173333	0.123667	2.83484	0.00469186	0.0215012	protocadherin beta 16 [Source:MGI Symbol;Acc:MGI:2136752]	-	-	-	-	GO:0005886//plasma membrane;GO:0016020//membrane;GO:0032391//photoreceptor connecting cilium;GO:0045202//synapse;GO:0045211//postsynaptic membrane;GO:0097381//photoreceptor disc membrane	GO:0005509//calcium ion binding	GO:0007155//cell adhesion;GO:0007156//homophilic cell adhesion via plasma membrane adhesion molecules;GO:0007268//chemical synaptic transmission;GO:0007416//synapse assembly;GO:0016339//calcium-dependent cell-cell adhesion via plasma membrane cell adhesion molecules	--
ENSMUSG00000079114	Defa42	431.515	3064.6	2.82822	0.000342325	0.00253255	defensin, alpha, 42 [Source:MGI Symbol;Acc:MGI:3645033]	Human Diseases;Human Diseases;Organismal Systems	Cancer: overview;Infectious disease: bacterial;Immune system	ko05202//Transcriptional misregulation in cancer;ko05150//Staphylococcus aureus infection;ko04621//NOD-like receptor signaling pathway	K05230;K05230;K05230	GO:0005576//extracellular region;GO:0005615//extracellular space;GO:0042582//azurophil granule	GO:0003674//molecular_function;GO:0042803//protein homodimerization activity	GO:0002227//innate immune response in mucosa;GO:0006952//defense response;GO:0019731//antibacterial humoral response;GO:0042742//defense response to bacterium;GO:0050829//defense response to Gram-negative bacterium;GO:0050830//defense response to Gram-positive bacterium;GO:0061844//antimicrobial humoral immune response mediated by antimicrobial peptide;GO:0071222//cellular response to lipopolysac…	--
ENSMUSG00000036103	Colec12	0.654	4.64433	2.82811	1.11147e-22	2.75823e-20	collectin sub-family member 12 [Source:MGI Symbol;Acc:MGI:2152907]	Cellular Processes	Transport and catabolism	ko04145//Phagosome	K10062	GO:0005581//collagen trimer;GO:0016020//membrane;GO:0062023//collagen-containing extracellular matrix	GO:0005044//scavenger receptor activity;GO:0030169//low-density lipoprotein particle binding;GO:0030246//carbohydrate binding;GO:0038023//signaling receptor activity;GO:0038187//pattern recognition receptor activity;GO:0046872//metal ion binding	GO:0006910//phagocytosis, recognition;GO:0006955//immune response;GO:0034138//toll-like receptor 3 signaling pathway;GO:0042742//defense response to bacterium;GO:0044857//plasma membrane raft organization;GO:0071360//cellular response to exogenous dsRNA	--
ENSMUSG00000078780	Gm5150	0.121333	0.861	2.82704	0.000363265	0.00265659	predicted gene 5150 [Source:MGI Symbol;Acc:MGI:3779469]	-	-	-	-	GO:0005886//plasma membrane;GO:0016020//membrane	GO:0003674//molecular_function	GO:0050766//positive regulation of phagocytosis;GO:0050870//positive regulation of T cell activation	--
ENSMUSG00000053687	Dpep2	0.126	0.892	2.82362	1.52588e-05	0.000180094	dipeptidase 2 [Source:MGI Symbol;Acc:MGI:2442042]	-	-	-	-	GO:0016020//membrane	GO:0008233//peptidase activity;GO:0008237//metallopeptidase activity;GO:0008238//exopeptidase activity;GO:0016787//hydrolase activity;GO:0016805//dipeptidase activity;GO:0046872//metal ion binding;GO:0070573//metallodipeptidase activity	GO:0006508//proteolysis;GO:0006629//lipid metabolic process;GO:0006691//leukotriene metabolic process;GO:1901749//leukotriene D4 catabolic process	--
ENSMUSG00000005413	Hmox1	1.32167	9.35033	2.82266	1.00967e-22	2.57062e-20	heme oxygenase 1 [Source:MGI Symbol;Acc:MGI:96163]	Metabolism;Human Diseases;Human Diseases;Human Diseases;Human Diseases;Human Diseases;Environmental Information Processing;Organismal Systems;Metabolism;Cellular Processes	Global and overview maps;Cancer: overview;Cancer: overview;Cancer: specific types;Cancer: overview;Cardiovascular disease;Signal transduction;Digestive system;Metabolism of cofactors and vitamins;Cell growth and death	ko01100//Metabolic pathways;ko05200//Pathways in cancer;ko05208//Chemical carcinogenesis - reactive oxygen species;ko05225//Hepatocellular carcinoma;ko05206//MicroRNAs in cancer;ko05418//Fluid shear stress and atherosclerosis;ko04066//HIF-1 signaling pathway;ko04978//Mineral absorption;ko00860//Porphyrin metabolism;ko04216//Ferroptosis	K00510;K00510;K00510;K00510;K00510;K00510;K00510;K00510;K00510;K00510	GO:0005634//nucleus;GO:0005730//nucleolus;GO:0005783//endoplasmic reticulum;GO:0005789//endoplasmic reticulum membrane;GO:0005829//cytosol;GO:0005901//caveola;GO:0016020//membrane;GO:0048471//perinuclear region of cytoplasm	GO:0004392//heme oxygenase (decyclizing) activity;GO:0004630//phospholipase D activity;GO:0005198//structural molecule activity;GO:0016491//oxidoreductase activity;GO:0019899//enzyme binding;GO:0020037//heme binding;GO:0042802//identical protein binding;GO:0042803//protein homodimerization activity;GO:0046872//metal ion binding	GO:0001525//angiogenesis;GO:0001666//response to hypoxia;GO:0002246//wound healing involved in inflammatory response;GO:0006788//heme oxidation;GO:0006879//cellular iron ion homeostasis;GO:0006915//apoptotic process;GO:0006979//response to oxidative stress;GO:0007264//small GTPase mediated signal transduction;GO:0008217//regulation of blood pressure;GO:0008285//negative regulation of cell populat…	--
ENSMUSG00000029378	Areg	2.93433	20.744	2.82159	2.72925e-22	6.27927e-20	amphiregulin [Source:MGI Symbol;Acc:MGI:88068]	Environmental Information Processing;Environmental Information Processing;Environmental Information Processing;Human Diseases;Environmental Information Processing	Signal transduction;Signal transduction;Signal transduction;Cancer: specific types;Signal transduction	ko04151//PI3K-Akt signaling pathway;ko04010//MAPK signaling pathway;ko04390//Hippo signaling pathway;ko05210//Colorectal cancer;ko04012//ErbB signaling pathway	K09782;K09782;K09782;K09782;K09782	GO:0005615//extracellular space;GO:0005634//nucleus;GO:0005737//cytoplasm;GO:0009986//cell surface;GO:0016020//membrane	GO:0005125//cytokine activity;GO:0005154//epidermal growth factor receptor binding;GO:0008083//growth factor activity;GO:0030297//transmembrane receptor protein tyrosine kinase activator activity;GO:0048018//receptor ligand activity	GO:0007173//epidermal growth factor receptor signaling pathway;GO:0007186//G protein-coupled receptor signaling pathway;GO:0008284//positive regulation of cell population proliferation;GO:0014009//glial cell proliferation;GO:0014070//response to organic cyclic compound;GO:0031175//neuron projection development;GO:0032355//response to estradiol;GO:0038134//ERBB2-EGFR signaling pathway;GO:0042327//…	--
ENSMUSG00000056306	Sertm1	0.149333	1.05467	2.82018	2.31104e-08	5.8339e-07	serine rich and transmembrane domain containing 1 [Source:MGI Symbol;Acc:MGI:3607715]	-	-	-	-	GO:0016020//membrane;GO:0043231//intracellular membrane-bounded organelle	GO:0003674//molecular_function	GO:0008150//biological_process	--
ENSMUSG00000047592	Nxpe5	0.0473333	0.334	2.81892	0.00105292	0.00634387	neurexophilin and PC-esterase domain family, member 5 [Source:MGI Symbol;Acc:MGI:3584036]	-	-	-	-	GO:0005575//cellular_component;GO:0016020//membrane	GO:0003674//molecular_function	GO:0008150//biological_process	--
ENSMUSG00000042821	Snai1	0.268	1.891	2.81884	1.95008e-09	6.34202e-08	snail family zinc finger 1 [Source:MGI Symbol;Acc:MGI:98330]	Cellular Processes	Cellular community - eukaryotes	ko04520//Adherens junction	K05707	GO:0001650//fibrillar center;GO:0005634//nucleus;GO:0005654//nucleoplasm;GO:0005721//pericentric heterochromatin;GO:0005737//cytoplasm;GO:0005829//cytosol;GO:0043231//intracellular membrane-bounded organelle	GO:0000977//RNA polymerase II transcription regulatory region sequence-specific DNA binding;GO:0000978//RNA polymerase II cis-regulatory region sequence-specific DNA binding;GO:0000981//DNA-binding transcription factor activity, RNA polymerase II-specific;GO:0001227//DNA-binding transcription repressor activity, RNA polymerase II-specific;GO:0003677//DNA binding;GO:0005515//protein binding;GO:001…	GO:0000122//negative regulation of transcription by RNA polymerase II;GO:0001649//osteoblast differentiation;GO:0001707//mesoderm formation;GO:0001837//epithelial to mesenchymal transition;GO:0003198//epithelial to mesenchymal transition involved in endocardial cushion formation;GO:0006355//regulation of transcription, DNA-templated;GO:0006357//regulation of transcription by RNA polymerase II;GO:…	zf-C2H2
ENSMUSG00000024087	Cyp1b1	0.335667	2.361	2.8143	8.92628e-15	7.03912e-13	cytochrome P450, family 1, subfamily b, polypeptide 1 [Source:MGI Symbol;Acc:MGI:88590]	Human Diseases;Human Diseases;Human Diseases;Metabolism;Human Diseases;Metabolism;Organismal Systems;Metabolism	Cancer: overview;Cancer: overview;Cancer: overview;Lipid metabolism;Cancer: overview;Xenobiotics biodegradation and metabolism;Endocrine system;Amino acid metabolism	ko05208//Chemical carcinogenesis - reactive oxygen species;ko05207//Chemical carcinogenesis - receptor activation;ko05206//MicroRNAs in cancer;ko00140//Steroid hormone biosynthesis;ko05204//Chemical carcinogenesis - DNA adducts;ko00980//Metabolism of xenobiotics by cytochrome P450;ko04913//Ovarian steroidogenesis;ko00380//Tryptophan metabolism	K07410;K07410;K07410;K07410;K07410;K07410;K07410;K07410	GO:0005634//nucleus;GO:0005739//mitochondrion;GO:0005783//endoplasmic reticulum;GO:0005789//endoplasmic reticulum membrane;GO:0016020//membrane;GO:0043231//intracellular membrane-bounded organelle	GO:0004497//monooxygenase activity;GO:0005506//iron ion binding;GO:0016491//oxidoreductase activity;GO:0016705//oxidoreductase activity, acting on paired donors, with incorporation or reduction of molecular oxygen;GO:0016712//oxidoreductase activity, acting on paired donors, with incorporation or reduction of molecular oxygen, reduced flavin or flavoprotein as one donor, and incorporation of one …	GO:0001525//angiogenesis;GO:0002930//trabecular meshwork development;GO:0006304//DNA modification;GO:0006629//lipid metabolic process;GO:0006631//fatty acid metabolic process;GO:0006725//cellular aromatic compound metabolic process;GO:0006805//xenobiotic metabolic process;GO:0006809//nitric oxide biosynthetic process;GO:0007155//cell adhesion;GO:0007584//response to nutrient;GO:0008202//steroid m…	--
ENSMUSG00000096295	Defa2	554.582	3898.42	2.81342	0.00576731	0.0254797	defensin, alpha, 2 [Source:MGI Symbol;Acc:MGI:94882]	Human Diseases;Human Diseases;Organismal Systems	Cancer: overview;Infectious disease: bacterial;Immune system	ko05202//Transcriptional misregulation in cancer;ko05150//Staphylococcus aureus infection;ko04621//NOD-like receptor signaling pathway	K05230;K05230;K05230	GO:0005576//extracellular region;GO:0005615//extracellular space	-	GO:0006952//defense response;GO:0042742//defense response to bacterium	--
ENSMUSG00000039519	Cyp7b1	0.290667	2.04033	2.81137	2.21209e-11	1.08307e-09	cytochrome P450, family 7, subfamily b, polypeptide 1 [Source:MGI Symbol;Acc:MGI:104978]	Metabolism;Metabolism	Lipid metabolism;Lipid metabolism	ko00140//Steroid hormone biosynthesis;ko00120//Primary bile acid biosynthesis	K07430;K07430	GO:0005783//endoplasmic reticulum;GO:0005789//endoplasmic reticulum membrane;GO:0016020//membrane;GO:0043231//intracellular membrane-bounded organelle	GO:0004497//monooxygenase activity;GO:0005506//iron ion binding;GO:0008395//steroid hydroxylase activity;GO:0008396//oxysterol 7-alpha-hydroxylase activity;GO:0016491//oxidoreductase activity;GO:0016705//oxidoreductase activity, acting on paired donors, with incorporation or reduction of molecular oxygen;GO:0020037//heme binding;GO:0033782//24-hydroxycholesterol 7alpha-hydroxylase activity;GO:003…	GO:0006629//lipid metabolic process;GO:0006694//steroid biosynthetic process;GO:0006699//bile acid biosynthetic process;GO:0007586//digestion;GO:0007613//memory;GO:0007623//circadian rhythm;GO:0008202//steroid metabolic process;GO:0008203//cholesterol metabolic process;GO:0030520//intracellular estrogen receptor signaling pathway;GO:0033147//negative regulation of intracellular estrogen receptor …	--
ENSMUSG00000055978	Fut2	0.698667	4.89933	2.80991	0.0010828	0.00649533	fucosyltransferase 2 [Source:MGI Symbol;Acc:MGI:109374]	Metabolism;Metabolism;Metabolism	Global and overview maps;Glycan biosynthesis and metabolism;Glycan biosynthesis and metabolism	ko01100//Metabolic pathways;ko00601//Glycosphingolipid biosynthesis - lacto and neolacto series;ko00603//Glycosphingolipid biosynthesis - globo and isoglobo series	K00718;K00718;K00718	GO:0005794//Golgi apparatus;GO:0016020//membrane;GO:0032580//Golgi cisterna membrane	GO:0008107//galactoside 2-alpha-L-fucosyltransferase activity;GO:0008417//fucosyltransferase activity;GO:0016740//transferase activity;GO:0016757//glycosyltransferase activity;GO:0031127//alpha-(1,2)-fucosyltransferase activity	GO:0001936//regulation of endothelial cell proliferation;GO:0005975//carbohydrate metabolic process;GO:0006486//protein glycosylation;GO:0006629//lipid metabolic process;GO:0006664//glycolipid metabolic process;GO:0009312//oligosaccharide biosynthetic process;GO:0030155//regulation of cell adhesion;GO:0036065//fucosylation	--
ENSMUSG00000046805	Mpeg1	2.61967	18.3207	2.80602	4.01602e-31	2.5562e-28	macrophage expressed gene 1 [Source:MGI Symbol;Acc:MGI:1333743]	-	-	-	-	GO:0016020//membrane;GO:0030659//cytoplasmic vesicle membrane;GO:0031410//cytoplasmic vesicle	-	-	--
ENSMUSG00000024621	Csf1r	4.23167	29.5617	2.80443	7.98397e-15	6.40947e-13	colony stimulating factor 1 receptor [Source:MGI Symbol;Acc:MGI:1339758]	Human Diseases;Environmental Information Processing;Human Diseases;Environmental Information Processing;Environmental Information Processing;Environmental Information Processing;Environmental Information Processing;Organismal Systems;Organismal Systems;Environmental Information Processing;Human Diseases	Cancer: overview;Signal transduction;Cancer: overview;Signaling molecules and interaction;Signal transduction;Signal transduction;Signal transduction;Immune system;Development and regeneration;Signaling molecules and interaction;Cancer: specific types	ko05200//Pathways in cancer;ko04151//PI3K-Akt signaling pathway;ko05202//Transcriptional misregulation in cancer;ko04060//Cytokine-cytokine receptor interaction;ko04010//MAPK signaling pathway;ko04014//Ras signaling pathway;ko04015//Rap1 signaling pathway;ko04640//Hematopoietic cell lineage;ko04380//Osteoclast differentiation;ko04061//Viral protein interaction with cytokine and cytokine receptor;…	K05090;K05090;K05090;K05090;K05090;K05090;K05090;K05090;K05090;K05090;K05090	GO:0005654//nucleoplasm;GO:0005737//cytoplasm;GO:0005886//plasma membrane;GO:0009986//cell surface;GO:0016020//membrane;GO:0043204//perikaryon;GO:0043231//intracellular membrane-bounded organelle;GO:0043235//receptor complex;GO:0044297//cell body;GO:1990682//CSF1-CSF1R complex	GO:0000166//nucleotide binding;GO:0004672//protein kinase activity;GO:0004713//protein tyrosine kinase activity;GO:0004714//transmembrane receptor protein tyrosine kinase activity;GO:0005011//macrophage colony-stimulating factor receptor activity;GO:0005515//protein binding;GO:0005524//ATP binding;GO:0016301//kinase activity;GO:0016740//transferase activity;GO:0019903//protein phosphatase binding…	GO:0001774//microglial cell activation;GO:0001780//neutrophil homeostasis;GO:0001934//positive regulation of protein phosphorylation;GO:0002244//hematopoietic progenitor cell differentiation;GO:0002376//immune system process;GO:0002931//response to ischemia;GO:0006468//protein phosphorylation;GO:0006954//inflammatory response;GO:0007169//transmembrane receptor protein tyrosine kinase signaling pa…	--
ENSMUSG00000046280	She	0.0876667	0.612333	2.80422	2.56511e-09	8.07691e-08	src homology 2 domain-containing transforming protein E [Source:MGI Symbol;Acc:MGI:1099462]	-	-	-	-	GO:0005575//cellular_component	GO:0001784//phosphotyrosine residue binding	-	--
ENSMUSG00000074447	Defa21	335.354	2341.87	2.80391	0.00710934	0.0301386	defensin, alpha, 21 [Source:MGI Symbol;Acc:MGI:1913548]	Human Diseases;Human Diseases;Organismal Systems	Cancer: overview;Infectious disease: bacterial;Immune system	ko05202//Transcriptional misregulation in cancer;ko05150//Staphylococcus aureus infection;ko04621//NOD-like receptor signaling pathway	K05230;K05230;K05230	GO:0005576//extracellular region;GO:0005615//extracellular space	GO:0042803//protein homodimerization activity	GO:0002227//innate immune response in mucosa;GO:0006952//defense response;GO:0019731//antibacterial humoral response;GO:0042742//defense response to bacterium;GO:0050829//defense response to Gram-negative bacterium;GO:0050830//defense response to Gram-positive bacterium;GO:0061844//antimicrobial humoral immune response mediated by antimicrobial peptide;GO:0071222//cellular response to lipopolysac…	--
ENSMUSG00000026365	Cfh	0.406	2.83033	2.80142	1.85396e-17	2.1317e-15	complement component factor h [Source:MGI Symbol;Acc:MGI:88385]	Human Diseases;Organismal Systems	Infectious disease: bacterial;Immune system	ko05150//Staphylococcus aureus infection;ko04610//Complement and coagulation cascades	K04004;K04004	GO:0005576//extracellular region;GO:0005615//extracellular space;GO:0005634//nucleus;GO:0005737//cytoplasm;GO:0005739//mitochondrion;GO:0005886//plasma membrane;GO:0009897//external side of plasma membrane;GO:0030424//axon;GO:0043025//neuronal cell body;GO:1905370//serine-type endopeptidase complex	GO:0001851//complement component C3b binding;GO:0005515//protein binding;GO:0008201//heparin binding;GO:0042802//identical protein binding;GO:0043395//heparan sulfate proteoglycan binding	GO:0001525//angiogenesis;GO:0001822//kidney development;GO:0001905//activation of membrane attack complex;GO:0002021//response to dietary excess;GO:0002376//immune system process;GO:0003406//retinal pigment epithelium development;GO:0006508//proteolysis;GO:0006954//inflammatory response;GO:0006955//immune response;GO:0006956//complement activation;GO:0006957//complement activation, alternative pa…	--
ENSMUSG00000026580	Selp	0.134333	0.936	2.80069	7.81033e-08	1.71423e-06	selectin, platelet [Source:MGI Symbol;Acc:MGI:98280]	Human Diseases;Organismal Systems;Human Diseases;Human Diseases;Environmental Information Processing;Human Diseases	Infectious disease: viral;Immune system;Infectious disease: bacterial;Cardiovascular disease;Signaling molecules and interaction;Infectious disease: parasitic	ko05171//Coronavirus disease - COVID-19;ko04613//Neutrophil extracellular trap formation;ko05150//Staphylococcus aureus infection;ko05417//Lipid and atherosclerosis;ko04514//Cell adhesion molecules;ko05144//Malaria	K06496;K06496;K06496;K06496;K06496;K06496	GO:0005615//extracellular space;GO:0005886//plasma membrane;GO:0009897//external side of plasma membrane;GO:0016020//membrane;GO:0031092//platelet alpha granule membrane	GO:0001530//lipopolysaccharide binding;GO:0005509//calcium ion binding;GO:0005515//protein binding;GO:0008201//heparin binding;GO:0030246//carbohydrate binding;GO:0033691//sialic acid binding;GO:0042806//fucose binding;GO:0046872//metal ion binding;GO:0048306//calcium-dependent protein binding;GO:0070492//oligosaccharide binding	GO:0002687//positive regulation of leukocyte migration;GO:0002691//regulation of cellular extravasation;GO:0006954//inflammatory response;GO:0007155//cell adhesion;GO:0007157//heterophilic cell-cell adhesion via plasma membrane cell adhesion molecules;GO:0007159//leukocyte cell-cell adhesion;GO:0010572//positive regulation of platelet activation;GO:0014068//positive regulation of phosphatidylinos…	--
ENSMUSG00000018623	Mmp7	35.5603	247.634	2.79987	1.03527e-05	0.000128935	matrix metallopeptidase 7 [Source:MGI Symbol;Acc:MGI:103189]	Human Diseases;Environmental Information Processing	Infectious disease: viral;Signal transduction	ko05166//Human T-cell leukemia virus 1 infection;ko04310//Wnt signaling pathway	K01397;K01397	GO:0031012//extracellular matrix	GO:0004175//endopeptidase activity;GO:0004222//metalloendopeptidase activity;GO:0008233//peptidase activity;GO:0008237//metallopeptidase activity;GO:0008270//zinc ion binding;GO:0016787//hydrolase activity;GO:0046872//metal ion binding	GO:0006508//proteolysis;GO:0006509//membrane protein ectodomain proteolysis;GO:0030335//positive regulation of cell migration;GO:0031293//membrane protein intracellular domain proteolysis	--
ENSMUSG00000004730	Adgre1	0.584667	4.06733	2.7984	1.50875e-21	3.09068e-19	adhesion G protein-coupled receptor E1 [Source:MGI Symbol;Acc:MGI:106912]	-	-	-	-	GO:0005886//plasma membrane;GO:0009897//external side of plasma membrane;GO:0016020//membrane;GO:0016021//integral component of membrane;GO:0071944//cell periphery	GO:0004888//transmembrane signaling receptor activity;GO:0004930//G protein-coupled receptor activity;GO:0005509//calcium ion binding	GO:0002250//adaptive immune response;GO:0002376//immune system process;GO:0007165//signal transduction;GO:0007166//cell surface receptor signaling pathway;GO:0007186//G protein-coupled receptor signaling pathway;GO:0007189//adenylate cyclase-activating G protein-coupled receptor signaling pathway	--
ENSMUSG00000006386	Tek	0.252	1.745	2.79173	1.47271e-15	1.26795e-13	TEK receptor tyrosine kinase [Source:MGI Symbol;Acc:MGI:98664]	Environmental Information Processing;Environmental Information Processing;Environmental Information Processing;Environmental Information Processing;Human Diseases;Environmental Information Processing	Signal transduction;Signal transduction;Signal transduction;Signal transduction;Immune disease;Signal transduction	ko04151//PI3K-Akt signaling pathway;ko04010//MAPK signaling pathway;ko04014//Ras signaling pathway;ko04015//Rap1 signaling pathway;ko05323//Rheumatoid arthritis;ko04066//HIF-1 signaling pathway	K05121;K05121;K05121;K05121;K05121;K05121	GO:0001725//stress fiber;GO:0005576//extracellular region;GO:0005737//cytoplasm;GO:0005856//cytoskeleton;GO:0005884//actin filament;GO:0005886//plasma membrane;GO:0005887//integral component of plasma membrane;GO:0005902//microvillus;GO:0005911//cell-cell junction;GO:0005925//focal adhesion;GO:0009925//basal plasma membrane;GO:0009986//cell surface;GO:0016020//membrane;GO:0016323//basolateral pla…	GO:0000166//nucleotide binding;GO:0004672//protein kinase activity;GO:0004713//protein tyrosine kinase activity;GO:0004714//transmembrane receptor protein tyrosine kinase activity;GO:0005515//protein binding;GO:0005524//ATP binding;GO:0016301//kinase activity;GO:0016740//transferase activity;GO:0019838//growth factor binding;GO:0038023//signaling receptor activity;GO:0042802//identical protein bi…	GO:0001525//angiogenesis;GO:0001569//branching involved in blood vessel morphogenesis;GO:0001570//vasculogenesis;GO:0001666//response to hypoxia;GO:0001934//positive regulation of protein phosphorylation;GO:0001935//endothelial cell proliferation;GO:0001936//regulation of endothelial cell proliferation;GO:0002040//sprouting angiogenesis;GO:0002720//positive regulation of cytokine production invol…	--
ENSMUSG00000026768	Itga8	0.172667	1.19367	2.78934	5.07982e-10	1.91806e-08	integrin alpha 8 [Source:MGI Symbol;Acc:MGI:109442]	Environmental Information Processing;Human Diseases;Cellular Processes;Human Diseases;Cellular Processes;Environmental Information Processing;Human Diseases;Environmental Information Processing;Human Diseases	Signal transduction;Infectious disease: viral;Cell motility;Cardiovascular disease;Cellular community - eukaryotes;Signaling molecules and interaction;Cardiovascular disease;Signaling molecules and interaction;Cardiovascular disease	ko04151//PI3K-Akt signaling pathway;ko05165//Human papillomavirus infection;ko04810//Regulation of actin cytoskeleton;ko05414//Dilated cardiomyopathy;ko04510//Focal adhesion;ko04514//Cell adhesion molecules;ko05410//Hypertrophic cardiomyopathy;ko04512//ECM-receptor interaction;ko05412//Arrhythmogenic right ventricular cardiomyopathy	K06584;K06584;K06584;K06584;K06584;K06584;K06584;K06584;K06584	GO:0005783//endoplasmic reticulum;GO:0005886//plasma membrane;GO:0008305//integrin complex;GO:0009897//external side of plasma membrane;GO:0009986//cell surface;GO:0014069//postsynaptic density;GO:0016020//membrane;GO:0032591//dendritic spine membrane;GO:0043204//perikaryon;GO:0045177//apical part of cell;GO:0098839//postsynaptic density membrane;GO:0098978//glutamatergic synapse	GO:0005178//integrin binding;GO:0046872//metal ion binding	GO:0001656//metanephros development;GO:0001822//kidney development;GO:0007155//cell adhesion;GO:0007160//cell-matrix adhesion;GO:0007179//transforming growth factor beta receptor signaling pathway;GO:0007229//integrin-mediated signaling pathway;GO:0007399//nervous system development;GO:0007420//brain development;GO:0007613//memory;GO:0030030//cell projection organization;GO:0030154//cell differen…	--
ENSMUSG00000038156	Spon1	0.668667	4.59533	2.78081	4.16077e-23	1.09049e-20	spondin 1, (f-spondin) extracellular matrix protein [Source:MGI Symbol;Acc:MGI:2385287]	-	-	-	-	GO:0005576//extracellular region;GO:0031012//extracellular matrix;GO:0062023//collagen-containing extracellular matrix	GO:0005201//extracellular matrix structural constituent;GO:0005515//protein binding;GO:0046872//metal ion binding;GO:0050693//LBD domain binding	GO:0007155//cell adhesion;GO:0010954//positive regulation of protein processing;GO:0016485//protein processing;GO:0032092//positive regulation of protein binding;GO:1902430//negative regulation of amyloid-beta formation;GO:1902993//positive regulation of amyloid precursor protein catabolic process	--
ENSMUSG00000026043	Col3a1	8.09967	55.625	2.7798	2.06744e-29	1.15143e-26	collagen, type III, alpha 1 [Source:MGI Symbol;Acc:MGI:88453]	Human Diseases;Human Diseases;Organismal Systems;Organismal Systems;Organismal Systems;Human Diseases	Infectious disease: parasitic;Cardiovascular disease;Endocrine system;Immune system;Digestive system;Endocrine and metabolic disease	ko05146//Amoebiasis;ko05415//Diabetic cardiomyopathy;ko04926//Relaxin signaling pathway;ko04611//Platelet activation;ko04974//Protein digestion and absorption;ko04933//AGE-RAGE signaling pathway in diabetic complications	K19720;K19720;K19720;K19720;K19720;K19720	GO:0005576//extracellular region;GO:0005581//collagen trimer;GO:0005586//collagen type III trimer;GO:0005615//extracellular space;GO:0031012//extracellular matrix;GO:0062023//collagen-containing extracellular matrix;GO:0110165//cellular anatomical entity	GO:0002020//protease binding;GO:0005178//integrin binding;GO:0005201//extracellular matrix structural constituent;GO:0005515//protein binding;GO:0030020//extracellular matrix structural constituent conferring tensile strength;GO:0046332//SMAD binding;GO:0046872//metal ion binding;GO:0048407//platelet-derived growth factor binding	GO:0001501//skeletal system development;GO:0001568//blood vessel development;GO:0001701//in utero embryonic development;GO:0001764//neuron migration;GO:0001894//tissue homeostasis;GO:0002062//chondrocyte differentiation;GO:0007160//cell-matrix adhesion;GO:0007179//transforming growth factor beta receptor signaling pathway;GO:0007229//integrin-mediated signaling pathway;GO:0007507//heart developme…	--
ENSMUSG00000094662	Defa36	204.236	1393.98	2.7709	0.000686948	0.00450097	defensin, alpha, 36 [Source:MGI Symbol;Acc:MGI:5434853]	Human Diseases;Human Diseases;Organismal Systems	Cancer: overview;Infectious disease: bacterial;Immune system	ko05202//Transcriptional misregulation in cancer;ko05150//Staphylococcus aureus infection;ko04621//NOD-like receptor signaling pathway	K05230;K05230;K05230	GO:0005576//extracellular region;GO:0005615//extracellular space;GO:0030141//secretory granule;GO:0030496//midbody;GO:0043231//intracellular membrane-bounded organelle	GO:0042803//protein homodimerization activity	GO:0002227//innate immune response in mucosa;GO:0006952//defense response;GO:0019731//antibacterial humoral response;GO:0042742//defense response to bacterium;GO:0050829//defense response to Gram-negative bacterium;GO:0050830//defense response to Gram-positive bacterium;GO:0061844//antimicrobial humoral immune response mediated by antimicrobial peptide;GO:0071222//cellular response to lipopolysac…	--
ENSMUSG00000028698	Pik3r3	0.612333	4.17133	2.76812	8.09474e-26	2.94417e-23	phosphoinositide-3-kinase regulatory subunit 3 [Source:MGI Symbol;Acc:MGI:109277]	Human Diseases;Human Diseases;Environmental Information Processing;Human Diseases;Human Diseases;Human Diseases;Human Diseases;Organismal Systems;Human Diseases;Environmental Information Processing;Human Diseases;Human Diseases;Human Diseases;Human Diseases;Human Diseases;Organismal Systems;Environmental Information Processing;Human Diseases;Human Diseases;Cellular Processes;Human Diseases;Human …	Infectious disease: viral;Cancer: overview;Signal transduction;Neurodegenerative disease;Infectious disease: viral;Infectious disease: viral;Infectious disease: viral;Immune system;Neurodegenerative disease;Signal transduction;Infectious disease: bacterial;Infectious disease: bacterial;Infectious disease: viral;Infectious disease: viral;Infectious disease: viral;Immune system;Signal transduction;…	ko05168//Herpes simplex virus 1 infection;ko05200//Pathways in cancer;ko04151//PI3K-Akt signaling pathway;ko05010//Alzheimer disease;ko05171//Coronavirus disease - COVID-19;ko05165//Human papillomavirus infection;ko05169//Epstein-Barr virus infection;ko04613//Neutrophil extracellular trap formation;ko05020//Prion disease;ko04072//Phospholipase D signaling pathway;ko05135//Yersinia infection;ko051…	K02649;K02649;K02649;K02649;K02649;K02649;K02649;K02649;K02649;K02649;K02649;K02649;K02649;K02649;K02649;K02649;K02649;K02649;K02649;K02649;K02649;K02649;K02649;K02649;K02649;K02649;K02649;K02649;K02649;K02649;K02649;K02649;K02649;K02649;K02649;K02649;K02649;K02649;K02649;K02649;K02649;K02649;K02649;K02649;K02649;K02649;K02649;K02649;K02649;K02649;K02649;K02649;K02649;K02649;K02649;K02649;K02649;…	GO:0005942//phosphatidylinositol 3-kinase complex	GO:0001784//phosphotyrosine residue binding;GO:0005515//protein binding;GO:0046935//1-phosphatidylinositol-3-kinase regulator activity	GO:0001934//positive regulation of protein phosphorylation;GO:0002042//cell migration involved in sprouting angiogenesis;GO:0008286//insulin receptor signaling pathway;GO:0010628//positive regulation of gene expression;GO:0043491//protein kinase B signaling;GO:0043551//regulation of phosphatidylinositol 3-kinase activity;GO:0046854//phosphatidylinositol phosphate biosynthetic process	--
ENSMUSG00000078234	Klhdc7a	0.0803333	0.546333	2.76571	3.66154e-09	1.10044e-07	kelch domain containing 7A [Source:MGI Symbol;Acc:MGI:2444612]	-	-	-	-	GO:0016020//membrane	GO:0005515//protein binding	-	--
ENSMUSG00000020053	Igf1	0.890333	6.055	2.76571	1.41773e-25	4.85901e-23	insulin-like growth factor 1 [Source:MGI Symbol;Acc:MGI:96432]	Human Diseases;Environmental Information Processing;Human Diseases;Environmental Information Processing;Environmental Information Processing;Environmental Information Processing;Human Diseases;Human Diseases;Cellular Processes;Environmental Information Processing;Human Diseases;Cellular Processes;Environmental Information Processing;Organismal Systems;Environmental Information Processing;Cellular…	Cancer: overview;Signal transduction;Cancer: overview;Signal transduction;Signal transduction;Signal transduction;Cardiovascular disease;Cancer: overview;Cellular community - eukaryotes;Signal transduction;Cancer: specific types;Cellular community - eukaryotes;Signal transduction;Sensory system;Signal transduction;Cell growth and death;Endocrine system;Signal transduction;Cancer: specific types;E…	ko05200//Pathways in cancer;ko04151//PI3K-Akt signaling pathway;ko05202//Transcriptional misregulation in cancer;ko04010//MAPK signaling pathway;ko04014//Ras signaling pathway;ko04015//Rap1 signaling pathway;ko05414//Dilated cardiomyopathy;ko05205//Proteoglycans in cancer;ko04510//Focal adhesion;ko04150//mTOR signaling pathway;ko05224//Breast cancer;ko04550//Signaling pathways regulating pluripot…	K05459;K05459;K05459;K05459;K05459;K05459;K05459;K05459;K05459;K05459;K05459;K05459;K05459;K05459;K05459;K05459;K05459;K05459;K05459;K05459;K05459;K05459;K05459;K05459;K05459;K05459;K05459;K05459;K05459;K05459;K05459	GO:0005576//extracellular region;GO:0005614//interstitial matrix;GO:0005615//extracellular space;GO:0005737//cytoplasm;GO:0005886//plasma membrane;GO:0031091//platelet alpha granule;GO:0035867//alphav-beta3 integrin-IGF-1-IGF1R complex;GO:0042567//insulin-like growth factor ternary complex;GO:0043025//neuronal cell body;GO:0070382//exocytic vesicle;GO:0098794//postsynapse;GO:0098978//glutamatergi…	GO:0005158//insulin receptor binding;GO:0005159//insulin-like growth factor receptor binding;GO:0005178//integrin binding;GO:0005179//hormone activity;GO:0005496//steroid binding;GO:0005515//protein binding;GO:0008083//growth factor activity;GO:0030297//transmembrane receptor protein tyrosine kinase activator activity;GO:0043539//protein serine/threonine kinase activator activity;GO:0046935//1-ph…	GO:0001649//osteoblast differentiation;GO:0001775//cell activation;GO:0001932//regulation of protein phosphorylation;GO:0001974//blood vessel remodeling;GO:0002683//negative regulation of immune system process;GO:0006417//regulation of translation;GO:0007165//signal transduction;GO:0007399//nervous system development;GO:0007608//sensory perception of smell;GO:0007613//memory;GO:0007623//circadian…	--
ENSMUSG00000021950	Anxa8	0.944333	6.41767	2.76468	4.41288e-12	2.41989e-10	annexin A8 [Source:MGI Symbol;Acc:MGI:1201374]	-	-	-	-	GO:0005737//cytoplasm;GO:0005829//cytosol;GO:0005886//plasma membrane;GO:0031902//late endosome membrane	GO:0005509//calcium ion binding;GO:0005544//calcium-dependent phospholipid binding;GO:0005546//phosphatidylinositol-4,5-bisphosphate binding;GO:0005547//phosphatidylinositol-3,4,5-trisphosphate binding;GO:0043325//phosphatidylinositol-3,4-bisphosphate binding;GO:0046872//metal ion binding;GO:0051015//actin filament binding	GO:0007032//endosome organization;GO:0007596//blood coagulation;GO:0007599//hemostasis;GO:0016197//endosomal transport;GO:1900004//negative regulation of serine-type endopeptidase activity;GO:1900138//negative regulation of phospholipase A2 activity	--
ENSMUSG00000096844	Igkv6-14	1.33833	9.07033	2.76072	0.000128925	0.00111215	immunoglobulin kappa variable 6-14 [Source:MGI Symbol;Acc:MGI:1330830]	-	-	-	-	GO:0005615//extracellular space	-	GO:0006955//immune response;GO:0009617//response to bacterium	--
ENSMUSG00000016763	Scube1	1.25167	8.41067	2.74837	1.17752e-18	1.70617e-16	signal peptide, CUB domain, EGF-like 1 [Source:MGI Symbol;Acc:MGI:1890616]	-	-	-	-	GO:0005576//extracellular region;GO:0005615//extracellular space;GO:0005886//plasma membrane;GO:0009897//external side of plasma membrane;GO:0009986//cell surface;GO:0016020//membrane	GO:0005509//calcium ion binding;GO:0005515//protein binding;GO:0042802//identical protein binding	GO:0007165//signal transduction;GO:0009966//regulation of signal transduction;GO:0045880//positive regulation of smoothened signaling pathway	--
ENSMUSG00000049409	Prokr1	0.0363333	0.244	2.74752	0.00716165	0.0303387	prokineticin receptor 1 [Source:MGI Symbol;Acc:MGI:1929676]	-	-	-	-	GO:0005886//plasma membrane;GO:0016020//membrane;GO:0016021//integral component of membrane	GO:0004930//G protein-coupled receptor activity;GO:0004983//neuropeptide Y receptor activity	GO:0007165//signal transduction;GO:0007186//G protein-coupled receptor signaling pathway;GO:0007218//neuropeptide signaling pathway;GO:0007623//circadian rhythm;GO:0043066//negative regulation of apoptotic process;GO:0060976//coronary vasculature development	--
ENSMUSG00000036362	P2ry13	0.290333	1.945	2.74399	1.58976e-10	6.66651e-09	purinergic receptor P2Y, G-protein coupled 13 [Source:MGI Symbol;Acc:MGI:1921441]	Environmental Information Processing	Signaling molecules and interaction	ko04080//Neuroactive ligand-receptor interaction	K08388	GO:0005783//endoplasmic reticulum;GO:0005886//plasma membrane;GO:0016020//membrane;GO:0016021//integral component of membrane	GO:0004930//G protein-coupled receptor activity;GO:0045028//G protein-coupled purinergic nucleotide receptor activity	GO:0007165//signal transduction;GO:0007186//G protein-coupled receptor signaling pathway;GO:0007194//negative regulation of adenylate cyclase activity;GO:0035589//G protein-coupled purinergic nucleotide receptor signaling pathway;GO:0071407//cellular response to organic cyclic compound	--
ENSMUSG00000025810	Nrp1	0.634333	4.24833	2.74358	9.50364e-18	1.14442e-15	neuropilin 1 [Source:MGI Symbol;Acc:MGI:106206]	Human Diseases;Human Diseases;Organismal Systems	Infectious disease: viral;Infectious disease: viral;Development and regeneration	ko05171//Coronavirus disease - COVID-19;ko05166//Human T-cell leukemia virus 1 infection;ko04360//Axon guidance	K06724;K06724;K06724	GO:0005737//cytoplasm;GO:0005739//mitochondrion;GO:0005769//early endosome;GO:0005829//cytosol;GO:0005883//neurofilament;GO:0005886//plasma membrane;GO:0005925//focal adhesion;GO:0009986//cell surface;GO:0016020//membrane;GO:0030424//axon;GO:0030426//growth cone;GO:0031966//mitochondrial membrane;GO:0043005//neuron projection;GO:0043025//neuronal cell body;GO:0045211//postsynaptic membrane;GO:009…	GO:0005021//vascular endothelial growth factor-activated receptor activity;GO:0005096//GTPase activator activity;GO:0005515//protein binding;GO:0008201//heparin binding;GO:0017154//semaphorin receptor activity;GO:0019838//growth factor binding;GO:0019901//protein kinase binding;GO:0038023//signaling receptor activity;GO:0038085//vascular endothelial growth factor binding;GO:0046872//metal ion bin…	GO:0001525//angiogenesis;GO:0001569//branching involved in blood vessel morphogenesis;GO:0001570//vasculogenesis;GO:0001755//neural crest cell migration;GO:0001764//neuron migration;GO:0002040//sprouting angiogenesis;GO:0002042//cell migration involved in sprouting angiogenesis;GO:0003148//outflow tract septum morphogenesis;GO:0006930//substrate-dependent cell migration, cell extension;GO:0007229…	--
ENSMUSG00000025075	Habp2	1.879	12.5617	2.74099	5.14267e-05	0.000507086	hyaluronic acid binding protein 2 [Source:MGI Symbol;Acc:MGI:1196378]	-	-	-	-	GO:0005576//extracellular region	GO:0004252//serine-type endopeptidase activity;GO:0005509//calcium ion binding;GO:0008233//peptidase activity;GO:0008236//serine-type peptidase activity;GO:0016787//hydrolase activity	GO:0006508//proteolysis;GO:0007596//blood coagulation	--
ENSMUSG00000041293	Adgrf1	0.0363333	0.242333	2.73763	0.0103483	0.0407393	adhesion G protein-coupled receptor F1 [Source:MGI Symbol;Acc:MGI:1924846]	-	-	-	-	GO:0005886//plasma membrane;GO:0016020//membrane;GO:0016021//integral component of membrane	GO:0004888//transmembrane signaling receptor activity;GO:0004930//G protein-coupled receptor activity;GO:0004949//cannabinoid receptor activity;GO:0005515//protein binding	GO:0007165//signal transduction;GO:0007166//cell surface receptor signaling pathway;GO:0007186//G protein-coupled receptor signaling pathway;GO:0007189//adenylate cyclase-activating G protein-coupled receptor signaling pathway;GO:0007416//synapse assembly;GO:0007613//memory;GO:0031175//neuron projection development;GO:0032793//positive regulation of CREB transcription factor activity;GO:0038171//…	--
ENSMUSG00000094694	Ighv1-9	1.4	9.30533	2.73263	1.00786e-07	2.14858e-06	immunoglobulin heavy variable V1-9 [Source:MGI Symbol;Acc:MGI:4439621]	Environmental Information Processing;Human Diseases;Environmental Information Processing;Human Diseases;Human Diseases;Human Diseases;Organismal Systems;Human Diseases;Cellular Processes;Environmental Information Processing;Human Diseases;Human Diseases;Human Diseases;Organismal Systems;Human Diseases;Environmental Information Processing;Organismal Systems;Organismal Systems;Human Diseases;Human …	Signal transduction;Infectious disease: viral;Signal transduction;Infectious disease: viral;Cancer: overview;Infectious disease: bacterial;Immune system;Infectious disease: bacterial;Transport and catabolism;Signal transduction;Immune disease;Infectious disease: bacterial;Infectious disease: bacterial;Immune system;Infectious disease: parasitic;Signal transduction;Immune system;Immune system;Card…	ko04151//PI3K-Akt signaling pathway;ko05171//Coronavirus disease - COVID-19;ko04020//Calcium signaling pathway;ko05169//Epstein-Barr virus infection;ko05202//Transcriptional misregulation in cancer;ko05130//Pathogenic Escherichia coli infection;ko04613//Neutrophil extracellular trap formation;ko05152//Tuberculosis;ko04145//Phagosome;ko04072//Phospholipase D signaling pathway;ko05322//Systemic lup…	K06856;K06856;K06856;K06856;K06856;K06856;K06856;K06856;K06856;K06856;K06856;K06856;K06856;K06856;K06856;K06856;K06856;K06856;K06856;K06856;K06856;K06856;K06856;K06856;K06856;K06856;K06856;K06856;K06856;K06856	GO:0009897//external side of plasma membrane;GO:0042571//immunoglobulin complex, circulating	GO:0003823//antigen binding;GO:0034987//immunoglobulin receptor binding	GO:0006910//phagocytosis, recognition;GO:0006911//phagocytosis, engulfment;GO:0006958//complement activation, classical pathway;GO:0042742//defense response to bacterium;GO:0045087//innate immune response;GO:0050853//B cell receptor signaling pathway;GO:0050871//positive regulation of B cell activation	--
ENSMUSG00000038776	Ephx1	9.10133	60.3577	2.72939	3.17073e-31	2.09292e-28	epoxide hydrolase 1, microsomal [Source:MGI Symbol;Acc:MGI:95405]	Human Diseases;Human Diseases;Organismal Systems;Human Diseases;Metabolism	Cancer: overview;Cancer: overview;Digestive system;Cancer: overview;Xenobiotics biodegradation and metabolism	ko05208//Chemical carcinogenesis - reactive oxygen species;ko05207//Chemical carcinogenesis - receptor activation;ko04976//Bile secretion;ko05204//Chemical carcinogenesis - DNA adducts;ko00980//Metabolism of xenobiotics by cytochrome P450	K01253;K01253;K01253;K01253;K01253	GO:0005783//endoplasmic reticulum;GO:0005789//endoplasmic reticulum membrane;GO:0005886//plasma membrane;GO:0016020//membrane;GO:0043231//intracellular membrane-bounded organelle	GO:0003824//catalytic activity;GO:0004301//epoxide hydrolase activity;GO:0016787//hydrolase activity;GO:0016803//ether hydrolase activity;GO:0019899//enzyme binding;GO:0033961//cis-stilbene-oxide hydrolase activity	GO:0001889//liver development;GO:0006629//lipid metabolic process;GO:0006725//cellular aromatic compound metabolic process;GO:0009636//response to toxic substance;GO:0014070//response to organic cyclic compound;GO:0019369//arachidonic acid metabolic process;GO:0019439//aromatic compound catabolic process;GO:0034312//diol biosynthetic process;GO:0071310//cellular response to organic substance;GO:0…	--
ENSMUSG00000074443	Defa22	366.238	2427.73	2.72875	0.00983299	0.0391431	defensin, alpha, 22 [Source:MGI Symbol;Acc:MGI:3639039]	Human Diseases;Human Diseases;Organismal Systems	Cancer: overview;Infectious disease: bacterial;Immune system	ko05202//Transcriptional misregulation in cancer;ko05150//Staphylococcus aureus infection;ko04621//NOD-like receptor signaling pathway	K05230;K05230;K05230	GO:0005576//extracellular region;GO:0005615//extracellular space	-	GO:0006952//defense response;GO:0042742//defense response to bacterium	--
ENSMUSG00000062960	Kdr	0.745	4.89567	2.71619	6.37658e-22	1.3859e-19	kinase insert domain protein receptor [Source:MGI Symbol;Acc:MGI:96683]	Environmental Information Processing;Environmental Information Processing;Environmental Information Processing;Environmental Information Processing;Environmental Information Processing;Human Diseases;Cellular Processes;Human Diseases;Human Diseases;Environmental Information Processing	Signal transduction;Signal transduction;Signal transduction;Signal transduction;Signal transduction;Cancer: overview;Cellular community - eukaryotes;Cardiovascular disease;Drug resistance: antineoplastic;Signal transduction	ko04151//PI3K-Akt signaling pathway;ko04020//Calcium signaling pathway;ko04010//MAPK signaling pathway;ko04014//Ras signaling pathway;ko04015//Rap1 signaling pathway;ko05205//Proteoglycans in cancer;ko04510//Focal adhesion;ko05418//Fluid shear stress and atherosclerosis;ko01521//EGFR tyrosine kinase inhibitor resistance;ko04370//VEGF signaling pathway	K05098;K05098;K05098;K05098;K05098;K05098;K05098;K05098;K05098;K05098	GO:0005576//extracellular region;GO:0005634//nucleus;GO:0005737//cytoplasm;GO:0005768//endosome;GO:0005769//early endosome;GO:0005783//endoplasmic reticulum;GO:0005794//Golgi apparatus;GO:0005886//plasma membrane;GO:0009897//external side of plasma membrane;GO:0009986//cell surface;GO:0016020//membrane;GO:0016021//integral component of membrane;GO:0030054//cell junction;GO:0031410//cytoplasmic ve…	GO:0000166//nucleotide binding;GO:0004672//protein kinase activity;GO:0004713//protein tyrosine kinase activity;GO:0004714//transmembrane receptor protein tyrosine kinase activity;GO:0005021//vascular endothelial growth factor-activated receptor activity;GO:0005178//integrin binding;GO:0005515//protein binding;GO:0005524//ATP binding;GO:0015026//coreceptor activity;GO:0016301//kinase activity;GO:…	GO:0001525//angiogenesis;GO:0001541//ovarian follicle development;GO:0001569//branching involved in blood vessel morphogenesis;GO:0001570//vasculogenesis;GO:0001666//response to hypoxia;GO:0001934//positive regulation of protein phosphorylation;GO:0001936//regulation of endothelial cell proliferation;GO:0001938//positive regulation of endothelial cell proliferation;GO:0001945//lymph vessel develo…	--
ENSMUSG00000037325	Bbs7	0.305333	2.00267	2.71347	3.97246e-13	2.48411e-11	Bardet-Biedl syndrome 7 (human) [Source:MGI Symbol;Acc:MGI:1918742]	-	-	-	-	GO:0001750//photoreceptor outer segment;GO:0005634//nucleus;GO:0005737//cytoplasm;GO:0005813//centrosome;GO:0005815//microtubule organizing center;GO:0005856//cytoskeleton;GO:0005886//plasma membrane;GO:0005929//cilium;GO:0005930//axoneme;GO:0016020//membrane;GO:0034464//BBSome;GO:0036064//ciliary basal body;GO:0042995//cell projection;GO:0043005//neuron projection;GO:0060170//ciliary membrane	GO:0005515//protein binding;GO:0061629//RNA polymerase II-specific DNA-binding transcription factor binding	GO:0001654//eye development;GO:0006357//regulation of transcription by RNA polymerase II;GO:0007224//smoothened signaling pathway;GO:0007420//brain development;GO:0007507//heart development;GO:0008104//protein localization;GO:0015031//protein transport;GO:0030030//cell projection organization;GO:0032436//positive regulation of proteasomal ubiquitin-dependent protein catabolic process;GO:0045444//…	--
ENSMUSG00000028717	Tal1	0.043	0.281667	2.71158	0.00632009	0.0273855	T cell acute lymphocytic leukemia 1 [Source:MGI Symbol;Acc:MGI:98480]	-	-	-	-	GO:0000785//chromatin;GO:0005634//nucleus;GO:0005654//nucleoplasm;GO:0005667//transcription regulator complex;GO:0032991//protein-containing complex	GO:0000976//transcription cis-regulatory region binding;GO:0000978//RNA polymerase II cis-regulatory region sequence-specific DNA binding;GO:0000981//DNA-binding transcription factor activity, RNA polymerase II-specific;GO:0003677//DNA binding;GO:0003682//chromatin binding;GO:0003700//DNA-binding transcription factor activity;GO:0005515//protein binding;GO:0019899//enzyme binding;GO:0030297//tran…	GO:0000122//negative regulation of transcription by RNA polymerase II;GO:0001525//angiogenesis;GO:0006357//regulation of transcription by RNA polymerase II;GO:0006366//transcription by RNA polymerase II;GO:0007626//locomotory behavior;GO:0021527//spinal cord association neuron differentiation;GO:0021953//central nervous system neuron differentiation;GO:0030097//hemopoiesis;GO:0030099//myeloid cel…	bHLH
ENSMUSG00000063415	Cyp26b1	0.42	2.75067	2.71132	1.83321e-16	1.83548e-14	cytochrome P450, family 26, subfamily b, polypeptide 1 [Source:MGI Symbol;Acc:MGI:2176159]	Metabolism;Metabolism	Global and overview maps;Metabolism of cofactors and vitamins	ko01100//Metabolic pathways;ko00830//Retinol metabolism	K12664;K12664	GO:0005737//cytoplasm;GO:0005783//endoplasmic reticulum;GO:0005789//endoplasmic reticulum membrane;GO:0016020//membrane;GO:0043231//intracellular membrane-bounded organelle	GO:0001972//retinoic acid binding;GO:0004497//monooxygenase activity;GO:0005506//iron ion binding;GO:0008401//retinoic acid 4-hydroxylase activity;GO:0016491//oxidoreductase activity;GO:0016705//oxidoreductase activity, acting on paired donors, with incorporation or reduction of molecular oxygen;GO:0016709//oxidoreductase activity, acting on paired donors, with incorporation or reduction of molec…	GO:0001709//cell fate determination;GO:0001768//establishment of T cell polarity;GO:0001822//kidney development;GO:0006629//lipid metabolic process;GO:0006805//xenobiotic metabolic process;GO:0006954//inflammatory response;GO:0007140//male meiotic nuclear division;GO:0007283//spermatogenesis;GO:0009954//proximal/distal pattern formation;GO:0010628//positive regulation of gene expression;GO:001612…	--
ENSMUSG00000026748	Plxdc2	0.179333	1.17333	2.7099	3.77964e-08	9.07828e-07	plexin domain containing 2 [Source:MGI Symbol;Acc:MGI:1914698]	-	-	-	-	GO:0005886//plasma membrane;GO:0016020//membrane;GO:0062023//collagen-containing extracellular matrix	-	-	--
ENSMUSG00000044350	Lacc1	0.469	3.059	2.7054	8.88204e-15	7.03536e-13	laccase domain containing 1 [Source:MGI Symbol;Acc:MGI:2445077]	Metabolism;Metabolism	Nucleotide metabolism;Amino acid metabolism	ko00230//Purine metabolism;ko00270//Cysteine and methionine metabolism	K05810;K05810	GO:0005634//nucleus;GO:0005737//cytoplasm;GO:0005777//peroxisome;GO:0005783//endoplasmic reticulum	GO:0004000//adenosine deaminase activity;GO:0004731//purine-nucleoside phosphorylase activity;GO:0005507//copper ion binding;GO:0016740//transferase activity;GO:0016787//hydrolase activity;GO:0017061//S-methyl-5-thioadenosine phosphorylase activity;GO:0046872//metal ion binding;GO:0046936//2'-deoxyadenosine deaminase activity;GO:0047975//guanosine phosphorylase activity	GO:0002221//pattern recognition receptor signaling pathway;GO:0002376//immune system process;GO:0002720//positive regulation of cytokine production involved in immune response;GO:0006954//inflammatory response;GO:0030641//regulation of cellular pH;GO:0045087//innate immune response;GO:0050727//regulation of inflammatory response;GO:0070431//nucleotide-binding oligomerization domain containing 2 s…	--
ENSMUSG00000028883	Sema3a	0.0703333	0.458333	2.70412	0.000687192	0.00450097	sema domain, immunoglobulin domain (Ig), short basic domain, secreted, (semaphorin) 3A [Source:MGI Symbol;Acc:MGI:107558]	Organismal Systems	Development and regeneration	ko04360//Axon guidance	K06840	GO:0030424//axon;GO:0030425//dendrite	GO:0005515//protein binding;GO:0030215//semaphorin receptor binding	GO:0006915//apoptotic process;GO:0007411//axon guidance;GO:0009653//anatomical structure morphogenesis;GO:0010977//negative regulation of neuron projection development;GO:0021772//olfactory bulb development;GO:0030517//negative regulation of axon extension;GO:0048731//system development;GO:0048841//regulation of axon extension involved in axon guidance;GO:0071526//semaphorin-plexin signaling path…	--
ENSMUSG00000047898	Ccr4	0.121	0.788333	2.7038	0.000438425	0.00309927	chemokine (C-C motif) receptor 4 [Source:MGI Symbol;Acc:MGI:107824]	Environmental Information Processing;Human Diseases;Human Diseases;Organismal Systems;Environmental Information Processing	Signaling molecules and interaction;Infectious disease: viral;Cancer: overview;Immune system;Signaling molecules and interaction	ko04060//Cytokine-cytokine receptor interaction;ko05167//Kaposi sarcoma-associated herpesvirus infection;ko05203//Viral carcinogenesis;ko04062//Chemokine signaling pathway;ko04061//Viral protein interaction with cytokine and cytokine receptor	K04179;K04179;K04179;K04179;K04179	GO:0005886//plasma membrane;GO:0009897//external side of plasma membrane;GO:0016020//membrane;GO:0016021//integral component of membrane;GO:0043025//neuronal cell body	GO:0004930//G protein-coupled receptor activity;GO:0004950//chemokine receptor activity;GO:0016493//C-C chemokine receptor activity;GO:0019957//C-C chemokine binding	GO:0001764//neuron migration;GO:0002507//tolerance induction;GO:0006935//chemotaxis;GO:0006954//inflammatory response;GO:0006955//immune response;GO:0007165//signal transduction;GO:0007186//G protein-coupled receptor signaling pathway;GO:0007204//positive regulation of cytosolic calcium ion concentration;GO:0009314//response to radiation;GO:0009617//response to bacterium;GO:0019722//calcium-media…	--
ENSMUSG00000020357	Flt4	0.319333	2.07867	2.70252	5.65818e-17	6.03833e-15	FMS-like tyrosine kinase 4 [Source:MGI Symbol;Acc:MGI:95561]	Human Diseases;Environmental Information Processing;Environmental Information Processing;Environmental Information Processing;Environmental Information Processing;Environmental Information Processing;Cellular Processes;Human Diseases	Cancer: overview;Signal transduction;Signal transduction;Signal transduction;Signal transduction;Signal transduction;Cellular community - eukaryotes;Cancer: specific types	ko05200//Pathways in cancer;ko04151//PI3K-Akt signaling pathway;ko04020//Calcium signaling pathway;ko04010//MAPK signaling pathway;ko04014//Ras signaling pathway;ko04015//Rap1 signaling pathway;ko04510//Focal adhesion;ko05224//Breast cancer	K05097;K05097;K05097;K05097;K05097;K05097;K05097;K05097	GO:0005634//nucleus;GO:0005654//nucleoplasm;GO:0005737//cytoplasm;GO:0005829//cytosol;GO:0005886//plasma membrane;GO:0005887//integral component of plasma membrane;GO:0016020//membrane;GO:0043235//receptor complex	GO:0000166//nucleotide binding;GO:0004672//protein kinase activity;GO:0004713//protein tyrosine kinase activity;GO:0004714//transmembrane receptor protein tyrosine kinase activity;GO:0005021//vascular endothelial growth factor-activated receptor activity;GO:0005515//protein binding;GO:0005524//ATP binding;GO:0016301//kinase activity;GO:0016740//transferase activity;GO:0019838//growth factor bindi…	GO:0001525//angiogenesis;GO:0001934//positive regulation of protein phosphorylation;GO:0001938//positive regulation of endothelial cell proliferation;GO:0001944//vasculature development;GO:0001945//lymph vessel development;GO:0001946//lymphangiogenesis;GO:0002040//sprouting angiogenesis;GO:0002244//hematopoietic progenitor cell differentiation;GO:0003016//respiratory system process;GO:0006468//pr…	--
ENSMUSG00000021835	Bmp4	1.05767	6.884	2.70236	4.41597e-18	5.58166e-16	bone morphogenetic protein 4 [Source:MGI Symbol;Acc:MGI:88180]	Human Diseases;Environmental Information Processing;Environmental Information Processing;Human Diseases;Cellular Processes;Organismal Systems;Environmental Information Processing;Environmental Information Processing;Human Diseases;Environmental Information Processing	Cancer: overview;Signaling molecules and interaction;Signal transduction;Cardiovascular disease;Cellular community - eukaryotes;Endocrine system;Signal transduction;Signal transduction;Cancer: specific types;Signal transduction	ko05200//Pathways in cancer;ko04060//Cytokine-cytokine receptor interaction;ko04390//Hippo signaling pathway;ko05418//Fluid shear stress and atherosclerosis;ko04550//Signaling pathways regulating pluripotency of stem cells;ko04919//Thyroid hormone signaling pathway;ko04350//TGF-beta signaling pathway;ko04013//MAPK signaling pathway - fly;ko05217//Basal cell carcinoma;ko04341//Hedgehog signaling p…	K04662;K04662;K04662;K04662;K04662;K04662;K04662;K04662;K04662;K04662	GO:0005576//extracellular region;GO:0005615//extracellular space;GO:0005737//cytoplasm;GO:0031982//vesicle	GO:0005125//cytokine activity;GO:0005515//protein binding;GO:0008083//growth factor activity;GO:0008201//heparin binding;GO:0039706//co-receptor binding;GO:0042056//chemoattractant activity;GO:0042802//identical protein binding;GO:0070700//BMP receptor binding	GO:0000122//negative regulation of transcription by RNA polymerase II;GO:0001501//skeletal system development;GO:0001503//ossification;GO:0001525//angiogenesis;GO:0001541//ovarian follicle development;GO:0001568//blood vessel development;GO:0001649//osteoblast differentiation;GO:0001656//metanephros development;GO:0001657//ureteric bud development;GO:0001658//branching involved in ureteric bud mo…	--
ENSMUSG00000022893	Adamts1	0.460333	2.984	2.6965	1.52541e-22	3.7241e-20	a disintegrin-like and metallopeptidase (reprolysin type) with thrombospondin type 1 motif, 1 [Source:MGI Symbol;Acc:MGI:109249]	-	-	-	-	GO:0005576//extracellular region;GO:0005604//basement membrane;GO:0031012//extracellular matrix;GO:0031410//cytoplasmic vesicle;GO:0062023//collagen-containing extracellular matrix	GO:0004222//metalloendopeptidase activity;GO:0005515//protein binding;GO:0008201//heparin binding;GO:0008233//peptidase activity;GO:0008237//metallopeptidase activity;GO:0008270//zinc ion binding;GO:0016787//hydrolase activity;GO:0046872//metal ion binding	GO:0001542//ovulation from ovarian follicle;GO:0001822//kidney development;GO:0006508//proteolysis;GO:0010976//positive regulation of neuron projection development;GO:0016525//negative regulation of angiogenesis;GO:0030198//extracellular matrix organization;GO:0060347//heart trabecula formation;GO:1900087//positive regulation of G1/S transition of mitotic cell cycle;GO:1904707//positive regulatio…	--
ENSMUSG00000027611	Procr	0.690667	4.476	2.69615	1.1656e-15	1.03867e-13	protein C receptor, endothelial [Source:MGI Symbol;Acc:MGI:104596]	Organismal Systems	Immune system	ko04610//Complement and coagulation cascades	K06557	GO:0005615//extracellular space;GO:0005813//centrosome;GO:0016020//membrane;GO:0048471//perinuclear region of cytoplasm	GO:0008022//protein C-terminus binding;GO:0038023//signaling receptor activity	GO:0007596//blood coagulation;GO:0007599//hemostasis;GO:0050819//negative regulation of coagulation	--
ENSMUSG00000027684	Mecom	1.20333	7.78733	2.69409	1.05376e-25	3.68238e-23	MDS1 and EVI1 complex locus [Source:MGI Symbol;Acc:MGI:95457]	Metabolism;Human Diseases;Environmental Information Processing;Human Diseases;Metabolism	Global and overview maps;Cancer: overview;Signal transduction;Cancer: specific types;Amino acid metabolism	ko01100//Metabolic pathways;ko05200//Pathways in cancer;ko04010//MAPK signaling pathway;ko05220//Chronic myeloid leukemia;ko00310//Lysine degradation	K04462;K04462;K04462;K04462;K04462	GO:0000118//histone deacetylase complex;GO:0005634//nucleus;GO:0005737//cytoplasm;GO:0016607//nuclear speck	GO:0000977//RNA polymerase II transcription regulatory region sequence-specific DNA binding;GO:0000978//RNA polymerase II cis-regulatory region sequence-specific DNA binding;GO:0001228//DNA-binding transcription activator activity, RNA polymerase II-specific;GO:0003677//DNA binding;GO:0003700//DNA-binding transcription factor activity;GO:0005515//protein binding;GO:0008168//methyltransferase acti…	GO:0001701//in utero embryonic development;GO:0001780//neutrophil homeostasis;GO:0006357//regulation of transcription by RNA polymerase II;GO:0006915//apoptotic process;GO:0006954//inflammatory response;GO:0009617//response to bacterium;GO:0009791//post-embryonic development;GO:0016570//histone modification;GO:0030154//cell differentiation;GO:0030900//forebrain development;GO:0032259//methylation…	zf-C2H2
ENSMUSG00000031919	Tmed6	1.55033	10.007	2.69036	3.81556e-10	1.47188e-08	transmembrane p24 trafficking protein 6 [Source:MGI Symbol;Acc:MGI:1913519]	-	-	-	-	GO:0005737//cytoplasm;GO:0005783//endoplasmic reticulum;GO:0005789//endoplasmic reticulum membrane;GO:0005793//endoplasmic reticulum-Golgi intermediate compartment;GO:0005794//Golgi apparatus;GO:0016020//membrane;GO:0030134//COPII-coated ER to Golgi transport vesicle;GO:0043231//intracellular membrane-bounded organelle	GO:0003674//molecular_function	GO:0006886//intracellular protein transport;GO:0006888//endoplasmic reticulum to Golgi vesicle-mediated transport;GO:0007030//Golgi organization	--
ENSMUSG00000070407	Hs3st3b1	0.154	0.994	2.69032	9.15087e-11	4.03276e-09	heparan sulfate (glucosamine) 3-O-sulfotransferase 3B1 [Source:MGI Symbol;Acc:MGI:1333853]	Metabolism	Glycan biosynthesis and metabolism	ko00534//Glycosaminoglycan biosynthesis - heparan sulfate / heparin	K07809	GO:0000139//Golgi membrane;GO:0005794//Golgi apparatus;GO:0005886//plasma membrane;GO:0016020//membrane	GO:0008146//sulfotransferase activity;GO:0008467//[heparan sulfate]-glucosamine 3-sulfotransferase 1 activity;GO:0016740//transferase activity;GO:0033872//[heparan sulfate]-glucosamine 3-sulfotransferase 3 activity	GO:0001658//branching involved in ureteric bud morphogenesis;GO:0006024//glycosaminoglycan biosynthetic process;GO:0006477//protein sulfation;GO:0015012//heparan sulfate proteoglycan biosynthetic process	--
ENSMUSG00000060470	Adgrg3	0.176667	1.14	2.68993	5.56512e-07	1.00285e-05	adhesion G protein-coupled receptor G3 [Source:MGI Symbol;Acc:MGI:1859670]	-	-	-	-	GO:0005886//plasma membrane;GO:0016020//membrane;GO:0016021//integral component of membrane	GO:0004888//transmembrane signaling receptor activity;GO:0004930//G protein-coupled receptor activity	GO:0007165//signal transduction;GO:0007166//cell surface receptor signaling pathway;GO:0007186//G protein-coupled receptor signaling pathway;GO:0007189//adenylate cyclase-activating G protein-coupled receptor signaling pathway;GO:0030183//B cell differentiation;GO:0030334//regulation of cell migration;GO:0032792//negative regulation of CREB transcription factor activity;GO:1901223//negative regul…	--
ENSMUSG00000030787	Lyve1	0.912	5.88267	2.68936	2.51137e-21	5.02894e-19	lymphatic vessel endothelial hyaluronan receptor 1 [Source:MGI Symbol;Acc:MGI:2136348]	-	-	-	-	GO:0005886//plasma membrane;GO:0016020//membrane;GO:0071944//cell periphery	GO:0004888//transmembrane signaling receptor activity;GO:0005540//hyaluronic acid binding;GO:0038024//cargo receptor activity	GO:0002693//positive regulation of cellular extravasation;GO:0006027//glycosaminoglycan catabolic process;GO:0006898//receptor-mediated endocytosis;GO:0007155//cell adhesion;GO:0030214//hyaluronan catabolic process	--
ENSMUSG00000096150	Ighv1-85	0.605	3.889	2.68439	0.00397023	0.0188235	immunoglobulin heavy variable 1-85 [Source:MGI Symbol;Acc:MGI:3645723]	Environmental Information Processing;Human Diseases;Environmental Information Processing;Human Diseases;Human Diseases;Human Diseases;Organismal Systems;Human Diseases;Cellular Processes;Environmental Information Processing;Human Diseases;Human Diseases;Human Diseases;Organismal Systems;Human Diseases;Environmental Information Processing;Organismal Systems;Organismal Systems;Human Diseases;Human …	Signal transduction;Infectious disease: viral;Signal transduction;Infectious disease: viral;Cancer: overview;Infectious disease: bacterial;Immune system;Infectious disease: bacterial;Transport and catabolism;Signal transduction;Immune disease;Infectious disease: bacterial;Infectious disease: bacterial;Immune system;Infectious disease: parasitic;Signal transduction;Immune system;Immune system;Card…	ko04151//PI3K-Akt signaling pathway;ko05171//Coronavirus disease - COVID-19;ko04020//Calcium signaling pathway;ko05169//Epstein-Barr virus infection;ko05202//Transcriptional misregulation in cancer;ko05130//Pathogenic Escherichia coli infection;ko04613//Neutrophil extracellular trap formation;ko05152//Tuberculosis;ko04145//Phagosome;ko04072//Phospholipase D signaling pathway;ko05322//Systemic lup…	K06856;K06856;K06856;K06856;K06856;K06856;K06856;K06856;K06856;K06856;K06856;K06856;K06856;K06856;K06856;K06856;K06856;K06856;K06856;K06856;K06856;K06856;K06856;K06856;K06856;K06856;K06856;K06856;K06856;K06856	GO:0009897//external side of plasma membrane;GO:0042571//immunoglobulin complex, circulating	GO:0003823//antigen binding;GO:0034987//immunoglobulin receptor binding	GO:0006910//phagocytosis, recognition;GO:0006911//phagocytosis, engulfment;GO:0006958//complement activation, classical pathway;GO:0042742//defense response to bacterium;GO:0045087//innate immune response;GO:0050853//B cell receptor signaling pathway;GO:0050871//positive regulation of B cell activation	--
ENSMUSG00000078897	Gm4724	0.180333	1.15733	2.68207	0.00107953	0.00648235	predicted gene 4724 [Source:MGI Symbol;Acc:MGI:3782904]	Human Diseases	Infectious disease: viral	ko05168//Herpes simplex virus 1 infection	K09228	GO:0005575//cellular_component;GO:0005634//nucleus	GO:0000978//RNA polymerase II cis-regulatory region sequence-specific DNA binding;GO:0001228//DNA-binding transcription activator activity, RNA polymerase II-specific;GO:0003674//molecular_function;GO:0046872//metal ion binding	GO:0006355//regulation of transcription, DNA-templated;GO:0006357//regulation of transcription by RNA polymerase II;GO:0008150//biological_process;GO:0045944//positive regulation of transcription by RNA polymerase II	zf-C2H2
ENSMUSG00000048376	F2r	1.11167	7.12533	2.68023	2.74819e-22	6.27927e-20	coagulation factor II (thrombin) receptor [Source:MGI Symbol;Acc:MGI:101802]	Human Diseases;Environmental Information Processing;Environmental Information Processing;Environmental Information Processing;Human Diseases;Environmental Information Processing;Cellular Processes;Environmental Information Processing;Environmental Information Processing;Organismal Systems;Organismal Systems	Cancer: overview;Signal transduction;Signaling molecules and interaction;Signal transduction;Infectious disease: bacterial;Signal transduction;Cell motility;Signal transduction;Signal transduction;Immune system;Immune system	ko05200//Pathways in cancer;ko04151//PI3K-Akt signaling pathway;ko04080//Neuroactive ligand-receptor interaction;ko04020//Calcium signaling pathway;ko05130//Pathogenic Escherichia coli infection;ko04072//Phospholipase D signaling pathway;ko04810//Regulation of actin cytoskeleton;ko04015//Rap1 signaling pathway;ko04024//cAMP signaling pathway;ko04611//Platelet activation;ko04610//Complement and co…	K03914;K03914;K03914;K03914;K03914;K03914;K03914;K03914;K03914;K03914;K03914	GO:0005769//early endosome;GO:0005770//late endosome;GO:0005886//plasma membrane;GO:0005901//caveola;GO:0009986//cell surface;GO:0016020//membrane;GO:0016021//integral component of membrane;GO:0031094//platelet dense tubular network;GO:0031594//neuromuscular junction;GO:0045211//postsynaptic membrane	GO:0001965//G-protein alpha-subunit binding;GO:0004930//G protein-coupled receptor activity;GO:0005102//signaling receptor binding;GO:0015057//thrombin-activated receptor activity;GO:0031681//G-protein beta-subunit binding;GO:0032795//heterotrimeric G-protein binding	GO:0002248//connective tissue replacement involved in inflammatory response wound healing;GO:0003105//negative regulation of glomerular filtration;GO:0006919//activation of cysteine-type endopeptidase activity involved in apoptotic process;GO:0006954//inflammatory response;GO:0007165//signal transduction;GO:0007186//G protein-coupled receptor signaling pathway;GO:0007200//phospholipase C-activati…	--
ENSMUSG00000096498	Ighv2-5	1.65033	10.5723	2.67946	8.56277e-06	0.000109788	immunoglobulin heavy variable 2-5 [Source:MGI Symbol;Acc:MGI:4439517]	Environmental Information Processing;Human Diseases;Environmental Information Processing;Human Diseases;Human Diseases;Human Diseases;Organismal Systems;Human Diseases;Cellular Processes;Environmental Information Processing;Human Diseases;Human Diseases;Human Diseases;Organismal Systems;Human Diseases;Environmental Information Processing;Organismal Systems;Organismal Systems;Human Diseases;Human …	Signal transduction;Infectious disease: viral;Signal transduction;Infectious disease: viral;Cancer: overview;Infectious disease: bacterial;Immune system;Infectious disease: bacterial;Transport and catabolism;Signal transduction;Immune disease;Infectious disease: bacterial;Infectious disease: bacterial;Immune system;Infectious disease: parasitic;Signal transduction;Immune system;Immune system;Card…	ko04151//PI3K-Akt signaling pathway;ko05171//Coronavirus disease - COVID-19;ko04020//Calcium signaling pathway;ko05169//Epstein-Barr virus infection;ko05202//Transcriptional misregulation in cancer;ko05130//Pathogenic Escherichia coli infection;ko04613//Neutrophil extracellular trap formation;ko05152//Tuberculosis;ko04145//Phagosome;ko04072//Phospholipase D signaling pathway;ko05322//Systemic lup…	K06856;K06856;K06856;K06856;K06856;K06856;K06856;K06856;K06856;K06856;K06856;K06856;K06856;K06856;K06856;K06856;K06856;K06856;K06856;K06856;K06856;K06856;K06856;K06856;K06856;K06856;K06856;K06856;K06856;K06856	GO:0009897//external side of plasma membrane;GO:0042571//immunoglobulin complex, circulating	GO:0003823//antigen binding;GO:0034987//immunoglobulin receptor binding	GO:0006910//phagocytosis, recognition;GO:0006911//phagocytosis, engulfment;GO:0006958//complement activation, classical pathway;GO:0042742//defense response to bacterium;GO:0045087//innate immune response;GO:0050853//B cell receptor signaling pathway;GO:0050871//positive regulation of B cell activation	--
ENSMUSG00000094502	Ighv1-69	0.551	3.507	2.67011	0.000208953	0.00167595	immunoglobulin heavy variable 1-69 [Source:MGI Symbol;Acc:MGI:4439632]	Environmental Information Processing;Human Diseases;Environmental Information Processing;Human Diseases;Human Diseases;Human Diseases;Organismal Systems;Human Diseases;Cellular Processes;Environmental Information Processing;Human Diseases;Human Diseases;Human Diseases;Organismal Systems;Human Diseases;Environmental Information Processing;Organismal Systems;Organismal Systems;Human Diseases;Human …	Signal transduction;Infectious disease: viral;Signal transduction;Infectious disease: viral;Cancer: overview;Infectious disease: bacterial;Immune system;Infectious disease: bacterial;Transport and catabolism;Signal transduction;Immune disease;Infectious disease: bacterial;Infectious disease: bacterial;Immune system;Infectious disease: parasitic;Signal transduction;Immune system;Immune system;Card…	ko04151//PI3K-Akt signaling pathway;ko05171//Coronavirus disease - COVID-19;ko04020//Calcium signaling pathway;ko05169//Epstein-Barr virus infection;ko05202//Transcriptional misregulation in cancer;ko05130//Pathogenic Escherichia coli infection;ko04613//Neutrophil extracellular trap formation;ko05152//Tuberculosis;ko04145//Phagosome;ko04072//Phospholipase D signaling pathway;ko05322//Systemic lup…	K06856;K06856;K06856;K06856;K06856;K06856;K06856;K06856;K06856;K06856;K06856;K06856;K06856;K06856;K06856;K06856;K06856;K06856;K06856;K06856;K06856;K06856;K06856;K06856;K06856;K06856;K06856;K06856;K06856;K06856	GO:0009897//external side of plasma membrane;GO:0042571//immunoglobulin complex, circulating	GO:0003823//antigen binding;GO:0034987//immunoglobulin receptor binding	GO:0006910//phagocytosis, recognition;GO:0006911//phagocytosis, engulfment;GO:0006958//complement activation, classical pathway;GO:0042742//defense response to bacterium;GO:0045087//innate immune response;GO:0050853//B cell receptor signaling pathway;GO:0050871//positive regulation of B cell activation	--
ENSMUSG00000028864	Hgf	0.096	0.610667	2.66928	1.50593e-05	0.000178212	hepatocyte growth factor [Source:MGI Symbol;Acc:MGI:96079]	Human Diseases;Environmental Information Processing;Environmental Information Processing;Environmental Information Processing;Environmental Information Processing;Human Diseases;Environmental Information Processing;Human Diseases;Cellular Processes;Human Diseases;Human Diseases;Human Diseases;Human Diseases;Human Diseases;Human Diseases;Human Diseases	Cancer: overview;Signal transduction;Signal transduction;Signal transduction;Signal transduction;Cancer: overview;Signal transduction;Cancer: overview;Cellular community - eukaryotes;Cancer: specific types;Cancer: specific types;Drug resistance: antineoplastic;Cancer: specific types;Cancer: specific types;Cancer: specific types;Infectious disease: parasitic	ko05200//Pathways in cancer;ko04151//PI3K-Akt signaling pathway;ko04020//Calcium signaling pathway;ko04010//MAPK signaling pathway;ko04014//Ras signaling pathway;ko05208//Chemical carcinogenesis - reactive oxygen species;ko04015//Rap1 signaling pathway;ko05205//Proteoglycans in cancer;ko04510//Focal adhesion;ko05225//Hepatocellular carcinoma;ko05226//Gastric cancer;ko01521//EGFR tyrosine kinase i…	K05460;K05460;K05460;K05460;K05460;K05460;K05460;K05460;K05460;K05460;K05460;K05460;K05460;K05460;K05460;K05460	GO:0005576//extracellular region;GO:0005615//extracellular space	GO:0004252//serine-type endopeptidase activity;GO:0005102//signaling receptor binding;GO:0005515//protein binding;GO:0008083//growth factor activity;GO:0042056//chemoattractant activity;GO:0042802//identical protein binding;GO:0044877//protein-containing complex binding	GO:0000902//cell morphogenesis;GO:0001889//liver development;GO:0001934//positive regulation of protein phosphorylation;GO:0006508//proteolysis;GO:0014068//positive regulation of phosphatidylinositol 3-kinase signaling;GO:0014856//skeletal muscle cell proliferation;GO:0030335//positive regulation of cell migration;GO:0031100//animal organ regeneration;GO:0031643//positive regulation of myelinatio…	--
ENSMUSG00000059089	Fcgr4	1.128	7.171	2.66841	1.33957e-14	1.02025e-12	Fc receptor, IgG, low affinity IV [Source:MGI Symbol;Acc:MGI:2179523]	Organismal Systems;Human Diseases;Cellular Processes;Human Diseases;Human Diseases;Organismal Systems;Organismal Systems;Human Diseases;Organismal Systems	Immune system;Infectious disease: bacterial;Transport and catabolism;Immune disease;Infectious disease: bacterial;Immune system;Immune system;Infectious disease: parasitic;Development and regeneration	ko04613//Neutrophil extracellular trap formation;ko05152//Tuberculosis;ko04145//Phagosome;ko05322//Systemic lupus erythematosus;ko05150//Staphylococcus aureus infection;ko04650//Natural killer cell mediated cytotoxicity;ko04666//Fc gamma R-mediated phagocytosis;ko05140//Leishmaniasis;ko04380//Osteoclast differentiation	K06463;K06463;K06463;K06463;K06463;K06463;K06463;K06463;K06463	GO:0005615//extracellular space;GO:0005886//plasma membrane;GO:0009897//external side of plasma membrane;GO:0009986//cell surface;GO:0016020//membrane;GO:0033001//Fc-gamma receptor III complex	GO:0004888//transmembrane signaling receptor activity;GO:0019767//IgE receptor activity;GO:0019770//IgG receptor activity;GO:0019772//low-affinity IgG receptor activity;GO:0019863//IgE binding;GO:0019864//IgG binding;GO:0034235//GPI anchor binding;GO:0140375//immune receptor activity	GO:0002376//immune system process;GO:0002468//dendritic cell antigen processing and presentation;GO:0007166//cell surface receptor signaling pathway;GO:0038094//Fc-gamma receptor signaling pathway;GO:0038095//Fc-epsilon receptor signaling pathway;GO:0042119//neutrophil activation;GO:0045780//positive regulation of bone resorption;GO:0050776//regulation of immune response;GO:0051930//regulation of…	--
ENSMUSG00000049536	Tceal1	0.0543333	0.344667	2.66529	0.000780661	0.00498136	transcription elongation factor A (SII)-like 1 [Source:MGI Symbol;Acc:MGI:2385317]	-	-	-	-	GO:0005634//nucleus;GO:0005654//nucleoplasm	GO:0005515//protein binding	-	--
ENSMUSG00000029659	Medag	0.195667	1.24033	2.66426	1.51282e-08	3.98249e-07	mesenteric estrogen dependent adipogenesis [Source:MGI Symbol;Acc:MGI:1917967]	-	-	-	-	GO:0005737//cytoplasm	GO:0003674//molecular_function	GO:0045600//positive regulation of fat cell differentiation	--
ENSMUSG00000058152	Chsy3	0.0226667	0.143667	2.66408	0.0126052	0.0477013	chondroitin sulfate synthase 3 [Source:MGI Symbol;Acc:MGI:1926173]	Metabolism;Metabolism	Global and overview maps;Glycan biosynthesis and metabolism	ko01100//Metabolic pathways;ko00532//Glycosaminoglycan biosynthesis - chondroitin sulfate / dermatan sulfate	K13499;K13499	GO:0005575//cellular_component;GO:0005794//Golgi apparatus;GO:0016020//membrane;GO:0032580//Golgi cisterna membrane	GO:0008376//acetylgalactosaminyltransferase activity;GO:0016740//transferase activity;GO:0046872//metal ion binding;GO:0047238//glucuronosyl-N-acetylgalactosaminyl-proteoglycan 4-beta-N-acetylgalactosaminyltransferase activity;GO:0050510//N-acetylgalactosaminyl-proteoglycan 3-beta-glucuronosyltransferase activity	GO:0030206//chondroitin sulfate biosynthetic process	--
ENSMUSG00000050578	Mmp13	0.321333	2.03033	2.65957	3.15725e-11	1.5045e-09	matrix metallopeptidase 13 [Source:MGI Symbol;Acc:MGI:1340026]	Organismal Systems;Organismal Systems;Organismal Systems	Endocrine system;Endocrine system;Immune system	ko04926//Relaxin signaling pathway;ko04928//Parathyroid hormone synthesis, secretion and action;ko04657//IL-17 signaling pathway	K07994;K07994;K07994	GO:0005576//extracellular region;GO:0005615//extracellular space;GO:0005764//lysosome;GO:0005794//Golgi apparatus;GO:0031012//extracellular matrix;GO:0046581//intercellular canaliculus	GO:0001968//fibronectin binding;GO:0004175//endopeptidase activity;GO:0004222//metalloendopeptidase activity;GO:0005509//calcium ion binding;GO:0005518//collagen binding;GO:0008233//peptidase activity;GO:0008237//metallopeptidase activity;GO:0008270//zinc ion binding;GO:0016787//hydrolase activity;GO:0046872//metal ion binding;GO:0048306//calcium-dependent protein binding;GO:0050750//low-density …	GO:0001958//endochondral ossification;GO:0003417//growth plate cartilage development;GO:0006508//proteolysis;GO:0007507//heart development;GO:0009725//response to hormone;GO:0019538//protein metabolic process;GO:0022617//extracellular matrix disassembly;GO:0030163//protein catabolic process;GO:0030198//extracellular matrix organization;GO:0030282//bone mineralization;GO:0030574//collagen cataboli…	--
ENSMUSG00000090958	Lrrc32	0.845	5.30733	2.65096	3.57862e-14	2.52088e-12	leucine rich repeat containing 32 [Source:MGI Symbol;Acc:MGI:93882]	-	-	-	-	GO:0005615//extracellular space;GO:0005654//nucleoplasm;GO:0005886//plasma membrane;GO:0009986//cell surface;GO:0016020//membrane;GO:0031012//extracellular matrix	GO:0005515//protein binding;GO:0019838//growth factor binding;GO:0050431//transforming growth factor beta binding	GO:0001818//negative regulation of cytokine production;GO:0007179//transforming growth factor beta receptor signaling pathway;GO:0010628//positive regulation of gene expression;GO:0046007//negative regulation of activated T cell proliferation;GO:0062009//secondary palate development;GO:1901388//regulation of transforming growth factor beta activation;GO:1901398//regulation of transforming growth …	--
ENSMUSG00000071553	Cpa2	0.11	0.687	2.64281	0.00756492	0.0317154	carboxypeptidase A2, pancreatic [Source:MGI Symbol;Acc:MGI:3617840]	Organismal Systems;Organismal Systems	Digestive system;Digestive system	ko04972//Pancreatic secretion;ko04974//Protein digestion and absorption	K01298;K01298	GO:0005576//extracellular region;GO:0005615//extracellular space	GO:0004180//carboxypeptidase activity;GO:0004181//metallocarboxypeptidase activity;GO:0008233//peptidase activity;GO:0008237//metallopeptidase activity;GO:0008270//zinc ion binding;GO:0016787//hydrolase activity;GO:0046872//metal ion binding	GO:0006508//proteolysis	--
ENSMUSG00000028859	Csf3r	0.204333	1.27133	2.63735	1.16374e-08	3.14608e-07	colony stimulating factor 3 receptor (granulocyte) [Source:MGI Symbol;Acc:MGI:1339755]	Human Diseases;Environmental Information Processing;Environmental Information Processing;Organismal Systems;Environmental Information Processing	Cancer: overview;Signal transduction;Signaling molecules and interaction;Immune system;Signal transduction	ko05200//Pathways in cancer;ko04151//PI3K-Akt signaling pathway;ko04060//Cytokine-cytokine receptor interaction;ko04640//Hematopoietic cell lineage;ko04630//JAK-STAT signaling pathway	K05061;K05061;K05061;K05061;K05061	GO:0005886//plasma membrane;GO:0009897//external side of plasma membrane;GO:0016020//membrane;GO:0030666//endocytic vesicle membrane;GO:0043235//receptor complex	GO:0004896//cytokine receptor activity;GO:0005515//protein binding;GO:0019955//cytokine binding;GO:0051916//granulocyte colony-stimulating factor binding	GO:0007155//cell adhesion;GO:0019221//cytokine-mediated signaling pathway;GO:0030593//neutrophil chemotaxis;GO:0045637//regulation of myeloid cell differentiation	--
ENSMUSG00000037892	Pcdh18	0.115667	0.718667	2.63535	1.72244e-09	5.68468e-08	protocadherin 18 [Source:MGI Symbol;Acc:MGI:1920423]	-	-	-	-	GO:0005886//plasma membrane;GO:0016020//membrane	GO:0005509//calcium ion binding;GO:0005515//protein binding	GO:0007155//cell adhesion;GO:0007156//homophilic cell adhesion via plasma membrane adhesion molecules;GO:0007399//nervous system development;GO:0007420//brain development;GO:0016339//calcium-dependent cell-cell adhesion via plasma membrane cell adhesion molecules	--
ENSMUSG00000043740	B430306N03Rik	0.064	0.397333	2.63421	0.000381755	0.00277327	RIKEN cDNA B430306N03 gene [Source:MGI Symbol;Acc:MGI:2443478]	-	-	-	-	GO:0009986//cell surface;GO:0016020//membrane	GO:0038023//signaling receptor activity	-	--
ENSMUSG00000027004	Frzb	0.140333	0.870667	2.63326	6.39597e-06	8.55774e-05	frizzled-related protein [Source:MGI Symbol;Acc:MGI:892032]	Environmental Information Processing	Signal transduction	ko04310//Wnt signaling pathway	K25481	GO:0005576//extracellular region;GO:0005615//extracellular space;GO:0005737//cytoplasm	GO:0005515//protein binding;GO:0017147//Wnt-protein binding	GO:0002064//epithelial cell development;GO:0008285//negative regulation of cell population proliferation;GO:0010721//negative regulation of cell development;GO:0014033//neural crest cell differentiation;GO:0016055//Wnt signaling pathway;GO:0030154//cell differentiation;GO:0030178//negative regulation of Wnt signaling pathway;GO:0030308//negative regulation of cell growth;GO:0032502//developmental…	--
ENSMUSG00000055782	Abcd2	0.027	0.167333	2.63169	0.00210626	0.0112658	ATP-binding cassette, sub-family D (ALD), member 2 [Source:MGI Symbol;Acc:MGI:1349467]	Cellular Processes;Environmental Information Processing	Transport and catabolism;Membrane transport	ko04146//Peroxisome;ko02010//ABC transporters	K05676;K05676	GO:0005739//mitochondrion;GO:0005777//peroxisome;GO:0005778//peroxisomal membrane;GO:0016020//membrane;GO:0016021//integral component of membrane	GO:0000166//nucleotide binding;GO:0005324//long-chain fatty acid transporter activity;GO:0005515//protein binding;GO:0005524//ATP binding;GO:0016787//hydrolase activity;GO:0016887//ATP hydrolysis activity;GO:0042626//ATPase-coupled transmembrane transporter activity;GO:0042803//protein homodimerization activity;GO:0046982//protein heterodimerization activity;GO:0047617//acyl-CoA hydrolase activit…	GO:0000038//very long-chain fatty acid metabolic process;GO:0006629//lipid metabolic process;GO:0006635//fatty acid beta-oxidation;GO:0007031//peroxisome organization;GO:0009617//response to bacterium;GO:0015910//long-chain fatty acid import into peroxisome;GO:0032000//positive regulation of fatty acid beta-oxidation;GO:0042760//very long-chain fatty acid catabolic process;GO:0043217//myelin main…	--
ENSMUSG00000001804	Dsg4	0.069	0.427333	2.63069	0.000163314	0.00134937	desmoglein 4 [Source:MGI Symbol;Acc:MGI:2661061]	-	-	-	-	GO:0005886//plasma membrane;GO:0005911//cell-cell junction;GO:0016020//membrane;GO:0030057//desmosome;GO:0070161//anchoring junction	GO:0005509//calcium ion binding;GO:0046872//metal ion binding	GO:0001942//hair follicle development;GO:0007155//cell adhesion;GO:0007156//homophilic cell adhesion via plasma membrane adhesion molecules;GO:0030216//keratinocyte differentiation;GO:0030509//BMP signaling pathway;GO:0098609//cell-cell adhesion	--
ENSMUSG00000024053	Emilin2	0.237667	1.47167	2.63044	2.15435e-05	0.000244242	elastin microfibril interfacer 2 [Source:MGI Symbol;Acc:MGI:2389136]	-	-	-	-	GO:0005576//extracellular region;GO:0005581//collagen trimer;GO:0062023//collagen-containing extracellular matrix;GO:1990971//EMILIN complex	GO:0005515//protein binding;GO:0030023//extracellular matrix constituent conferring elasticity	GO:0007155//cell adhesion;GO:0008217//regulation of blood pressure;GO:0030194//positive regulation of blood coagulation;GO:0030336//negative regulation of cell migration;GO:0033627//cell adhesion mediated by integrin;GO:0042127//regulation of cell population proliferation;GO:0043065//positive regulation of apoptotic process;GO:0045766//positive regulation of angiogenesis;GO:0048583//regulation of…	--
ENSMUSG00000020241	Col6a2	7.19633	44.5007	2.62849	2.22153e-28	1.16448e-25	collagen, type VI, alpha 2 [Source:MGI Symbol;Acc:MGI:88460]	Environmental Information Processing;Human Diseases;Cellular Processes;Organismal Systems;Environmental Information Processing	Signal transduction;Infectious disease: viral;Cellular community - eukaryotes;Digestive system;Signaling molecules and interaction	ko04151//PI3K-Akt signaling pathway;ko05165//Human papillomavirus infection;ko04510//Focal adhesion;ko04974//Protein digestion and absorption;ko04512//ECM-receptor interaction	K06238;K06238;K06238;K06238;K06238	GO:0005576//extracellular region;GO:0005581//collagen trimer;GO:0005615//extracellular space;GO:0016020//membrane;GO:0031012//extracellular matrix;GO:0032991//protein-containing complex;GO:0042383//sarcolemma;GO:0062023//collagen-containing extracellular matrix;GO:0110165//cellular anatomical entity	GO:0005518//collagen binding;GO:0030020//extracellular matrix structural constituent conferring tensile strength	GO:0007155//cell adhesion;GO:0009749//response to glucose	--
ENSMUSG00000028369	Svep1	0.472333	2.915	2.62562	1.42172e-21	2.94627e-19	sushi, von Willebrand factor type A, EGF and pentraxin domain containing 1 [Source:MGI Symbol;Acc:MGI:1928849]	-	-	-	-	GO:0005576//extracellular region;GO:0005615//extracellular space;GO:0005634//nucleus;GO:0005737//cytoplasm;GO:0016020//membrane;GO:0031012//extracellular matrix	GO:0003682//chromatin binding;GO:0005509//calcium ion binding;GO:0005515//protein binding	GO:0001945//lymph vessel development;GO:0003017//lymph circulation;GO:0007155//cell adhesion;GO:0008544//epidermis development;GO:0010467//gene expression;GO:0016477//cell migration;GO:0036303//lymph vessel morphogenesis;GO:0048014//Tie signaling pathway;GO:0050896//response to stimulus;GO:0090136//epithelial cell-cell adhesion;GO:0120193//tight junction organization	--
ENSMUSG00000025185	Loxl4	0.114	0.702333	2.62312	2.06892e-07	4.13831e-06	lysyl oxidase-like 4 [Source:MGI Symbol;Acc:MGI:1914823]	-	-	-	-	GO:0005576//extracellular region;GO:0005615//extracellular space;GO:0016020//membrane;GO:0043235//receptor complex;GO:0062023//collagen-containing extracellular matrix	GO:0004720//protein-lysine 6-oxidase activity;GO:0005044//scavenger receptor activity;GO:0005507//copper ion binding;GO:0016491//oxidoreductase activity;GO:0016641//oxidoreductase activity, acting on the CH-NH2 group of donors, oxygen as acceptor;GO:0046872//metal ion binding	GO:0006897//endocytosis;GO:0018057//peptidyl-lysine oxidation;GO:0030199//collagen fibril organization	--
ENSMUSG00000071311	Gpr31b	0.168667	1.036	2.61878	0.000867993	0.00543083	G protein-coupled receptor 31, D17Leh66b region [Source:MGI Symbol;Acc:MGI:1354372]	-	-	-	-	GO:0005886//plasma membrane;GO:0016020//membrane;GO:0016021//integral component of membrane	GO:0004930//G protein-coupled receptor activity;GO:0045125//bioactive lipid receptor activity;GO:0050544//arachidonic acid binding	GO:0002237//response to molecule of bacterial origin;GO:0002931//response to ischemia;GO:0007165//signal transduction;GO:0007186//G protein-coupled receptor signaling pathway;GO:0010447//response to acidic pH;GO:0050728//negative regulation of inflammatory response;GO:0050778//positive regulation of immune response	--
ENSMUSG00000036596	Cpz	0.0466667	0.286333	2.61723	0.00924848	0.0371733	carboxypeptidase Z [Source:MGI Symbol;Acc:MGI:88487]	-	-	-	-	GO:0005576//extracellular region;GO:0005615//extracellular space;GO:0031012//extracellular matrix	GO:0004180//carboxypeptidase activity;GO:0004181//metallocarboxypeptidase activity;GO:0005515//protein binding;GO:0008233//peptidase activity;GO:0008237//metallopeptidase activity;GO:0008270//zinc ion binding;GO:0016787//hydrolase activity;GO:0046872//metal ion binding	GO:0006508//proteolysis;GO:0006518//peptide metabolic process;GO:0016055//Wnt signaling pathway;GO:0016485//protein processing	--
ENSMUSG00000030148	Clec4a2	0.591333	3.61733	2.61288	3.216e-09	9.81431e-08	C-type lectin domain family 4, member a2 [Source:MGI Symbol;Acc:MGI:1349412]	-	-	-	-	GO:0005886//plasma membrane;GO:0009897//external side of plasma membrane;GO:0016020//membrane	GO:0005509//calcium ion binding;GO:0005537//mannose binding;GO:0030246//carbohydrate binding;GO:0046872//metal ion binding	GO:0001818//negative regulation of cytokine production;GO:0002250//adaptive immune response;GO:0002376//immune system process;GO:0002470//plasmacytoid dendritic cell antigen processing and presentation;GO:0006955//immune response;GO:0032720//negative regulation of tumor necrosis factor production;GO:0036037//CD8-positive, alpha-beta T cell activation;GO:0042590//antigen processing and presentatio…	--
ENSMUSG00000070873	Lilra5	0.154667	0.946	2.61268	6.80401e-05	0.00064432	leukocyte immunoglobulin-like receptor, subfamily A (with TM domain), member 5 [Source:MGI Symbol;Acc:MGI:3647196]	Organismal Systems;Organismal Systems	Immune system;Development and regeneration	ko04662//B cell receptor signaling pathway;ko04380//Osteoclast differentiation	K06512;K06512	GO:0005615//extracellular space;GO:0005886//plasma membrane;GO:0009986//cell surface;GO:0016020//membrane	GO:0032396//inhibitory MHC class I receptor activity	GO:0019221//cytokine-mediated signaling pathway;GO:0032695//negative regulation of interleukin-12 production;GO:0032696//negative regulation of interleukin-13 production;GO:0032731//positive regulation of interleukin-1 beta production;GO:0032733//positive regulation of interleukin-10 production;GO:0032755//positive regulation of interleukin-6 production;GO:0032760//positive regulation of tumor ne…	--
ENSMUSG00000001506	Col1a1	3.13967	19.1673	2.60997	1.01053e-27	4.73939e-25	collagen, type I, alpha 1 [Source:MGI Symbol;Acc:MGI:88467]	Environmental Information Processing;Human Diseases;Human Diseases;Human Diseases;Human Diseases;Cellular Processes;Organismal Systems;Organismal Systems;Organismal Systems;Human Diseases;Environmental Information Processing	Signal transduction;Infectious disease: viral;Infectious disease: parasitic;Cardiovascular disease;Cancer: overview;Cellular community - eukaryotes;Endocrine system;Immune system;Digestive system;Endocrine and metabolic disease;Signaling molecules and interaction	ko04151//PI3K-Akt signaling pathway;ko05165//Human papillomavirus infection;ko05146//Amoebiasis;ko05415//Diabetic cardiomyopathy;ko05205//Proteoglycans in cancer;ko04510//Focal adhesion;ko04926//Relaxin signaling pathway;ko04611//Platelet activation;ko04974//Protein digestion and absorption;ko04933//AGE-RAGE signaling pathway in diabetic complications;ko04512//ECM-receptor interaction	K06236;K06236;K06236;K06236;K06236;K06236;K06236;K06236;K06236;K06236;K06236	GO:0005576//extracellular region;GO:0005581//collagen trimer;GO:0005584//collagen type I trimer;GO:0005615//extracellular space;GO:0005737//cytoplasm;GO:0005783//endoplasmic reticulum;GO:0005794//Golgi apparatus;GO:0030141//secretory granule;GO:0031012//extracellular matrix;GO:0062023//collagen-containing extracellular matrix;GO:0110165//cellular anatomical entity	GO:0002020//protease binding;GO:0005201//extracellular matrix structural constituent;GO:0005515//protein binding;GO:0030020//extracellular matrix structural constituent conferring tensile strength;GO:0042802//identical protein binding;GO:0046872//metal ion binding;GO:0048407//platelet-derived growth factor binding	GO:0001501//skeletal system development;GO:0001503//ossification;GO:0001568//blood vessel development;GO:0001649//osteoblast differentiation;GO:0001957//intramembranous ossification;GO:0001958//endochondral ossification;GO:0007584//response to nutrient;GO:0007601//visual perception;GO:0007605//sensory perception of sound;GO:0009410//response to xenobiotic stimulus;GO:0009612//response to mechanic…	--
ENSMUSG00000000552	Zfp385a	1.148	6.992	2.60658	8.65643e-22	1.85456e-19	zinc finger protein 385A [Source:MGI Symbol;Acc:MGI:1352495]	-	-	-	-	GO:0000785//chromatin;GO:0005634//nucleus;GO:0005730//nucleolus;GO:0005737//cytoplasm;GO:0030425//dendrite;GO:0042995//cell projection;GO:0043025//neuronal cell body	GO:0002039//p53 binding;GO:0003676//nucleic acid binding;GO:0003723//RNA binding;GO:0003730//mRNA 3'-UTR binding;GO:0008270//zinc ion binding;GO:0046872//metal ion binding	GO:0006417//regulation of translation;GO:0006915//apoptotic process;GO:0006974//cellular response to DNA damage stimulus;GO:0007049//cell cycle;GO:0007599//hemostasis;GO:0007611//learning or memory;GO:0007626//locomotory behavior;GO:0008298//intracellular mRNA localization;GO:0010609//mRNA localization resulting in posttranscriptional regulation of gene expression;GO:0030220//platelet formation;G…	zf-C2H2
ENSMUSG00000039005	Tlr4	0.095	0.576	2.60007	2.40554e-06	3.66737e-05	toll-like receptor 4 [Source:MGI Symbol;Acc:MGI:96824]	Environmental Information Processing;Human Diseases;Human Diseases;Organismal Systems;Human Diseases;Cellular Processes;Human Diseases;Human Diseases;Human Diseases;Human Diseases;Human Diseases;Environmental Information Processing;Human Diseases;Organismal Systems;Human Diseases;Human Diseases;Human Diseases;Human Diseases;Cellular Processes;Human Diseases;Human Diseases;Human Diseases;Environme…	Signal transduction;Infectious disease: viral;Infectious disease: bacterial;Immune system;Infectious disease: bacterial;Transport and catabolism;Infectious disease: bacterial;Infectious disease: bacterial;Infectious disease: bacterial;Infectious disease: viral;Infectious disease: parasitic;Signal transduction;Cardiovascular disease;Immune system;Immune disease;Cancer: overview;Infectious disease:…	ko04151//PI3K-Akt signaling pathway;ko05171//Coronavirus disease - COVID-19;ko05130//Pathogenic Escherichia coli infection;ko04613//Neutrophil extracellular trap formation;ko05152//Tuberculosis;ko04145//Phagosome;ko05135//Yersinia infection;ko05132//Salmonella infection;ko05131//Shigellosis;ko05170//Human immunodeficiency virus 1 infection;ko05146//Amoebiasis;ko04064//NF-kappa B signaling pathway…	K10160;K10160;K10160;K10160;K10160;K10160;K10160;K10160;K10160;K10160;K10160;K10160;K10160;K10160;K10160;K10160;K10160;K10160;K10160;K10160;K10160;K10160;K10160;K10160;K10160;K10160;K10160;K10160;K10160;K10160;K10160	GO:0001726//ruffle;GO:0001891//phagocytic cup;GO:0005737//cytoplasm;GO:0005768//endosome;GO:0005769//early endosome;GO:0005794//Golgi apparatus;GO:0005886//plasma membrane;GO:0009897//external side of plasma membrane;GO:0009986//cell surface;GO:0016020//membrane;GO:0016021//integral component of membrane;GO:0042995//cell projection;GO:0043235//receptor complex;GO:0045121//membrane raft;GO:0046696…	GO:0001530//lipopolysaccharide binding;GO:0001875//lipopolysaccharide immune receptor activity;GO:0004888//transmembrane signaling receptor activity;GO:0005102//signaling receptor binding;GO:0005515//protein binding;GO:0038023//signaling receptor activity;GO:0042802//identical protein binding;GO:0043548//phosphatidylinositol 3-kinase binding;GO:0046982//protein heterodimerization activity;GO:0050…	GO:0001774//microglial cell activation;GO:0001819//positive regulation of cytokine production;GO:0002218//activation of innate immune response;GO:0002224//toll-like receptor signaling pathway;GO:0002246//wound healing involved in inflammatory response;GO:0002322//B cell proliferation involved in immune response;GO:0002376//immune system process;GO:0002537//nitric oxide production involved in infl…	--
ENSMUSG00000028111	Ctsk	0.568	3.44167	2.59914	1.29553e-12	7.47212e-11	cathepsin K [Source:MGI Symbol;Acc:MGI:107823]	Human Diseases;Cellular Processes;Cellular Processes;Organismal Systems;Organismal Systems	Immune disease;Cell growth and death;Transport and catabolism;Development and regeneration;Immune system	ko05323//Rheumatoid arthritis;ko04210//Apoptosis;ko04142//Lysosome;ko04380//Osteoclast differentiation;ko04620//Toll-like receptor signaling pathway	K01371;K01371;K01371;K01371;K01371	GO:0005576//extracellular region;GO:0005615//extracellular space;GO:0005654//nucleoplasm;GO:0005737//cytoplasm;GO:0005764//lysosome;GO:0005886//plasma membrane;GO:0009897//external side of plasma membrane;GO:0016020//membrane;GO:0016324//apical plasma membrane;GO:0043231//intracellular membrane-bounded organelle	GO:0001968//fibronectin binding;GO:0004197//cysteine-type endopeptidase activity;GO:0005518//collagen binding;GO:0008233//peptidase activity;GO:0008234//cysteine-type peptidase activity;GO:0016787//hydrolase activity;GO:0043394//proteoglycan binding	GO:0001957//intramembranous ossification;GO:0006508//proteolysis;GO:0006590//thyroid hormone generation;GO:0006955//immune response;GO:0014070//response to organic cyclic compound;GO:0030574//collagen catabolic process;GO:0032868//response to insulin;GO:0034224//cellular response to zinc ion starvation;GO:0045453//bone resorption;GO:0045471//response to ethanol;GO:0051603//proteolysis involved in…	--
ENSMUSG00000050395	Tnfsf15	0.1	0.605	2.59694	2.42368e-09	7.69961e-08	tumor necrosis factor (ligand) superfamily, member 15 [Source:MGI Symbol;Acc:MGI:2180140]	Environmental Information Processing	Signaling molecules and interaction	ko04060//Cytokine-cytokine receptor interaction	K05478	GO:0005576//extracellular region;GO:0005886//plasma membrane;GO:0016020//membrane	GO:0005164//tumor necrosis factor receptor binding;GO:0005515//protein binding	GO:0006915//apoptotic process;GO:0006919//activation of cysteine-type endopeptidase activity involved in apoptotic process;GO:0006955//immune response;GO:0007165//signal transduction;GO:0007250//activation of NF-kappaB-inducing kinase activity	--
ENSMUSG00000051262	Nat8f3	0.0933333	0.564667	2.59694	0.00330667	0.0162078	N-acetyltransferase 8 (GCN5-related) family member 3 [Source:MGI Symbol;Acc:MGI:2136449]	Metabolism;Metabolism	Global and overview maps;Metabolism of other amino acids	ko01100//Metabolic pathways;ko00480//Glutathione metabolism	K20838;K20838	GO:0016020//membrane	GO:0016407//acetyltransferase activity;GO:0016747//acyltransferase activity, transferring groups other than amino-acyl groups	-	--
ENSMUSG00000054580	Pla2r1	0.158333	0.955333	2.59304	6.59984e-12	3.51112e-10	phospholipase A2 receptor 1 [Source:MGI Symbol;Acc:MGI:102468]	Human Diseases;Cellular Processes	Infectious disease: bacterial;Transport and catabolism	ko05152//Tuberculosis;ko04145//Phagosome	K06560;K06560	GO:0005576//extracellular region;GO:0005886//plasma membrane;GO:0009986//cell surface;GO:0016020//membrane;GO:0043235//receptor complex	GO:0030246//carbohydrate binding;GO:0038023//signaling receptor activity;GO:0043274//phospholipase binding	GO:0001819//positive regulation of cytokine production;GO:0006897//endocytosis;GO:0006898//receptor-mediated endocytosis;GO:0043517//positive regulation of DNA damage response, signal transduction by p53 class mediator;GO:0072593//reactive oxygen species metabolic process;GO:0090238//positive regulation of arachidonic acid secretion;GO:0090399//replicative senescence;GO:0090403//oxidative stress-…	--
ENSMUSG00000022912	Pros1	2.646	15.8647	2.58393	1.63643e-27	7.47807e-25	protein S (alpha) [Source:MGI Symbol;Acc:MGI:1095733]	Organismal Systems	Immune system	ko04610//Complement and coagulation cascades	K03908	GO:0005576//extracellular region;GO:0005615//extracellular space;GO:0032991//protein-containing complex	GO:0005509//calcium ion binding;GO:0044877//protein-containing complex binding	GO:0007596//blood coagulation;GO:0007599//hemostasis;GO:0030195//negative regulation of blood coagulation;GO:0042730//fibrinolysis;GO:0050766//positive regulation of phagocytosis;GO:0050819//negative regulation of coagulation;GO:0050896//response to stimulus	--
ENSMUSG00000040522	Tlr8	0.063	0.377667	2.58369	5.20116e-06	7.18566e-05	toll-like receptor 8 [Source:MGI Symbol;Acc:MGI:2176887]	Human Diseases;Organismal Systems;Organismal Systems	Infectious disease: viral;Immune system;Immune system	ko05171//Coronavirus disease - COVID-19;ko04613//Neutrophil extracellular trap formation;ko04620//Toll-like receptor signaling pathway	K10170;K10170;K10170	GO:0005768//endosome;GO:0005886//plasma membrane;GO:0009897//external side of plasma membrane;GO:0010008//endosome membrane;GO:0016020//membrane;GO:0016021//integral component of membrane	GO:0003677//DNA binding;GO:0003723//RNA binding;GO:0003725//double-stranded RNA binding;GO:0003727//single-stranded RNA binding;GO:0004888//transmembrane signaling receptor activity;GO:0005515//protein binding;GO:0038187//pattern recognition receptor activity;GO:0042802//identical protein binding	GO:0001817//regulation of cytokine production;GO:0001932//regulation of protein phosphorylation;GO:0002224//toll-like receptor signaling pathway;GO:0002376//immune system process;GO:0002755//MyD88-dependent toll-like receptor signaling pathway;GO:0006954//inflammatory response;GO:0007165//signal transduction;GO:0007249//I-kappaB kinase/NF-kappaB signaling;GO:0009615//response to virus;GO:0032695/…	--
ENSMUSG00000052516	Robo2	0.263667	1.578	2.58131	1.17079e-05	0.000143211	roundabout guidance receptor 2 [Source:MGI Symbol;Acc:MGI:1890110]	Organismal Systems;Organismal Systems	Development and regeneration;Development and regeneration	ko04360//Axon guidance;ko04361//Axon regeneration	K06754;K06754	GO:0016020//membrane	GO:0005515//protein binding;GO:0008046//axon guidance receptor activity	GO:0007411//axon guidance;GO:0007420//brain development;GO:0021510//spinal cord development	--
ENSMUSG00000082361	Btc	0.483333	2.88933	2.57965	6.07929e-14	4.18321e-12	betacellulin, epidermal growth factor family member [Source:MGI Symbol;Acc:MGI:99439]	Environmental Information Processing	Signal transduction	ko04012//ErbB signaling pathway	K09783	GO:0005576//extracellular region;GO:0005615//extracellular space;GO:0005886//plasma membrane;GO:0016020//membrane	GO:0005154//epidermal growth factor receptor binding;GO:0008083//growth factor activity;GO:0030297//transmembrane receptor protein tyrosine kinase activator activity;GO:0048018//receptor ligand activity	GO:0006915//apoptotic process;GO:0007173//epidermal growth factor receptor signaling pathway;GO:0008283//cell population proliferation;GO:0008284//positive regulation of cell population proliferation;GO:0035810//positive regulation of urine volume;GO:0038134//ERBB2-EGFR signaling pathway;GO:0038138//ERBB4-ERBB4 signaling pathway;GO:0045597//positive regulation of cell differentiation;GO:0045741//…	--
ENSMUSG00000028766	Alpl	0.346667	2.07167	2.57917	7.6101e-10	2.73442e-08	alkaline phosphatase, liver/bone/kidney [Source:MGI Symbol;Acc:MGI:87983]	Metabolism;Metabolism;Metabolism	Global and overview maps;Metabolism of cofactors and vitamins;Metabolism of cofactors and vitamins	ko01100//Metabolic pathways;ko00790//Folate biosynthesis;ko00730//Thiamine metabolism	K01077;K01077;K01077	GO:0005615//extracellular space;GO:0005739//mitochondrion;GO:0005758//mitochondrial intermembrane space;GO:0005886//plasma membrane;GO:0016020//membrane;GO:0031012//extracellular matrix;GO:0031966//mitochondrial membrane;GO:0065010//extracellular membrane-bounded organelle	GO:0004035//alkaline phosphatase activity;GO:0004427//inorganic diphosphatase activity;GO:0005509//calcium ion binding;GO:0005515//protein binding;GO:0016462//pyrophosphatase activity;GO:0016787//hydrolase activity;GO:0016791//phosphatase activity;GO:0016887//ATP hydrolysis activity;GO:0033883//pyridoxal phosphatase activity;GO:0043262//adenosine-diphosphatase activity;GO:0046872//metal ion bindi…	GO:0001958//endochondral ossification;GO:0003006//developmental process involved in reproduction;GO:0010259//multicellular organism aging;GO:0014070//response to organic cyclic compound;GO:0016311//dephosphorylation;GO:0019725//cellular homeostasis;GO:0030282//bone mineralization;GO:0031214//biomineral tissue development;GO:0032496//response to lipopolysaccharide;GO:0032868//response to insulin;G…	--
ENSMUSG00000001657	Hoxc8	0.155333	0.927667	2.57824	0.000260653	0.00201185	homeobox C8 [Source:MGI Symbol;Acc:MGI:96198]	-	-	-	-	GO:0005634//nucleus;GO:0005654//nucleoplasm;GO:0015630//microtubule cytoskeleton	GO:0000977//RNA polymerase II transcription regulatory region sequence-specific DNA binding;GO:0000981//DNA-binding transcription factor activity, RNA polymerase II-specific;GO:0003677//DNA binding;GO:0003700//DNA-binding transcription factor activity;GO:1990837//sequence-specific double-stranded DNA binding	GO:0000122//negative regulation of transcription by RNA polymerase II;GO:0001501//skeletal system development;GO:0006355//regulation of transcription, DNA-templated;GO:0006357//regulation of transcription by RNA polymerase II;GO:0009952//anterior/posterior pattern specification;GO:0030182//neuron differentiation;GO:0048705//skeletal system morphogenesis	Homeobox
ENSMUSG00000000394	Gcg	6.90067	41.1313	2.57543	6.29874e-25	2.00457e-22	glucagon [Source:MGI Symbol;Acc:MGI:95674]	Environmental Information Processing;Organismal Systems;Environmental Information Processing;Organismal Systems;Organismal Systems	Signaling molecules and interaction;Environmental adaptation;Signal transduction;Endocrine system;Endocrine system	ko04080//Neuroactive ligand-receptor interaction;ko04714//Thermogenesis;ko04024//cAMP signaling pathway;ko04922//Glucagon signaling pathway;ko04911//Insulin secretion	K05259;K05259;K05259;K05259;K05259	GO:0005576//extracellular region;GO:0005615//extracellular space;GO:0005737//cytoplasm;GO:0034774//secretory granule lumen	GO:0005179//hormone activity;GO:0031767//gastric inhibitory polypeptide receptor binding;GO:0031769//glucagon receptor binding;GO:0042802//identical protein binding	GO:0006094//gluconeogenesis;GO:0007188//adenylate cyclase-modulating G protein-coupled receptor signaling pathway;GO:0007189//adenylate cyclase-activating G protein-coupled receptor signaling pathway;GO:0010737//protein kinase A signaling;GO:0010800//positive regulation of peptidyl-threonine phosphorylation;GO:0014823//response to activity;GO:0032092//positive regulation of protein binding;GO:003…	--
ENSMUSG00000027199	Gatm	0.405	2.40067	2.56744	4.49588e-11	2.10179e-09	glycine amidinotransferase (L-arginine:glycine amidinotransferase) [Source:MGI Symbol;Acc:MGI:1914342]	Metabolism;Metabolism;Metabolism	Global and overview maps;Amino acid metabolism;Amino acid metabolism	ko01100//Metabolic pathways;ko00330//Arginine and proline metabolism;ko00260//Glycine, serine and threonine metabolism	K00613;K00613;K00613	GO:0005739//mitochondrion;GO:0005743//mitochondrial inner membrane;GO:0005758//mitochondrial intermembrane space;GO:0016020//membrane	GO:0015067//amidinotransferase activity;GO:0015068//glycine amidinotransferase activity;GO:0016740//transferase activity	GO:0006600//creatine metabolic process;GO:0006601//creatine biosynthetic process;GO:0007584//response to nutrient;GO:0007611//learning or memory;GO:0010033//response to organic substance;GO:0014889//muscle atrophy;GO:0043434//response to peptide hormone;GO:0046689//response to mercury ion;GO:0120162//positive regulation of cold-induced thermogenesis	--
ENSMUSG00000049723	Mmp12	0.0906667	0.536667	2.56538	0.00465489	0.0213758	matrix metallopeptidase 12 [Source:MGI Symbol;Acc:MGI:97005]	-	-	-	-	GO:0005576//extracellular region;GO:0005615//extracellular space;GO:0005634//nucleus;GO:0005737//cytoplasm;GO:0031012//extracellular matrix	GO:0001046//core promoter sequence-specific DNA binding;GO:0004222//metalloendopeptidase activity;GO:0005509//calcium ion binding;GO:0005518//collagen binding;GO:0008233//peptidase activity;GO:0008237//metallopeptidase activity;GO:0008270//zinc ion binding;GO:0016787//hydrolase activity;GO:0043565//sequence-specific DNA binding;GO:0046872//metal ion binding	GO:0000122//negative regulation of transcription by RNA polymerase II;GO:0006508//proteolysis;GO:0006606//protein import into nucleus;GO:0010628//positive regulation of gene expression;GO:0030198//extracellular matrix organization;GO:0030574//collagen catabolic process;GO:0032727//positive regulation of interferon-alpha production;GO:0035313//wound healing, spreading of epidermal cells;GO:0045944…	--
ENSMUSG00000059173	Pde1a	0.385333	2.277	2.56296	1.36408e-12	7.84215e-11	phosphodiesterase 1A, calmodulin-dependent [Source:MGI Symbol;Acc:MGI:1201792]	Metabolism;Organismal Systems;Environmental Information Processing;Metabolism;Human Diseases;Organismal Systems;Organismal Systems	Global and overview maps;Sensory system;Signal transduction;Nucleotide metabolism;Substance dependence;Sensory system;Endocrine system	ko01100//Metabolic pathways;ko04740//Olfactory transduction;ko04020//Calcium signaling pathway;ko00230//Purine metabolism;ko05032//Morphine addiction;ko04742//Taste transduction;ko04924//Renin secretion	K13755;K13755;K13755;K13755;K13755;K13755;K13755	GO:0005634//nucleus;GO:0005737//cytoplasm;GO:0005929//cilium;GO:0031514//motile cilium;GO:0036126//sperm flagellum;GO:0042995//cell projection;GO:0043025//neuronal cell body	GO:0004114//3',5'-cyclic-nucleotide phosphodiesterase activity;GO:0004115//3',5'-cyclic-AMP phosphodiesterase activity;GO:0004117//calmodulin-dependent cyclic-nucleotide phosphodiesterase activity;GO:0005516//calmodulin binding;GO:0008081//phosphoric diester hydrolase activity;GO:0016787//hydrolase activity;GO:0046872//metal ion binding;GO:0047555//3',5'-cyclic-GMP phosphodiesterase activity;GO:0…	GO:0007165//signal transduction;GO:0034391//regulation of smooth muscle cell apoptotic process;GO:0046069//cGMP catabolic process;GO:0048660//regulation of smooth muscle cell proliferation	--
ENSMUSG00000036856	Wnt4	0.444333	2.618	2.55875	9.14774e-15	7.18198e-13	wingless-type MMTV integration site family, member 4 [Source:MGI Symbol;Acc:MGI:98957]	Human Diseases;Human Diseases;Human Diseases;Human Diseases;Human Diseases;Organismal Systems;Human Diseases;Environmental Information Processing;Human Diseases;Environmental Information Processing;Environmental Information Processing;Human Diseases;Human Diseases;Cellular Processes;Organismal Systems;Organismal Systems;Human Diseases	Cancer: overview;Neurodegenerative disease;Neurodegenerative disease;Infectious disease: viral;Cancer: overview;Development and regeneration;Cancer: specific types;Signal transduction;Endocrine and metabolic disease;Signal transduction;Signal transduction;Cancer: specific types;Cancer: specific types;Cellular community - eukaryotes;Endocrine system;Endocrine system;Cancer: specific types	ko05200//Pathways in cancer;ko05022//Pathways of neurodegeneration - multiple diseases;ko05010//Alzheimer disease;ko05165//Human papillomavirus infection;ko05205//Proteoglycans in cancer;ko04360//Axon guidance;ko05225//Hepatocellular carcinoma;ko04310//Wnt signaling pathway;ko04934//Cushing syndrome;ko04150//mTOR signaling pathway;ko04390//Hippo signaling pathway;ko05226//Gastric cancer;ko05224//…	K00408;K00408;K00408;K00408;K00408;K00408;K00408;K00408;K00408;K00408;K00408;K00408;K00408;K00408;K00408;K00408;K00408	GO:0005576//extracellular region;GO:0005615//extracellular space;GO:0005737//cytoplasm;GO:0005788//endoplasmic reticulum lumen;GO:0005794//Golgi apparatus;GO:0009986//cell surface;GO:0031012//extracellular matrix	GO:0003714//transcription corepressor activity;GO:0005102//signaling receptor binding;GO:0005109//frizzled binding;GO:0005125//cytokine activity;GO:0005515//protein binding;GO:0048018//receptor ligand activity	GO:0001656//metanephros development;GO:0001658//branching involved in ureteric bud morphogenesis;GO:0001822//kidney development;GO:0001823//mesonephros development;GO:0001837//epithelial to mesenchymal transition;GO:0001838//embryonic epithelial tube formation;GO:0001889//liver development;GO:0007165//signal transduction;GO:0007267//cell-cell signaling;GO:0007275//multicellular organism developme…	--
ENSMUSG00000043456	Zfp536	0.0733333	0.431333	2.55626	0.000292941	0.00221501	zinc finger protein 536 [Source:MGI Symbol;Acc:MGI:1926102]	-	-	-	-	GO:0005634//nucleus	GO:0000978//RNA polymerase II cis-regulatory region sequence-specific DNA binding;GO:0000981//DNA-binding transcription factor activity, RNA polymerase II-specific;GO:0001227//DNA-binding transcription repressor activity, RNA polymerase II-specific;GO:0003677//DNA binding;GO:0044323//retinoic acid-responsive element binding;GO:0046872//metal ion binding	GO:0000122//negative regulation of transcription by RNA polymerase II;GO:0006355//regulation of transcription, DNA-templated;GO:0045665//negative regulation of neuron differentiation;GO:0048387//negative regulation of retinoic acid receptor signaling pathway	zf-C2H2
ENSMUSG00000063206	Defa34	26.327	154.404	2.5521	0.0105789	0.0414277	defensin, alpha, 34 [Source:MGI Symbol;Acc:MGI:3709048]	Human Diseases;Human Diseases;Organismal Systems	Cancer: overview;Infectious disease: bacterial;Immune system	ko05202//Transcriptional misregulation in cancer;ko05150//Staphylococcus aureus infection;ko04621//NOD-like receptor signaling pathway	K05230;K05230;K05230	GO:0005576//extracellular region;GO:0005615//extracellular space;GO:0030141//secretory granule;GO:0030496//midbody;GO:0043231//intracellular membrane-bounded organelle	GO:0042803//protein homodimerization activity	GO:0002227//innate immune response in mucosa;GO:0006952//defense response;GO:0019731//antibacterial humoral response;GO:0042742//defense response to bacterium;GO:0050829//defense response to Gram-negative bacterium;GO:0050830//defense response to Gram-positive bacterium;GO:0061844//antimicrobial humoral immune response mediated by antimicrobial peptide;GO:0071222//cellular response to lipopolysac…	--
ENSMUSG00000047759	Hs3st3a1	0.04	0.233667	2.54638	0.00278076	0.0141273	heparan sulfate (glucosamine) 3-O-sulfotransferase 3A1 [Source:MGI Symbol;Acc:MGI:1333861]	Metabolism	Glycan biosynthesis and metabolism	ko00534//Glycosaminoglycan biosynthesis - heparan sulfate / heparin	K07809	GO:0000139//Golgi membrane;GO:0005575//cellular_component;GO:0005794//Golgi apparatus;GO:0016020//membrane	GO:0008146//sulfotransferase activity;GO:0008467//[heparan sulfate]-glucosamine 3-sulfotransferase 1 activity;GO:0016740//transferase activity	GO:0001658//branching involved in ureteric bud morphogenesis;GO:0006024//glycosaminoglycan biosynthetic process;GO:0015012//heparan sulfate proteoglycan biosynthetic process	--
ENSMUSG00000041809	Efhc1	0.0576667	0.336	2.54265	0.00432282	0.020152	EF-hand domain (C-terminal) containing 1 [Source:MGI Symbol;Acc:MGI:1919127]	-	-	-	-	GO:0000922//spindle pole;GO:0005737//cytoplasm;GO:0005813//centrosome;GO:0072686//mitotic spindle	GO:0005509//calcium ion binding;GO:0043014//alpha-tubulin binding	GO:0000281//mitotic cytokinesis;GO:0007052//mitotic spindle organization;GO:0021795//cerebral cortex cell migration;GO:0051302//regulation of cell division	--
ENSMUSG00000068794	Col28a1	0.0226667	0.131667	2.53825	0.0130855	0.0491692	collagen, type XXVIII, alpha 1 [Source:MGI Symbol;Acc:MGI:2685312]	Organismal Systems	Digestive system	ko04974//Protein digestion and absorption	K23619	GO:0005576//extracellular region;GO:0005581//collagen trimer;GO:0005604//basement membrane;GO:0005615//extracellular space;GO:0031012//extracellular matrix;GO:0062023//collagen-containing extracellular matrix;GO:0110165//cellular anatomical entity	GO:0004867//serine-type endopeptidase inhibitor activity;GO:0005201//extracellular matrix structural constituent;GO:0030020//extracellular matrix structural constituent conferring tensile strength;GO:0030414//peptidase inhibitor activity	GO:0007155//cell adhesion;GO:0010466//negative regulation of peptidase activity;GO:0030198//extracellular matrix organization	--
ENSMUSG00000076569	Igkv5-39	1.43467	8.32767	2.5372	4.92647e-05	0.000488862	immunoglobulin kappa variable 5-39 [Source:MGI Symbol;Acc:MGI:2686255]	-	-	-	-	GO:0005615//extracellular space	-	GO:0006955//immune response	--
ENSMUSG00000015134	Aldh1a3	3.85467	22.2803	2.53109	8.31471e-28	4.00499e-25	aldehyde dehydrogenase family 1, subfamily A3 [Source:MGI Symbol;Acc:MGI:1861722]	Metabolism;Metabolism	Global and overview maps;Metabolism of cofactors and vitamins	ko01100//Metabolic pathways;ko00830//Retinol metabolism	K07249;K07249	GO:0005737//cytoplasm	GO:0001758//retinal dehydrogenase activity;GO:0004028//3-chloroallyl aldehyde dehydrogenase activity;GO:0004029//aldehyde dehydrogenase (NAD+) activity;GO:0004030//aldehyde dehydrogenase [NAD(P)+] activity;GO:0016491//oxidoreductase activity;GO:0016620//oxidoreductase activity, acting on the aldehyde or oxo group of donors, NAD or NADP as acceptor;GO:0042803//protein homodimerization activity;GO:…	GO:0002072//optic cup morphogenesis involved in camera-type eye development;GO:0002138//retinoic acid biosynthetic process;GO:0006081//cellular aldehyde metabolic process;GO:0006629//lipid metabolic process;GO:0006915//apoptotic process;GO:0007626//locomotory behavior;GO:0021768//nucleus accumbens development;GO:0031076//embryonic camera-type eye development;GO:0042472//inner ear morphogenesis;GO…	--
ENSMUSG00000026042	Col5a2	0.982333	5.67367	2.53	1.78087e-22	4.23183e-20	collagen, type V, alpha 2 [Source:MGI Symbol;Acc:MGI:88458]	Organismal Systems	Digestive system	ko04974//Protein digestion and absorption	K19721	GO:0005576//extracellular region;GO:0005581//collagen trimer;GO:0005588//collagen type V trimer;GO:0005592//collagen type XI trimer;GO:0005615//extracellular space;GO:0031012//extracellular matrix;GO:0062023//collagen-containing extracellular matrix;GO:0110165//cellular anatomical entity	GO:0005201//extracellular matrix structural constituent;GO:0005515//protein binding;GO:0030020//extracellular matrix structural constituent conferring tensile strength;GO:0046332//SMAD binding;GO:0046872//metal ion binding	GO:0001501//skeletal system development;GO:0001503//ossification;GO:0030198//extracellular matrix organization;GO:0030199//collagen fibril organization;GO:0043588//skin development;GO:0048592//eye morphogenesis;GO:0048856//anatomical structure development;GO:0071230//cellular response to amino acid stimulus;GO:1903225//negative regulation of endodermal cell differentiation	--
ENSMUSG00000025986	Slc39a10	0.466	2.69033	2.52938	5.99875e-16	5.56822e-14	solute carrier family 39 (zinc transporter), member 10 [Source:MGI Symbol;Acc:MGI:1914515]	Human Diseases;Human Diseases	Neurodegenerative disease;Neurodegenerative disease	ko05010//Alzheimer disease;ko05012//Parkinson disease	K14716;K14716	GO:0005886//plasma membrane;GO:0016020//membrane	GO:0005385//zinc ion transmembrane transporter activity;GO:0046873//metal ion transmembrane transporter activity	GO:0002903//negative regulation of B cell apoptotic process;GO:0006811//ion transport;GO:0006829//zinc ion transport;GO:0006882//cellular zinc ion homeostasis;GO:0030001//metal ion transport;GO:0030890//positive regulation of B cell proliferation;GO:0050861//positive regulation of B cell receptor signaling pathway;GO:0055085//transmembrane transport;GO:0071578//zinc ion import across plasma membr…	--
ENSMUSG00000031375	Bgn	14.1033	81.3623	2.52832	9.53734e-23	2.4634e-20	biglycan [Source:MGI Symbol;Acc:MGI:88158]	-	-	-	-	GO:0005576//extracellular region;GO:0005615//extracellular space;GO:0009986//cell surface;GO:0030133//transport vesicle;GO:0031012//extracellular matrix;GO:0042383//sarcolemma;GO:0062023//collagen-containing extracellular matrix	GO:0005515//protein binding;GO:0005539//glycosaminoglycan binding;GO:0030021//extracellular matrix structural constituent conferring compression resistance;GO:0050840//extracellular matrix binding	GO:0019800//peptide cross-linking via chondroitin 4-sulfate glycosaminoglycan;GO:0060348//bone development;GO:0061975//articular cartilage development	--
ENSMUSG00000029648	Flt1	0.490667	2.83033	2.52816	7.01549e-17	7.35471e-15	FMS-like tyrosine kinase 1 [Source:MGI Symbol;Acc:MGI:95558]	Environmental Information Processing;Environmental Information Processing;Human Diseases;Environmental Information Processing;Environmental Information Processing;Environmental Information Processing;Human Diseases;Cellular Processes;Environmental Information Processing	Signal transduction;Signal transduction;Cancer: overview;Signal transduction;Signal transduction;Signal transduction;Immune disease;Cellular community - eukaryotes;Signal transduction	ko04151//PI3K-Akt signaling pathway;ko04020//Calcium signaling pathway;ko05202//Transcriptional misregulation in cancer;ko04010//MAPK signaling pathway;ko04014//Ras signaling pathway;ko04015//Rap1 signaling pathway;ko05323//Rheumatoid arthritis;ko04510//Focal adhesion;ko04066//HIF-1 signaling pathway	K05096;K05096;K05096;K05096;K05096;K05096;K05096;K05096;K05096	GO:0005886//plasma membrane;GO:0005887//integral component of plasma membrane;GO:0015629//actin cytoskeleton;GO:0016020//membrane;GO:0043235//receptor complex	GO:0000166//nucleotide binding;GO:0004672//protein kinase activity;GO:0004713//protein tyrosine kinase activity;GO:0004714//transmembrane receptor protein tyrosine kinase activity;GO:0005021//vascular endothelial growth factor-activated receptor activity;GO:0005524//ATP binding;GO:0019838//growth factor binding;GO:0036332//placental growth factor-activated receptor activity	GO:0001525//angiogenesis;GO:0002548//monocyte chemotaxis;GO:0006468//protein phosphorylation;GO:0007169//transmembrane receptor protein tyrosine kinase signaling pathway;GO:0010863//positive regulation of phospholipase C activity;GO:0014068//positive regulation of phosphatidylinositol 3-kinase signaling;GO:0016477//cell migration;GO:0018108//peptidyl-tyrosine phosphorylation;GO:0030335//positive …	--
ENSMUSG00000056220	Pla2g4a	0.873	5.03367	2.52756	3.02064e-20	5.22659e-18	phospholipase A2, group IVA (cytosolic, calcium-dependent) [Source:MGI Symbol;Acc:MGI:1195256]	Metabolism;Environmental Information Processing;Environmental Information Processing;Environmental Information Processing;Organismal Systems;Organismal Systems;Cellular Processes;Organismal Systems;Organismal Systems;Organismal Systems;Organismal Systems;Organismal Systems;Organismal Systems;Human Diseases;Metabolism;Organismal Systems;Metabolism;Organismal Systems;Organismal Systems;Environmenta…	Global and overview maps;Signal transduction;Signal transduction;Signal transduction;Immune system;Immune system;Cell growth and death;Endocrine system;Circulatory system;Nervous system;Sensory system;Immune system;Nervous system;Cancer: overview;Lipid metabolism;Endocrine system;Lipid metabolism;Endocrine system;Nervous system;Signal transduction;Lipid metabolism;Lipid metabolism;Lipid metabolism	ko01100//Metabolic pathways;ko04010//MAPK signaling pathway;ko04072//Phospholipase D signaling pathway;ko04014//Ras signaling pathway;ko04666//Fc gamma R-mediated phagocytosis;ko04664//Fc epsilon RI signaling pathway;ko04217//Necroptosis;ko04921//Oxytocin signaling pathway;ko04270//Vascular smooth muscle contraction;ko04726//Serotonergic synapse;ko04750//Inflammatory mediator regulation of TRP ch…	K16342;K16342;K16342;K16342;K16342;K16342;K16342;K16342;K16342;K16342;K16342;K16342;K16342;K16342;K16342;K16342;K16342;K16342;K16342;K16342;K16342;K16342;K16342	GO:0000139//Golgi membrane;GO:0005634//nucleus;GO:0005635//nuclear envelope;GO:0005737//cytoplasm;GO:0005783//endoplasmic reticulum;GO:0005794//Golgi apparatus;GO:0005829//cytosol;GO:0016020//membrane;GO:0042588//zymogen granule;GO:0043231//intracellular membrane-bounded organelle;GO:0048471//perinuclear region of cytoplasm	GO:0004620//phospholipase activity;GO:0004622//lysophospholipase activity;GO:0004623//phospholipase A2 activity;GO:0005509//calcium ion binding;GO:0005544//calcium-dependent phospholipid binding;GO:0008289//lipid binding;GO:0008374//O-acyltransferase activity;GO:0010314//phosphatidylinositol-5-phosphate binding;GO:0016787//hydrolase activity;GO:0032266//phosphatidylinositol-3-phosphate binding;GO…	GO:0001516//prostaglandin biosynthetic process;GO:0001542//ovulation from ovarian follicle;GO:0002827//positive regulation of T-helper 1 type immune response;GO:0006071//glycerol metabolic process;GO:0006629//lipid metabolic process;GO:0006631//fatty acid metabolic process;GO:0006633//fatty acid biosynthetic process;GO:0006640//monoacylglycerol biosynthetic process;GO:0006650//glycerophospholipid…	--
ENSMUSG00000030187	Klra2	0.229333	1.32133	2.52648	1.86354e-06	2.94173e-05	killer cell lectin-like receptor, subfamily A, member 2 [Source:MGI Symbol;Acc:MGI:101906]	-	-	-	-	GO:0005886//plasma membrane;GO:0016020//membrane	-	-	--
ENSMUSG00000020205	Phlda1	3.26933	18.831	2.52604	7.42981e-25	2.32305e-22	pleckstrin homology like domain, family A, member 1 [Source:MGI Symbol;Acc:MGI:1096880]	-	-	-	-	GO:0005634//nucleus;GO:0005654//nucleoplasm;GO:0005730//nucleolus;GO:0005737//cytoplasm;GO:0031410//cytoplasmic vesicle	GO:0005515//protein binding;GO:1901981//phosphatidylinositol phosphate binding	GO:0006915//apoptotic process;GO:0043065//positive regulation of apoptotic process;GO:0045210//FasL biosynthetic process	--
ENSMUSG00000073565	Prr16	0.087	0.5	2.52284	0.00033619	0.00249592	proline rich 16 [Source:MGI Symbol;Acc:MGI:1918623]	-	-	-	-	GO:0005575//cellular_component	GO:0003674//molecular_function	GO:0045727//positive regulation of translation;GO:0045793//positive regulation of cell size	--
ENSMUSG00000043496	Tril	0.259667	1.489	2.51961	3.91807e-13	2.45873e-11	TLR4 interactor with leucine-rich repeats [Source:MGI Symbol;Acc:MGI:1914123]	-	-	-	-	GO:0005615//extracellular space;GO:0016020//membrane;GO:0031012//extracellular matrix;GO:0046696//lipopolysaccharide receptor complex	GO:0001530//lipopolysaccharide binding;GO:0005515//protein binding	GO:0002376//immune system process;GO:0002718//regulation of cytokine production involved in immune response;GO:0006954//inflammatory response;GO:0034142//toll-like receptor 4 signaling pathway;GO:0045087//innate immune response	--
ENSMUSG00000094088	Ighv1-64	6.50733	37.3107	2.51945	0.00158041	0.00891615	immunoglobulin heavy variable 1-64 [Source:MGI Symbol;Acc:MGI:4439789]	Environmental Information Processing;Human Diseases;Environmental Information Processing;Human Diseases;Human Diseases;Human Diseases;Organismal Systems;Human Diseases;Cellular Processes;Environmental Information Processing;Human Diseases;Human Diseases;Human Diseases;Organismal Systems;Human Diseases;Environmental Information Processing;Organismal Systems;Organismal Systems;Human Diseases;Human …	Signal transduction;Infectious disease: viral;Signal transduction;Infectious disease: viral;Cancer: overview;Infectious disease: bacterial;Immune system;Infectious disease: bacterial;Transport and catabolism;Signal transduction;Immune disease;Infectious disease: bacterial;Infectious disease: bacterial;Immune system;Infectious disease: parasitic;Signal transduction;Immune system;Immune system;Card…	ko04151//PI3K-Akt signaling pathway;ko05171//Coronavirus disease - COVID-19;ko04020//Calcium signaling pathway;ko05169//Epstein-Barr virus infection;ko05202//Transcriptional misregulation in cancer;ko05130//Pathogenic Escherichia coli infection;ko04613//Neutrophil extracellular trap formation;ko05152//Tuberculosis;ko04145//Phagosome;ko04072//Phospholipase D signaling pathway;ko05322//Systemic lup…	K06856;K06856;K06856;K06856;K06856;K06856;K06856;K06856;K06856;K06856;K06856;K06856;K06856;K06856;K06856;K06856;K06856;K06856;K06856;K06856;K06856;K06856;K06856;K06856;K06856;K06856;K06856;K06856;K06856;K06856	GO:0009897//external side of plasma membrane;GO:0042571//immunoglobulin complex, circulating	GO:0003823//antigen binding;GO:0034987//immunoglobulin receptor binding	GO:0006910//phagocytosis, recognition;GO:0006911//phagocytosis, engulfment;GO:0006958//complement activation, classical pathway;GO:0042742//defense response to bacterium;GO:0045087//innate immune response;GO:0050853//B cell receptor signaling pathway;GO:0050871//positive regulation of B cell activation	--
ENSMUSG00000056214	Pard6g	0.273	1.56433	2.51858	3.58898e-09	1.08045e-07	par-6 family cell polarity regulator gamma [Source:MGI Symbol;Acc:MGI:2135606]	Human Diseases;Cellular Processes;Environmental Information Processing;Organismal Systems;Cellular Processes;Environmental Information Processing;Environmental Information Processing	Infectious disease: viral;Transport and catabolism;Signal transduction;Development and regeneration;Cellular community - eukaryotes;Signal transduction;Signal transduction	ko05165//Human papillomavirus infection;ko04144//Endocytosis;ko04015//Rap1 signaling pathway;ko04360//Axon guidance;ko04530//Tight junction;ko04390//Hippo signaling pathway;ko04391//Hippo signaling pathway - fly	K06093;K06093;K06093;K06093;K06093;K06093;K06093	GO:0005634//nucleus;GO:0005737//cytoplasm;GO:0005886//plasma membrane;GO:0005923//bicellular tight junction;GO:0005938//cell cortex;GO:0016020//membrane;GO:0016324//apical plasma membrane;GO:0032991//protein-containing complex;GO:0070161//anchoring junction	GO:0005080//protein kinase C binding;GO:0005515//protein binding	GO:0007049//cell cycle;GO:0007098//centrosome cycle;GO:0007163//establishment or maintenance of cell polarity;GO:0051301//cell division;GO:0060341//regulation of cellular localization	--
ENSMUSG00000039109	F13a1	0.075	0.429667	2.51826	0.000953807	0.00583548	coagulation factor XIII, A1 subunit [Source:MGI Symbol;Acc:MGI:1921395]	Human Diseases;Organismal Systems	Infectious disease: viral;Immune system	ko05171//Coronavirus disease - COVID-19;ko04610//Complement and coagulation cascades	K03917;K03917	GO:0005576//extracellular region;GO:0005737//cytoplasm;GO:0062023//collagen-containing extracellular matrix	GO:0003810//protein-glutamine gamma-glutamyltransferase activity;GO:0016740//transferase activity;GO:0016746//acyltransferase activity;GO:0046872//metal ion binding	GO:0007596//blood coagulation;GO:0007599//hemostasis;GO:0018149//peptide cross-linking;GO:0072378//blood coagulation, fibrin clot formation	--
ENSMUSG00000064325	Hhip	0.394333	2.258	2.51756	1.02746e-12	6.06338e-11	Hedgehog-interacting protein [Source:MGI Symbol;Acc:MGI:1341847]	Human Diseases;Environmental Information Processing;Environmental Information Processing;Human Diseases	Cancer: overview;Signal transduction;Signal transduction;Cancer: specific types	ko05200//Pathways in cancer;ko04024//cAMP signaling pathway;ko04340//Hedgehog signaling pathway;ko05217//Basal cell carcinoma	K06231;K06231;K06231;K06231	GO:0005576//extracellular region;GO:0005634//nucleus;GO:0005737//cytoplasm;GO:0005886//plasma membrane;GO:0009986//cell surface;GO:0016020//membrane	GO:0005515//protein binding;GO:0008270//zinc ion binding;GO:0046872//metal ion binding;GO:0097108//hedgehog family protein binding	GO:0007165//signal transduction;GO:0007405//neuroblast proliferation;GO:0009887//animal organ morphogenesis;GO:0009953//dorsal/ventral pattern formation;GO:0009968//negative regulation of signal transduction;GO:0016525//negative regulation of angiogenesis;GO:0040036//regulation of fibroblast growth factor receptor signaling pathway;GO:0043066//negative regulation of apoptotic process;GO:0045879//…	--
ENSMUSG00000025804	Ccr1	0.538333	3.07767	2.51527	4.97641e-16	4.71753e-14	chemokine (C-C motif) receptor 1 [Source:MGI Symbol;Acc:MGI:104618]	Environmental Information Processing;Human Diseases;Human Diseases;Organismal Systems;Environmental Information Processing	Signaling molecules and interaction;Infectious disease: viral;Infectious disease: viral;Immune system;Signaling molecules and interaction	ko04060//Cytokine-cytokine receptor interaction;ko05163//Human cytomegalovirus infection;ko05167//Kaposi sarcoma-associated herpesvirus infection;ko04062//Chemokine signaling pathway;ko04061//Viral protein interaction with cytokine and cytokine receptor	K04176;K04176;K04176;K04176;K04176	GO:0005737//cytoplasm;GO:0005886//plasma membrane;GO:0009897//external side of plasma membrane;GO:0016020//membrane;GO:0016021//integral component of membrane;GO:0043025//neuronal cell body	GO:0004435//phosphatidylinositol phospholipase C activity;GO:0004930//G protein-coupled receptor activity;GO:0004950//chemokine receptor activity;GO:0005515//protein binding;GO:0016493//C-C chemokine receptor activity;GO:0019957//C-C chemokine binding;GO:0035717//chemokine (C-C motif) ligand 7 binding;GO:0071791//chemokine (C-C motif) ligand 5 binding	GO:0006816//calcium ion transport;GO:0006874//cellular calcium ion homeostasis;GO:0006887//exocytosis;GO:0006935//chemotaxis;GO:0006954//inflammatory response;GO:0006955//immune response;GO:0007165//signal transduction;GO:0007186//G protein-coupled receptor signaling pathway;GO:0007204//positive regulation of cytosolic calcium ion concentration;GO:0007267//cell-cell signaling;GO:0010629//negative…	--
ENSMUSG00000074934	Grem1	2.098	11.9743	2.51286	0.0045171	0.0208992	gremlin 1, DAN family BMP antagonist [Source:MGI Symbol;Acc:MGI:1344337]	Environmental Information Processing	Signal transduction	ko04350//TGF-beta signaling pathway	K23318	GO:0005576//extracellular region;GO:0005615//extracellular space;GO:0009986//cell surface	GO:0005125//cytokine activity;GO:0030297//transmembrane receptor protein tyrosine kinase activator activity;GO:0036122//BMP binding;GO:0042803//protein homodimerization activity;GO:0043184//vascular endothelial growth factor receptor 2 binding;GO:0043395//heparan sulfate proteoglycan binding;GO:0048018//receptor ligand activity	GO:0000902//cell morphogenesis;GO:0001525//angiogenesis;GO:0002042//cell migration involved in sprouting angiogenesis;GO:0002092//positive regulation of receptor internalization;GO:0002689//negative regulation of leukocyte chemotaxis;GO:0003337//mesenchymal to epithelial transition involved in metanephros morphogenesis;GO:0006915//apoptotic process;GO:0007165//signal transduction;GO:0007267//cell…	--
ENSMUSG00000049241	Hcar1	0.245667	1.38967	2.49996	1.40247e-08	3.71948e-07	hydrocarboxylic acid receptor 1 [Source:MGI Symbol;Acc:MGI:2441671]	Environmental Information Processing	Signal transduction	ko04024//cAMP signaling pathway	K08401	GO:0005886//plasma membrane;GO:0016020//membrane;GO:0016021//integral component of membrane;GO:0043229//intracellular organelle	GO:0004930//G protein-coupled receptor activity	GO:0007165//signal transduction;GO:0007186//G protein-coupled receptor signaling pathway;GO:0050995//negative regulation of lipid catabolic process	--
ENSMUSG00000041134	Cyyr1	0.201667	1.13933	2.49815	1.10325e-12	6.42554e-11	cysteine and tyrosine-rich protein 1 [Source:MGI Symbol;Acc:MGI:2152187]	-	-	-	-	GO:0005575//cellular_component;GO:0016020//membrane	GO:0003674//molecular_function	GO:0008150//biological_process	--
ENSMUSG00000026837	Col5a1	1.949	11.001	2.49683	4.94675e-24	1.42195e-21	collagen, type V, alpha 1 [Source:MGI Symbol;Acc:MGI:88457]	Organismal Systems	Digestive system	ko04974//Protein digestion and absorption	K19721	GO:0005576//extracellular region;GO:0005581//collagen trimer;GO:0005588//collagen type V trimer;GO:0005592//collagen type XI trimer;GO:0005604//basement membrane;GO:0005615//extracellular space;GO:0031012//extracellular matrix;GO:0062023//collagen-containing extracellular matrix	GO:0005201//extracellular matrix structural constituent;GO:0005515//protein binding;GO:0008201//heparin binding;GO:0030020//extracellular matrix structural constituent conferring tensile strength;GO:0043394//proteoglycan binding;GO:0048407//platelet-derived growth factor binding	GO:0001568//blood vessel development;GO:0003007//heart morphogenesis;GO:0007155//cell adhesion;GO:0016477//cell migration;GO:0030198//extracellular matrix organization;GO:0030199//collagen fibril organization;GO:0032964//collagen biosynthetic process;GO:0035313//wound healing, spreading of epidermal cells;GO:0035989//tendon development;GO:0043588//skin development;GO:0045112//integrin biosyntheti…	--
ENSMUSG00000038209	Itln1	295.373	1665.47	2.49532	2.67448e-05	0.00029278	intelectin 1 (galactofuranose binding) [Source:MGI Symbol;Acc:MGI:1333831]	-	-	-	-	GO:0005576//extracellular region;GO:0005615//extracellular space;GO:0005886//plasma membrane;GO:0016020//membrane;GO:0031526//brush border membrane;GO:0043235//receptor complex;GO:0045121//membrane raft;GO:0062023//collagen-containing extracellular matrix	GO:0005509//calcium ion binding;GO:0030246//carbohydrate binding;GO:0042802//identical protein binding;GO:0046872//metal ion binding;GO:0070492//oligosaccharide binding	GO:0001934//positive regulation of protein phosphorylation;GO:0009624//response to nematode;GO:0046326//positive regulation of glucose import;GO:0070207//protein homotrimerization	--
ENSMUSG00000026235	Epha4	0.223667	1.26067	2.49476	8.52123e-10	3.03125e-08	Eph receptor A4 [Source:MGI Symbol;Acc:MGI:98277]	Organismal Systems	Development and regeneration	ko04360//Axon guidance	K05105	GO:0005737//cytoplasm;GO:0005741//mitochondrial outer membrane;GO:0005768//endosome;GO:0005769//early endosome;GO:0005783//endoplasmic reticulum;GO:0005794//Golgi apparatus;GO:0005886//plasma membrane;GO:0005887//integral component of plasma membrane;GO:0005912//adherens junction;GO:0009986//cell surface;GO:0014069//postsynaptic density;GO:0016020//membrane;GO:0016021//integral component of membr…	GO:0000166//nucleotide binding;GO:0004672//protein kinase activity;GO:0004713//protein tyrosine kinase activity;GO:0004714//transmembrane receptor protein tyrosine kinase activity;GO:0005003//ephrin receptor activity;GO:0005004//GPI-linked ephrin receptor activity;GO:0005005//transmembrane-ephrin receptor activity;GO:0005515//protein binding;GO:0005524//ATP binding;GO:0016301//kinase activity;GO:…	GO:0006468//protein phosphorylation;GO:0007155//cell adhesion;GO:0007162//negative regulation of cell adhesion;GO:0007169//transmembrane receptor protein tyrosine kinase signaling pathway;GO:0007399//nervous system development;GO:0007411//axon guidance;GO:0007628//adult walking behavior;GO:0008045//motor neuron axon guidance;GO:0008284//positive regulation of cell population proliferation;GO:0008…	--
ENSMUSG00000076549	Igkv4-68	3.643	20.385	2.48431	1.92713e-08	4.9489e-07	immunoglobulin kappa variable 4-68 [Source:MGI Symbol;Acc:MGI:2686265]	-	-	-	-	GO:0005615//extracellular space	-	GO:0006955//immune response	--
ENSMUSG00000045932	Ifit2	0.472	2.63667	2.48186	5.80699e-13	3.53216e-11	interferon-induced protein with tetratricopeptide repeats 2 [Source:MGI Symbol;Acc:MGI:99449]	-	-	-	-	GO:0005737//cytoplasm;GO:0005783//endoplasmic reticulum	GO:0005515//protein binding	GO:0009615//response to virus;GO:0032091//negative regulation of protein binding;GO:0035457//cellular response to interferon-alpha;GO:0043065//positive regulation of apoptotic process	--
ENSMUSG00000029108	Pcdh7	0.585	3.26267	2.47954	5.13814e-16	4.84508e-14	protocadherin 7 [Source:MGI Symbol;Acc:MGI:1860487]	-	-	-	-	GO:0005886//plasma membrane;GO:0016020//membrane	GO:0005509//calcium ion binding;GO:0005515//protein binding	GO:0007155//cell adhesion;GO:0007156//homophilic cell adhesion via plasma membrane adhesion molecules	--
ENSMUSG00000023349	Clec4n	1.00767	5.61767	2.47895	5.00393e-12	2.71064e-10	C-type lectin domain family 4, member n [Source:MGI Symbol;Acc:MGI:1861231]	Organismal Systems	Immune system	ko04625//C-type lectin receptor signaling pathway	K17514	GO:0005886//plasma membrane;GO:0009897//external side of plasma membrane;GO:0016020//membrane	GO:0005509//calcium ion binding;GO:0005515//protein binding;GO:0005537//mannose binding;GO:0030246//carbohydrate binding;GO:0038187//pattern recognition receptor activity;GO:0046872//metal ion binding	GO:0001819//positive regulation of cytokine production;GO:0001878//response to yeast;GO:0001879//detection of yeast;GO:0002223//stimulatory C-type lectin receptor signaling pathway;GO:0002250//adaptive immune response;GO:0002376//immune system process;GO:0006955//immune response;GO:0043123//positive regulation of I-kappaB kinase/NF-kappaB signaling;GO:0045087//innate immune response;GO:0050731//p…	--
ENSMUSG00000044583	Tlr7	0.181333	1.01033	2.47812	3.14326e-06	4.59927e-05	toll-like receptor 7 [Source:MGI Symbol;Acc:MGI:2176882]	Human Diseases;Organismal Systems;Human Diseases;Human Diseases;Organismal Systems	Infectious disease: viral;Immune system;Infectious disease: viral;Infectious disease: viral;Immune system	ko05171//Coronavirus disease - COVID-19;ko04613//Neutrophil extracellular trap formation;ko05164//Influenza A;ko05162//Measles;ko04620//Toll-like receptor signaling pathway	K05404;K05404;K05404;K05404;K05404	GO:0005737//cytoplasm;GO:0005764//lysosome;GO:0005768//endosome;GO:0005783//endoplasmic reticulum;GO:0005789//endoplasmic reticulum membrane;GO:0005886//plasma membrane;GO:0010008//endosome membrane;GO:0016020//membrane;GO:0016021//integral component of membrane;GO:0031410//cytoplasmic vesicle;GO:0032009//early phagosome;GO:0043235//receptor complex;GO:0045335//phagocytic vesicle	GO:0003725//double-stranded RNA binding;GO:0003727//single-stranded RNA binding;GO:0004888//transmembrane signaling receptor activity;GO:0005515//protein binding;GO:0035197//siRNA binding;GO:0038187//pattern recognition receptor activity	GO:0000165//MAPK cascade;GO:0001819//positive regulation of cytokine production;GO:0001932//regulation of protein phosphorylation;GO:0002224//toll-like receptor signaling pathway;GO:0002376//immune system process;GO:0002755//MyD88-dependent toll-like receptor signaling pathway;GO:0006355//regulation of transcription, DNA-templated;GO:0006954//inflammatory response;GO:0006955//immune response;GO:0…	--
ENSMUSG00000026072	Il1r1	0.524333	2.91767	2.47626	2.34562e-18	3.16694e-16	interleukin 1 receptor, type I [Source:MGI Symbol;Acc:MGI:96545]	Human Diseases;Environmental Information Processing;Environmental Information Processing;Human Diseases;Human Diseases;Human Diseases;Human Diseases;Environmental Information Processing;Organismal Systems;Human Diseases;Organismal Systems;Organismal Systems;Organismal Systems	Infectious disease: bacterial;Signaling molecules and interaction;Signal transduction;Infectious disease: bacterial;Infectious disease: viral;Infectious disease: viral;Infectious disease: parasitic;Signal transduction;Immune system;Cardiovascular disease;Sensory system;Development and regeneration;Immune system	ko05130//Pathogenic Escherichia coli infection;ko04060//Cytokine-cytokine receptor interaction;ko04010//MAPK signaling pathway;ko05131//Shigellosis;ko05163//Human cytomegalovirus infection;ko05166//Human T-cell leukemia virus 1 infection;ko05146//Amoebiasis;ko04064//NF-kappa B signaling pathway;ko04640//Hematopoietic cell lineage;ko05418//Fluid shear stress and atherosclerosis;ko04750//Inflammato…	K04386;K04386;K04386;K04386;K04386;K04386;K04386;K04386;K04386;K04386;K04386;K04386;K04386	GO:0005576//extracellular region;GO:0005615//extracellular space;GO:0005634//nucleus;GO:0005886//plasma membrane;GO:0009897//external side of plasma membrane;GO:0009986//cell surface;GO:0014069//postsynaptic density;GO:0016020//membrane;GO:0030424//axon;GO:0032991//protein-containing complex	GO:0002020//protease binding;GO:0003953//NAD+ nucleosidase activity;GO:0004908//interleukin-1 receptor activity;GO:0004909//interleukin-1, type I, activating receptor activity;GO:0005161//platelet-derived growth factor receptor binding;GO:0005515//protein binding;GO:0016787//hydrolase activity;GO:0019966//interleukin-1 binding;GO:0035255//ionotropic glutamate receptor binding;GO:0050135//NAD(P)+ …	GO:0006954//inflammatory response;GO:0007165//signal transduction;GO:0009314//response to radiation;GO:0010286//heat acclimation;GO:0019221//cytokine-mediated signaling pathway;GO:0032729//positive regulation of interferon-gamma production;GO:0050727//regulation of inflammatory response;GO:0070498//interleukin-1-mediated signaling pathway;GO:0070555//response to interleukin-1;GO:2000391//positive…	--
ENSMUSG00000018774	Cd68	2.50133	13.8963	2.47394	1.42089e-18	2.00977e-16	CD68 antigen [Source:MGI Symbol;Acc:MGI:88342]	Cellular Processes	Transport and catabolism	ko04142//Lysosome	K06501	GO:0005764//lysosome;GO:0005765//lysosomal membrane;GO:0005768//endosome;GO:0005886//plasma membrane;GO:0010008//endosome membrane;GO:0016020//membrane;GO:0031902//late endosome membrane	-	GO:0002437//inflammatory response to antigenic stimulus;GO:0002605//negative regulation of dendritic cell antigen processing and presentation;GO:0007568//aging;GO:0031669//cellular response to nutrient levels;GO:0035425//autocrine signaling;GO:0071222//cellular response to lipopolysaccharide;GO:0071310//cellular response to organic substance;GO:0072594//establishment of protein localization to or…	--
ENSMUSG00000021322	Aoah	0.174333	0.966667	2.47117	4.07787e-06	5.76161e-05	acyloxyacyl hydrolase [Source:MGI Symbol;Acc:MGI:1350928]	-	-	-	-	GO:0005576//extracellular region;GO:0031410//cytoplasmic vesicle;GO:0043231//intracellular membrane-bounded organelle	GO:0005509//calcium ion binding;GO:0016787//hydrolase activity;GO:0016788//hydrolase activity, acting on ester bonds;GO:0046872//metal ion binding;GO:0050528//acyloxyacyl hydrolase activity	GO:0006629//lipid metabolic process;GO:0006631//fatty acid metabolic process;GO:0008653//lipopolysaccharide metabolic process;GO:0009104//lipopolysaccharide catabolic process;GO:0050728//negative regulation of inflammatory response	--
ENSMUSG00000061353	Cxcl12	3.753	20.7997	2.47044	3.19514e-25	1.05451e-22	chemokine (C-X-C motif) ligand 12 [Source:MGI Symbol;Acc:MGI:103556]	Human Diseases;Environmental Information Processing;Human Diseases;Environmental Information Processing;Cellular Processes;Human Diseases;Organismal Systems;Organismal Systems;Organismal Systems;Organismal Systems;Environmental Information Processing	Cancer: overview;Signaling molecules and interaction;Infectious disease: viral;Signal transduction;Cell motility;Immune disease;Immune system;Development and regeneration;Immune system;Immune system;Signaling molecules and interaction	ko05200//Pathways in cancer;ko04060//Cytokine-cytokine receptor interaction;ko05163//Human cytomegalovirus infection;ko04064//NF-kappa B signaling pathway;ko04810//Regulation of actin cytoskeleton;ko05323//Rheumatoid arthritis;ko04062//Chemokine signaling pathway;ko04360//Axon guidance;ko04672//Intestinal immune network for IgA production;ko04670//Leukocyte transendothelial migration;ko04061//Vir…	K10031;K10031;K10031;K10031;K10031;K10031;K10031;K10031;K10031;K10031;K10031	GO:0005576//extracellular region;GO:0005615//extracellular space;GO:0005634//nucleus;GO:0005737//cytoplasm;GO:0005886//plasma membrane;GO:0009897//external side of plasma membrane	GO:0005125//cytokine activity;GO:0005178//integrin binding;GO:0008009//chemokine activity;GO:0008083//growth factor activity;GO:0042379//chemokine receptor binding;GO:0045236//CXCR chemokine receptor binding	GO:0001569//branching involved in blood vessel morphogenesis;GO:0001666//response to hypoxia;GO:0001764//neuron migration;GO:0001938//positive regulation of endothelial cell proliferation;GO:0006935//chemotaxis;GO:0006952//defense response;GO:0006955//immune response;GO:0007281//germ cell development;GO:0007411//axon guidance;GO:0007420//brain development;GO:0008045//motor neuron axon guidance;GO…	--
ENSMUSG00000027398	Il1b	0.344	1.90633	2.47032	1.07487e-05	0.000133375	interleukin 1 beta [Source:MGI Symbol;Acc:MGI:96543]	Human Diseases;Human Diseases;Human Diseases;Human Diseases;Human Diseases;Human Diseases;Environmental Information Processing;Environmental Information Processing;Human Diseases;Human Diseases;Human Diseases;Human Diseases;Human Diseases;Human Diseases;Environmental Information Processing;Human Diseases;Organismal Systems;Organismal Systems;Human Diseases;Human Diseases;Human Diseases;Cellular P…	Infectious disease: viral;Neurodegenerative disease;Neurodegenerative disease;Infectious disease: viral;Infectious disease: bacterial;Infectious disease: bacterial;Signaling molecules and interaction;Signal transduction;Neurodegenerative disease;Infectious disease: bacterial;Infectious disease: bacterial;Infectious disease: bacterial;Infectious disease: viral;Infectious disease: parasitic;Signal …	ko05168//Herpes simplex virus 1 infection;ko05022//Pathways of neurodegeneration - multiple diseases;ko05010//Alzheimer disease;ko05171//Coronavirus disease - COVID-19;ko05130//Pathogenic Escherichia coli infection;ko05152//Tuberculosis;ko04060//Cytokine-cytokine receptor interaction;ko04010//MAPK signaling pathway;ko05020//Prion disease;ko05135//Yersinia infection;ko05132//Salmonella infection;k…	K04519;K04519;K04519;K04519;K04519;K04519;K04519;K04519;K04519;K04519;K04519;K04519;K04519;K04519;K04519;K04519;K04519;K04519;K04519;K04519;K04519;K04519;K04519;K04519;K04519;K04519;K04519;K04519;K04519;K04519;K04519;K04519;K04519;K04519;K04519;K04519;K04519;K04519;K04519;K04519;K04519;K04519;K04519;K04519	GO:0005576//extracellular region;GO:0005615//extracellular space;GO:0005737//cytoplasm;GO:0005764//lysosome;GO:0005829//cytosol;GO:0030141//secretory granule;GO:0031982//vesicle	GO:0005125//cytokine activity;GO:0005149//interleukin-1 receptor binding;GO:0005178//integrin binding;GO:0019904//protein domain specific binding	GO:0000122//negative regulation of transcription by RNA polymerase II;GO:0000165//MAPK cascade;GO:0001660//fever generation;GO:0001819//positive regulation of cytokine production;GO:0001934//positive regulation of protein phosphorylation;GO:0006954//inflammatory response;GO:0006955//immune response;GO:0007204//positive regulation of cytosolic calcium ion concentration;GO:0007249//I-kappaB kinase/…	--
ENSMUSG00000040428	Plekha4	0.223667	1.23067	2.46002	1.98023e-05	0.000227249	pleckstrin homology domain containing, family A (phosphoinositide binding specific) member 4 [Source:MGI Symbol;Acc:MGI:1916467]	-	-	-	-	GO:0031234//extrinsic component of cytoplasmic side of plasma membrane	GO:0005546//phosphatidylinositol-4,5-bisphosphate binding;GO:0032266//phosphatidylinositol-3-phosphate binding;GO:0043325//phosphatidylinositol-3,4-bisphosphate binding;GO:0080025//phosphatidylinositol-3,5-bisphosphate binding	GO:0090263//positive regulation of canonical Wnt signaling pathway;GO:2000096//positive regulation of Wnt signaling pathway, planar cell polarity pathway	--
ENSMUSG00000105504	Gbp5	0.501667	2.75767	2.45865	2.50033e-15	2.11189e-13	guanylate binding protein 5 [Source:MGI Symbol;Acc:MGI:2429943]	Organismal Systems	Immune system	ko04621//NOD-like receptor signaling pathway	K20898	GO:0000139//Golgi membrane;GO:0005737//cytoplasm;GO:0005794//Golgi apparatus;GO:0016020//membrane;GO:0031410//cytoplasmic vesicle;GO:0048471//perinuclear region of cytoplasm	GO:0000166//nucleotide binding;GO:0003924//GTPase activity;GO:0005515//protein binding;GO:0005525//GTP binding;GO:0016787//hydrolase activity;GO:0042802//identical protein binding;GO:0042803//protein homodimerization activity	GO:0002376//immune system process;GO:0006954//inflammatory response;GO:0009617//response to bacterium;GO:0032731//positive regulation of interleukin-1 beta production;GO:0032741//positive regulation of interleukin-18 production;GO:0034067//protein localization to Golgi apparatus;GO:0045089//positive regulation of innate immune response;GO:0051289//protein homotetramerization;GO:0071346//cellular …	--
ENSMUSG00000028517	Plpp3	4.80833	26.3643	2.45498	4.38765e-21	8.40825e-19	phospholipid phosphatase 3 [Source:MGI Symbol;Acc:MGI:1915166]	Metabolism;Environmental Information Processing;Organismal Systems;Human Diseases;Metabolism;Metabolism;Metabolism;Metabolism;Organismal Systems	Global and overview maps;Signal transduction;Immune system;Cancer: overview;Lipid metabolism;Lipid metabolism;Lipid metabolism;Lipid metabolism;Digestive system	ko01100//Metabolic pathways;ko04072//Phospholipase D signaling pathway;ko04666//Fc gamma R-mediated phagocytosis;ko05231//Choline metabolism in cancer;ko00564//Glycerophospholipid metabolism;ko00561//Glycerolipid metabolism;ko00565//Ether lipid metabolism;ko00600//Sphingolipid metabolism;ko04975//Fat digestion and absorption	K01080;K01080;K01080;K01080;K01080;K01080;K01080;K01080;K01080	GO:0000139//Golgi membrane;GO:0005783//endoplasmic reticulum;GO:0005789//endoplasmic reticulum membrane;GO:0005794//Golgi apparatus;GO:0005802//trans-Golgi network;GO:0005886//plasma membrane;GO:0016020//membrane;GO:0016323//basolateral plasma membrane;GO:0033116//endoplasmic reticulum-Golgi intermediate compartment membrane;GO:0045121//membrane raft;GO:0070971//endoplasmic reticulum exit site	GO:0005178//integrin binding;GO:0008195//phosphatidate phosphatase activity;GO:0016787//hydrolase activity;GO:0042392//sphingosine-1-phosphate phosphatase activity;GO:0042577//lipid phosphatase activity;GO:0106235//ceramide-1-phosphate phosphatase activity	GO:0001568//blood vessel development;GO:0001702//gastrulation with mouth forming second;GO:0001933//negative regulation of protein phosphorylation;GO:0006629//lipid metabolic process;GO:0006644//phospholipid metabolic process;GO:0006670//sphingosine metabolic process;GO:0006672//ceramide metabolic process;GO:0006890//retrograde vesicle-mediated transport, Golgi to endoplasmic reticulum;GO:0007155…	--
ENSMUSG00000025877	Hk3	0.307667	1.682	2.45074	9.76165e-11	4.23518e-09	hexokinase 3 [Source:MGI Symbol;Acc:MGI:2670962]	Metabolism;Human Diseases;Organismal Systems;Metabolism;Environmental Information Processing;Human Diseases;Metabolism;Metabolism;Organismal Systems;Human Diseases;Metabolism;Metabolism;Metabolism;Metabolism	Global and overview maps;Infectious disease: bacterial;Endocrine system;Global and overview maps;Signal transduction;Cancer: overview;Carbohydrate metabolism;Carbohydrate metabolism;Digestive system;Endocrine and metabolic disease;Carbohydrate metabolism;Carbohydrate metabolism;Carbohydrate metabolism;Biosynthesis of other secondary metabolites	ko01100//Metabolic pathways;ko05131//Shigellosis;ko04910//Insulin signaling pathway;ko01200//Carbon metabolism;ko04066//HIF-1 signaling pathway;ko05230//Central carbon metabolism in cancer;ko00010//Glycolysis / Gluconeogenesis;ko00520//Amino sugar and nucleotide sugar metabolism;ko04973//Carbohydrate digestion and absorption;ko04930//Type II diabetes mellitus;ko00051//Fructose and mannose metabol…	K00844;K00844;K00844;K00844;K00844;K00844;K00844;K00844;K00844;K00844;K00844;K00844;K00844;K00844	GO:0005739//mitochondrion;GO:0005829//cytosol;GO:0032991//protein-containing complex	GO:0000166//nucleotide binding;GO:0003824//catalytic activity;GO:0004340//glucokinase activity;GO:0004396//hexokinase activity;GO:0005524//ATP binding;GO:0005536//glucose binding;GO:0008865//fructokinase activity;GO:0016301//kinase activity;GO:0016740//transferase activity;GO:0016773//phosphotransferase activity, alcohol group as acceptor;GO:0019899//enzyme binding;GO:0042562//hormone binding	GO:0001678//cellular glucose homeostasis;GO:0005975//carbohydrate metabolic process;GO:0006002//fructose 6-phosphate metabolic process;GO:0006006//glucose metabolic process;GO:0006096//glycolytic process;GO:0008152//metabolic process;GO:0016310//phosphorylation;GO:0019318//hexose metabolic process;GO:0046835//carbohydrate phosphorylation;GO:0051156//glucose 6-phosphate metabolic process;GO:190129…	--
ENSMUSG00000027750	Postn	1.565	8.55067	2.44987	1.10696e-20	2.07666e-18	periostin, osteoblast specific factor [Source:MGI Symbol;Acc:MGI:1926321]	-	-	-	-	GO:0005576//extracellular region;GO:0005615//extracellular space;GO:0005737//cytoplasm;GO:0005794//Golgi apparatus;GO:0005802//trans-Golgi network;GO:0031012//extracellular matrix;GO:0031594//neuromuscular junction;GO:0062023//collagen-containing extracellular matrix	GO:0005201//extracellular matrix structural constituent;GO:0005515//protein binding;GO:0008201//heparin binding;GO:0046872//metal ion binding;GO:0050839//cell adhesion molecule binding	GO:0001953//negative regulation of cell-matrix adhesion;GO:0003073//regulation of systemic arterial blood pressure;GO:0007155//cell adhesion;GO:0008593//regulation of Notch signaling pathway;GO:0009888//tissue development;GO:0014911//positive regulation of smooth muscle cell migration;GO:0030198//extracellular matrix organization;GO:0071307//cellular response to vitamin K;GO:1900025//negative reg…	--
ENSMUSG00000022206	Npr3	0.0783333	0.427333	2.44766	7.25625e-05	0.000680637	natriuretic peptide receptor 3 [Source:MGI Symbol;Acc:MGI:97373]	-	-	-	-	GO:0005886//plasma membrane;GO:0016020//membrane;GO:0016021//integral component of membrane;GO:0032991//protein-containing complex	GO:0008528//G protein-coupled peptide receptor activity;GO:0016941//natriuretic peptide receptor activity;GO:0017046//peptide hormone binding;GO:0031404//chloride ion binding;GO:0038023//signaling receptor activity;GO:0042277//peptide binding;GO:0042562//hormone binding;GO:0042802//identical protein binding;GO:0042803//protein homodimerization activity	GO:0001501//skeletal system development;GO:0001525//angiogenesis;GO:0001974//blood vessel remodeling;GO:0002158//osteoclast proliferation;GO:0002931//response to ischemia;GO:0007165//signal transduction;GO:0007193//adenylate cyclase-inhibiting G protein-coupled receptor signaling pathway;GO:0007194//negative regulation of adenylate cyclase activity;GO:0007200//phospholipase C-activating G protein…	--
ENSMUSG00000043461	Sptssb	0.787333	4.29167	2.44649	3.83583e-09	1.14178e-07	serine palmitoyltransferase, small subunit B [Source:MGI Symbol;Acc:MGI:1913433]	-	-	-	-	GO:0005783//endoplasmic reticulum;GO:0005789//endoplasmic reticulum membrane;GO:0016020//membrane;GO:0017059//serine C-palmitoyltransferase complex	GO:0004758//serine C-palmitoyltransferase activity	GO:0006629//lipid metabolic process;GO:0006665//sphingolipid metabolic process;GO:0007029//endoplasmic reticulum organization;GO:0030148//sphingolipid biosynthetic process;GO:0046512//sphingosine biosynthetic process;GO:0046513//ceramide biosynthetic process;GO:1904220//regulation of serine C-palmitoyltransferase activity	--
ENSMUSG00000021260	Hhipl1	0.0843333	0.459667	2.44641	1.61602e-05	0.000189478	hedgehog interacting protein-like 1 [Source:MGI Symbol;Acc:MGI:1919265]	-	-	-	-	GO:0005576//extracellular region;GO:0016020//membrane	GO:0003674//molecular_function;GO:0005044//scavenger receptor activity	GO:0006897//endocytosis;GO:0008150//biological_process	--
[truncated: 1,712 more rows]
